# Supplementary material for: Characterisation of a cohort of opportunistically recruited patients with COVID-19 and approaches to patient stratification
Source: BMC Infect Dis. 2026 Mar 31;26:923. doi: 10.1186/s12879-026-13070-7 (PMC13162505; doi:10.1186/s12879-026-13070-7)
Supplement: Supplementary file 1 — Supplementary Material 1: Document S1 - Figures S1-S13 [file 12879_2026_13070_MOESM1_ESM.xlsx]

## Sheet: Table S3 - Curated proteomic da
Table S3 - Curated proteomic data following quality control. Includes all proteins that passed quality control (at least one unique peptide, and present in at least 2 of 3 technical replicates and 1 of 2 biological replicates). Grouped accessions, gene names for lead accession in group, number of peptides, percentage sequence converage, peptide sequence, peptide modifications, and peptide score.
Grouped Accessions	Gene Names	Peptide Count	Sequence Coverage	Peptide Sequence	Modifications	Peptide Score
P02746	C1QB	17	46.6403	FDHVITNMNNNYEPRSGK		6.6236
P02746	C1QB	17	46.6403	FTCKVPGLYYFTYHASSR	[3] Carbamidomethyl C|[12] Phosphoryl STY	6.5554
P02746	C1QB	17	46.6403	TINVPLRR		8.0248
P02746	C1QB	17	46.6403	VPGLYYFTYHASSR		8.3051
P02746	C1QB	17	46.6403	GNLCVNLMR	[4] Carbamidomethyl C	8.6327
P02746	C1QB	17	46.6403	FDHVITNMNNNYEPR		8.9741
P02746	C1QB	17	46.6403	LEQGENVFLQATDK		8.7033
P02746	C1QB	17	46.6403	VVTFCDYAYNTFQVTTGGMVLK	[5] Carbamidomethyl C	8.1262
P02746	C1QB	17	46.6403	FDHVITNMNNNYEPR	[8] Oxidation M	7.4225
P02746	C1QB	17	46.6403	FTCKVPGLYYFTYHASSR	[3] Carbamidomethyl C	5.9841
P02746	C1QB	17	46.6403	IAFSATRTINVPLRR	[4] Phosphoryl STY	6.3195
P02746	C1QB	17	46.6403	IAFSATR		7.4475
P02746	C1QB	17	46.6403	FDHVITNMNNNYEPR	[9] Deamidation N	7.2095
P02746	C1QB	17	46.6403	VGPKGPMGPK		6.0015
P02746	C1QB	17	46.6403	FDHVITNMNNNYEPR	[7] Deamidation N|[8] Oxidation M	6.5205
P02746	C1QB	17	46.6403	GGPGAPGAPGPK		6.9434
P55265;P55265-4;P55265-5;P55265-2;P55265-3	ADAR	2	1.95759	HYPVFENPK		5.1961
P55265;P55265-4;P55265-5;P55265-2;P55265-3	ADAR	2	1.95759	MGFTEVTPVTGASLR		5.084
P43652	AFM	46	68.7813	IAPQLSTEELVSLGEK		8.5057
P43652	AFM	46	68.7813	AESPEVCFNEESPK	[7] Carbamidomethyl C	8.7306
P43652	AFM	46	68.7813	RNPFVFAPTLLTVAVHFEEVAK		8.6838
P43652	AFM	46	68.7813	LPNNVLQEK		8.5233
P43652	AFM	46	68.7813	LPNNVLQEK		8.5233
P43652	AFM	46	68.7813	VNCLQTRAIPVTQYLK	[3] Carbamidomethyl C|[12] Phosphoryl STY	6.7049
P43652	AFM	46	68.7813	LKHELTDEELQSLFTNFANVVDK		8.1827
P43652	AFM	46	68.7813	LKHELTDEELQSLFTNFANVVDK		8.1804
P43652	AFM	46	68.7813	LKHELTDEELQSLFTNFANVVDK		8.1827
P43652	AFM	46	68.7813	RHPDLSIPELLR		7.8093
P43652	AFM	46	68.7813	ESLLNHFLYEVAR		8.1532
P43652	AFM	46	68.7813	ICAMEGLPQK	[2] Carbamidomethyl C	8.7168
P43652	AFM	46	68.7813	SDVGFLPPFPTLDPEEK		7.7787
P43652	AFM	46	68.7813	TYVPPPFSQDLFTFHADMCQSQNEELQR	[19] Carbamidomethyl C	7.669
P43652	AFM	46	68.7813	FTDSENVCQER	[8] Carbamidomethyl C	8.6599
P43652	AFM	46	68.7813	TINPAVDHCCK	[9] Carbamidomethyl C|[10] Carbamidomethyl C	8.3224
P43652	AFM	46	68.7813	DADPDTFFAK		8.0132
P43652	AFM	46	68.7813	FTFEYSR		8.0369
P43652	AFM	46	68.7813	HFQNLGK		7.5278
P43652	AFM	46	68.7813	NPFVFAPTLLTVAVHFEEVAK		6.9691
P43652	AFM	46	68.7813	FLVNLVK		8.2234
P43652	AFM	46	68.7813	RPCFESLK	[3] Carbamidomethyl C	7.9446
P43652	AFM	46	68.7813	YHYLIR		8.1199
P43652	AFM	46	68.7813	AIPVTQYLK		7.6757
P43652	AFM	46	68.7813	SCCEEQNKVNCLQTR	[2] Carbamidomethyl C|[3] Carbamidomethyl C|[11] Carbamidomethyl C	8.1537
P43652	AFM	46	68.7813	GQCIINSNKDDRPK	[3] Carbamidomethyl C	8.2833
P43652	AFM	46	68.7813	KSDVGFLPPFPTLDPEEK		7.7416
P43652	AFM	46	68.7813	HNFSHCCSKVDAQRR	[4] Phosphoryl STY|[6] Carbamidomethyl C|[7] Carbamidomethyl C	5.8126
P43652	AFM	46	68.7813	VMNHICSK	[6] Carbamidomethyl C	7.9213
P43652	AFM	46	68.7813	ELISLVEDVSSNYDGCCEGDVVQCIR	[16] Carbamidomethyl C|[17] Carbamidomethyl C|[24] Carbamidomethyl C	8.1007
P43652	AFM	46	68.7813	IVQIYK		8.7795
P43652	AFM	46	68.7813	HVCGALLK	[3] Carbamidomethyl C	6.6229
P43652	AFM	46	68.7813	RLCFFYNK	[3] Carbamidomethyl C	7.5451
P43652	AFM	46	68.7813	LKHELTDEELQSLFTNFANVVDKCCK	[11] Deamidation Q|[12] Phosphoryl STY|[24] Carbamidomethyl C|[25] Carbamidomethyl C	6.5771
P43652	AFM	46	68.7813	DMVEYKDR		8.0391
P43652	AFM	46	68.7813	VNCLQTR	[3] Carbamidomethyl C	7.6202
P43652	AFM	46	68.7813	TYVPPPFSQDLFTFHADMCQSQNEELQR	[18] Oxidation M|[19] Carbamidomethyl C	6.9325
P43652	AFM	46	68.7813	RPCFESLKADK	[3] Carbamidomethyl C	7.1095
P43652	AFM	46	68.7813	VVHFIYIAILSQK		7.327
P43652	AFM	46	68.7813	LCFFYNK	[2] Carbamidomethyl C	7.6142
P43652	AFM	46	68.7813	FTFEYSRR	[6] Phosphoryl STY	5.9485
P43652	AFM	46	68.7813	RLCFFYNKK	[3] Carbamidomethyl C	6.8174
P43652	AFM	46	68.7813	DIENFNSTQK		5.936
P43652	AFM	46	68.7813	AFSSYQKHVCGALLK	[10] Carbamidomethyl C	6.8038
P43652	AFM	46	68.7813	VMNHICSKQDSISSKIK	[6] Carbamidomethyl C|[9] Deamidation Q|[13] Phosphoryl STY	6.6073
P43652	AFM	46	68.7813	VVHFIYIAILSQKFPK		7.0855
P43652	AFM	46	68.7813	ICAMEGLPQK	[2] Carbamidomethyl C|[4] Oxidation M	7.018
P43652	AFM	46	68.7813	TNFAFR		7.5155
P43652	AFM	46	68.7813	SLKMVQQECK	[9] Carbamidomethyl C	6.1628
Q96PD5;Q96PD5-2	PGLYRP2	20	57.2917	LLQLPLGFLYVHHTYVPAPPCTDFTR	[21] Carbamidomethyl C	8.0915
Q96PD5;Q96PD5-2	PGLYRP2	20	57.2917	TPEPRPSLSHLLSQYYGAGVARDPGFR		5.7082
Q96PD5;Q96PD5-2	PGLYRP2	20	57.2917	TDCPGDALFDLLR	[3] Carbamidomethyl C	7.8066
Q96PD5;Q96PD5-2	PGLYRP2	20	57.2917	TPEPRPSLSHLLSQYYGAGVARDPGFR	[9] Phosphoryl STY|[14] Deamidation Q|[15] Phosphoryl STY	6.664
Q96PD5;Q96PD5-2	PGLYRP2	20	57.2917	EGKEYGVVLAPDGSTVAVEPLLAGLEAGLQGR		7.136
Q96PD5;Q96PD5-2	PGLYRP2	20	57.2917	DGSPDVTTADIGANTPDATK		7.8861
Q96PD5;Q96PD5-2	PGLYRP2	20	57.2917	GSQTQSHPDLGTEGCWDQLSAPR	[15] Carbamidomethyl C	7.5552
Q96PD5;Q96PD5-2	PGLYRP2	20	57.2917	GCPDVQASLPDAK	[2] Carbamidomethyl C	8.0433
Q96PD5;Q96PD5-2	PGLYRP2	20	57.2917	EFTEAFLGCPAIHPR	[9] Carbamidomethyl C	7.9869
Q96PD5;Q96PD5-2	PGLYRP2	20	57.2917	AGLLRPDYALLGHR		7.7739
Q96PD5;Q96PD5-2	PGLYRP2	20	57.2917	DTLPSCAVR	[6] Carbamidomethyl C	7.824
Q96PD5;Q96PD5-2	PGLYRP2	20	57.2917	GSQTQSHPDLGTEGCWDQLSAPR	[2] Phosphoryl STY|[15] Carbamidomethyl C	5.9699
Q96PD5;Q96PD5-2	PGLYRP2	20	57.2917	HTASAWLMSAPNSGPHNR		7.8205
Q96PD5;Q96PD5-2	PGLYRP2	20	57.2917	HTASAWLMSAPNSGPHNR		7.8205
Q96PD5;Q96PD5-2	PGLYRP2	20	57.2917	RVINLPLDSMAAPWETGDTFPDVVAIAPDVR		7.3996
Q96PD5;Q96PD5-2	PGLYRP2	20	57.2917	TFTLLDPK		6.8354
Q96PD5;Q96PD5-2	PGLYRP2	20	57.2917	YHQDTQGWGDIGYSFVVGSDGYVYEGR		7.5343
Q96PD5;Q96PD5-2	PGLYRP2	20	57.2917	ATSSPGLRDGSPDVTTADIGANTPDATK		6.2628
Q96PD5;Q96PD5-2	PGLYRP2	20	57.2917	ASLLTMAFLNGALDGVILGDYLSR	[10] Deamidation N	7.3319
Q96PD5;Q96PD5-2	PGLYRP2	20	57.2917	ASLLTMAFLNGALDGVILGDYLSR	[10] Deamidation N	7.3319
Q96PD5;Q96PD5-2	PGLYRP2	20	57.2917	WGAAPYR		7.2138
Q96PD5;Q96PD5-2	PGLYRP2	20	57.2917	GWHWVGAHTLGHNSR		7.0029
Q9Y4B6;Q9Y4B6-2;Q9Y4B6-3	DCAF1	3	2.78699	QIISKLPLFSSCQIQQLMK	[12] Carbamidomethyl C	5.5982
Q9Y4B6;Q9Y4B6-2;Q9Y4B6-3	DCAF1	3	2.78699	QAPINFTSR	[1] Deamidation Q|[7] Phosphoryl STY	5.2549
Q9Y4B6;Q9Y4B6-2;Q9Y4B6-3	DCAF1	3	2.78699	TEGGILVHPQPPYK		5.1255
O43866	CD5L	8	39.1931	CSGEEQSLEQCQHRFWGFHDCTHQEDVAVICSG	[1] Carbamidomethyl C|[11] Carbamidomethyl C|[21] Carbamidomethyl C|[31] Carbamidomethyl C	5.7119
O43866	CD5L	8	39.1931	DVAVLCRELGCGAASGTPSGILYEPPAEKEQK	[6] Carbamidomethyl C|[11] Carbamidomethyl C	5.526
O43866	CD5L	8	39.1931	DVAVLCRELGCGAASGTPSGILYEPPAEKEQK	[6] Carbamidomethyl C|[11] Carbamidomethyl C	5.526
O43866	CD5L	8	39.1931	IWLDNVR		7.0736
O43866	CD5L	8	39.1931	EATLQDCPSGPWGK	[7] Carbamidomethyl C	7.1635
O43866	CD5L	8	39.1931	KPIWLSQMSCSGR	[10] Carbamidomethyl C	6.7068
O43866	CD5L	8	39.1931	VVCRQLGCGRAVLTQK	[3] Carbamidomethyl C|[8] Carbamidomethyl C|[14] Phosphoryl STY|[15] Deamidation Q	5.5971
O43866	CD5L	8	39.1931	GVWGSVCDDNWGEKEDQVVCK	[7] Carbamidomethyl C|[20] Carbamidomethyl C	6.5632
O43866	CD5L	8	39.1931	ELGCGAASGTPSGILYEPPAEK	[4] Carbamidomethyl C	6.6824
P19652	ORM2	10	53.7313	WFYIASAFR		8.8142
P19652	ORM2	10	53.7313	QNQCFYNSSYLNVQR	[4] Carbamidomethyl C	6.4921
P19652	ORM2	10	53.7313	EHVAHLLFLR		8.5313
P19652	ORM2	10	53.7313	TLMFGSYLDDEKNWGLSFYADKPETTK		7.2523
P19652	ORM2	10	53.7313	EQLGEFYEALDCLCIPR	[12] Carbamidomethyl C|[14] Carbamidomethyl C	8.2721
P19652	ORM2	10	53.7313	SDVMYTDWKK		7.7019
P19652	ORM2	10	53.7313	SDVMYTDWK		8.2428
P19652	ORM2	10	53.7313	DKCEPLEK	[3] Carbamidomethyl C	7.903
P19652	ORM2	10	53.7313	ITGKWFYIASAFR	[2] Phosphoryl STY	6.8222
P19652	ORM2	10	53.7313	TEDTIFLR		7.7293
P01011;P01011-2;P01011-3	SERPINA3	55	75.8865	LYGSEAFATDFQDSAAAK		10.2157
P01011;P01011-2;P01011-3	SERPINA3	55	75.8865	NLAVSQVVHK		10.1355
P01011;P01011-2;P01011-3	SERPINA3	55	75.8865	NLAVSQVVHK		10.1355
P01011;P01011-2;P01011-3	SERPINA3	55	75.8865	DYNLNDILLQLGIEEAFTSK		10.5811
P01011;P01011-2;P01011-3	SERPINA3	55	75.8865	ITLLSALVETR		10.0726
P01011;P01011-2;P01011-3	SERPINA3	55	75.8865	EIGELYLPK		10.2985
P01011;P01011-2;P01011-3	SERPINA3	55	75.8865	GLKFNLTETSEAEIHQSFQHLLR	[7] Phosphoryl STY	7.4972
P01011;P01011-2;P01011-3	SERPINA3	55	75.8865	EQLSLLDR		10.1227
P01011;P01011-2;P01011-3	SERPINA3	55	75.8865	ADLSGITGAR		10.0786
P01011;P01011-2;P01011-3	SERPINA3	55	75.8865	GTHVDLGLASANVDFAFSLYK		10.5512
P01011;P01011-2;P01011-3	SERPINA3	55	75.8865	AVLDVFEEGTEASAATAVK		10.387
P01011;P01011-2;P01011-3	SERPINA3	55	75.8865	KLINDYVK		9.8481
P01011;P01011-2;P01011-3	SERPINA3	55	75.8865	WRDSLEFR		10.1279
P01011;P01011-2;P01011-3	SERPINA3	55	75.8865	FNRPFLMIIVPTDTQNIFFMSK		9.9086
P01011;P01011-2;P01011-3	SERPINA3	55	75.8865	LINDYVK		9.723
P01011;P01011-2;P01011-3	SERPINA3	55	75.8865	RLYGSEAFATDFQDSAAAK		9.728
P01011;P01011-2;P01011-3	SERPINA3	55	75.8865	EQLSLLDRFTEDAK		9.905
P01011;P01011-2;P01011-3	SERPINA3	55	75.8865	LYGSEAFATDFQDSAAAKK		10.0666
P01011;P01011-2;P01011-3	SERPINA3	55	75.8865	DLDSQTMMVLVNYIFFK		9.8525
P01011;P01011-2;P01011-3	SERPINA3	55	75.8865	DLDSQTMMVLVNYIFFK		9.8525
P01011;P01011-2;P01011-3	SERPINA3	55	75.8865	AKWEMPFDPQDTHQSR		9.7411
P01011;P01011-2;P01011-3	SERPINA3	55	75.8865	DLDSQTMMVLVNYIFFK	[7] Oxidation M	9.6478
P01011;P01011-2;P01011-3	SERPINA3	55	75.8865	AKWEMPFDPQDTHQSR	[5] Oxidation M	9.5053
P01011;P01011-2;P01011-3	SERPINA3	55	75.8865	EQLSLLDRFTEDAKR		9.6027
P01011;P01011-2;P01011-3	SERPINA3	55	75.8865	MEEVEAMLLPETLKR		10.1359
P01011;P01011-2;P01011-3	SERPINA3	55	75.8865	GKITDLIK		9.5437
P01011;P01011-2;P01011-3	SERPINA3	55	75.8865	WVMVPMMSLHHLTIPYFRDEELSCTVVELK	[3] Oxidation M|[24] Carbamidomethyl C	8.7878
P01011;P01011-2;P01011-3	SERPINA3	55	75.8865	RLYGSEAFATDFQDSAAAKK		9.846
P01011;P01011-2;P01011-3	SERPINA3	55	75.8865	RLYGSEAFATDFQDSAAAKK		9.846
P01011;P01011-2;P01011-3	SERPINA3	55	75.8865	DEELSCTVVELK	[6] Carbamidomethyl C	10.0542
P01011;P01011-2;P01011-3	SERPINA3	55	75.8865	FYLSK		9.9035
P01011;P01011-2;P01011-3	SERPINA3	55	75.8865	WVMVPMMSLHHLTIPYFR	[3] Oxidation M	9.207
P01011;P01011-2;P01011-3	SERPINA3	55	75.8865	WEMPFDPQDTHQSR		9.4137
P01011;P01011-2;P01011-3	SERPINA3	55	75.8865	ITDLIKDLDSQTMMVLVNYIFFK		9.3924
P01011;P01011-2;P01011-3	SERPINA3	55	75.8865	ITDLIKDLDSQTMMVLVNYIFFK		9.3924
P01011;P01011-2;P01011-3	SERPINA3	55	75.8865	WVMVPMMSLHHLTIPYFRDEELSCTVVELK	[24] Carbamidomethyl C	8.7023
P01011;P01011-2;P01011-3	SERPINA3	55	75.8865	WVMVPMMSLHHLTIPYFRDEELSCTVVELK	[24] Carbamidomethyl C	8.5841
P01011;P01011-2;P01011-3	SERPINA3	55	75.8865	WVMVPMMSLHHLTIPYFRDEELSCTVVELK	[24] Carbamidomethyl C	8.1922
P01011;P01011-2;P01011-3	SERPINA3	55	75.8865	FNRPFLMIIVPTDTQNIFFMSK	[20] Oxidation M	8.8453
P01011;P01011-2;P01011-3	SERPINA3	55	75.8865	GKITDLIKDLDSQTMMVLVNYIFFK		8.9367
P01011;P01011-2;P01011-3	SERPINA3	55	75.8865	ITDLIKDLDSQTMMVLVNYIFFK	[13] Oxidation M	8.3344
P01011;P01011-2;P01011-3	SERPINA3	55	75.8865	ITDLIKDLDSQTMMVLVNYIFFK	[13] Oxidation M	8.3344
P01011;P01011-2;P01011-3	SERPINA3	55	75.8865	ITDLIKDLDSQTMMVLVNYIFFK	[13] Oxidation M	8.3344
P01011;P01011-2;P01011-3	SERPINA3	55	75.8865	FNRPFLMIIVPTDTQNIFFMSKVTNPKQA		8.9618
P01011;P01011-2;P01011-3	SERPINA3	55	75.8865	FNRPFLMIIVPTDTQNIFFMSKVTNPKQA		8.9618
P01011;P01011-2;P01011-3	SERPINA3	55	75.8865	WVMVPMMSLHHLTIPYFR		9.151
P01011;P01011-2;P01011-3	SERPINA3	55	75.8865	WVMVPMMSLHHLTIPYFR		8.796
P01011;P01011-2;P01011-3	SERPINA3	55	75.8865	TIVRFNRPFLMIIVPTDTQNIFFMSK		8.5896
P01011;P01011-2;P01011-3	SERPINA3	55	75.8865	MEEVEAMLLPETLKR	[7] Oxidation M	9.3535
P01011;P01011-2;P01011-3	SERPINA3	55	75.8865	MEEVEAMLLPETLK		10.0007
P01011;P01011-2;P01011-3	SERPINA3	55	75.8865	ITDLIK		9.6048
P01011;P01011-2;P01011-3	SERPINA3	55	75.8865	FTEDAKR		9.2869
P01011;P01011-2;P01011-3	SERPINA3	55	75.8865	WEMPFDPQDTHQSR	[3] Oxidation M	9.0144
P01011;P01011-2;P01011-3	SERPINA3	55	75.8865	KLINDYVK	[4] Deamidation N	8.5315
P01011;P01011-2;P01011-3	SERPINA3	55	75.8865	DSLEFR		9.7516
P01011;P01011-2;P01011-3	SERPINA3	55	75.8865	TLNQSSDELQLSMGNAMFVK	[3] Deamidation N|[5] Phosphoryl STY	7.5988
P01011;P01011-2;P01011-3	SERPINA3	55	75.8865	FSISRDYNLNDILLQLGIEEAFTSK		7.6615
P01011;P01011-2;P01011-3	SERPINA3	55	75.8865	GTHVDLGLASANVDFAFSLYK	[12] Deamidation N	7.9693
P01011;P01011-2;P01011-3	SERPINA3	55	75.8865	DSLEFREIGELYLPK		7.453
P01011;P01011-2;P01011-3	SERPINA3	55	75.8865	MEEVEAMLLPETLK	[7] Oxidation M	8.8177
P01011;P01011-2;P01011-3	SERPINA3	55	75.8865	RLYGSEAFATDFQDSAAAKK	[13] Deamidation Q	7.3354
P02741;P02741-2	CRP	13	36.1607	YEVQGEVFTKPQLWP		9.6304
P02741;P02741-2	CRP	13	36.1607	ESDTSYVSLK		9.4625
P02741;P02741-2	CRP	13	36.1607	ESDTSYVSLK		9.4625
P02741;P02741-2	CRP	13	36.1607	ALKYEVQGEVFTKPQLWP		8.9168
P02741;P02741-2	CRP	13	36.1607	KAFVFPK		9.4321
P02741;P02741-2	CRP	13	36.1607	GYSIFSYATK		8.9487
P02741;P02741-2	CRP	13	36.1607	RQDNEILIFWSK		8.858
P02741;P02741-2	CRP	13	36.1607	APLTKPLK		8.3485
P02741;P02741-2	CRP	13	36.1607	GYSIFSYATK	[9] Phosphoryl STY	6.8629
P02741;P02741-2	CRP	13	36.1607	AFTVCLHFYTELSSTR	[5] Carbamidomethyl C	6.5448
P02741;P02741-2	CRP	13	36.1607	AFTVCLHFYTELSSTR	[5] Carbamidomethyl C	8.1683
P02741;P02741-2	CRP	13	36.1607	ESDTSYVSLKAPLTKPLK		8.0024
P02741;P02741-2	CRP	13	36.1607	GYSIFSYATKR		6.2187
P02741;P02741-2	CRP	13	36.1607	GYSIFSYATKR		6.6057
P02741;P02741-2	CRP	13	36.1607	QDNEILIFWSK		8.3641
P02741;P02741-2	CRP	13	36.1607	AFVFPK		---
P08571	CD14	8	35.2	ATVNPSAPRCMWSSALNSLNLSFAGLEQVPK	[10] Carbamidomethyl C|[13] Phosphoryl STY	5.6424
P08571	CD14	8	35.2	GLMAALCPHK	[7] Carbamidomethyl C	5.5828
P08571	CD14	8	35.2	VDADADPRQYADTVK		5.4757
P08571	CD14	8	35.2	AFPALTSLDLSDNPGLGER		7.2992
P08571	CD14	8	35.2	VLSIAQAHSPAFSCEQVR	[14] Carbamidomethyl C	6.7101
P08571	CD14	8	35.2	LTVGAAQVPAQLLVGALR		6.8685
P08571	CD14	8	35.2	VDADADPR		5.5861
P08571	CD14	8	35.2	ITGTMPPLPLEATGLALSSLR		6.4435
Q15848	ADIPOQ	2	17.2131	FHCNIPGLYYFAYHITVYMKDVK	[3] Carbamidomethyl C|[13] Phosphoryl STY|[18] Phosphoryl STY	6.2057
Q15848	ADIPOQ	2	17.2131	SAFSVGLETYVTIPNMPIR		7.0916
P02765	AHSG	23	58.5831	VWPQQPSGELFEIEIDTLETTCHVLDPTPVAR	[22] Carbamidomethyl C	8.179
P02765	AHSG	23	58.5831	AQLVPLPPSTYVEFTVSGTDCVAK	[21] Carbamidomethyl C	9.0992
P02765	AHSG	23	58.5831	HTLNQIDEVK		9.4536
P02765	AHSG	23	58.5831	HTFMGVVSLGSPSGEVSHPR		9.5841
P02765	AHSG	23	58.5831	EHAVEGDCDFQLLK	[8] Carbamidomethyl C	9.7895
P02765	AHSG	23	58.5831	HTFMGVVSLGSPSGEVSHPR	[4] Oxidation M	8.9903
P02765	AHSG	23	58.5831	QPNCDDPETEEAALVAIDYINQNLPWGYK	[4] Carbamidomethyl C	8.8559
P02765	AHSG	23	58.5831	QPNCDDPETEEAALVAIDYINQNLPWGYK	[4] Carbamidomethyl C	7.2
P02765	AHSG	23	58.5831	TVVQPSVGAAAGPVVPPCPGR	[18] Carbamidomethyl C	9.4235
P02765	AHSG	23	58.5831	HTLNQIDEVKVWPQQPSGELFEIEIDTLETTCHVLDPTPVAR	[32] Carbamidomethyl C	8.3948
P02765	AHSG	23	58.5831	FSVVYAK		9.4999
P02765	AHSG	23	58.5831	QLKEHAVEGDCDFQLLK	[11] Carbamidomethyl C	8.9502
P02765	AHSG	23	58.5831	CNLLAEK	[1] Carbamidomethyl C	9.2713
P02765	AHSG	23	58.5831	AHYDLR		8.4806
P02765	AHSG	23	58.5831	QPNCDDPETEEAALVAIDYINQNLPWGYK	[4] Carbamidomethyl C|[22] Deamidation Q|[23] Deamidation N	7.1342
P02765	AHSG	23	58.5831	QYGFCK	[5] Carbamidomethyl C	9.1727
P02765	AHSG	23	58.5831	CDSSPDSAEDVRK	[1] Carbamidomethyl C|[3] Phosphoryl STY	7.8734
P02765	AHSG	23	58.5831	HTFMGVVSLGSPSGEVSHPRK		7.164
P02765	AHSG	23	58.5831	HTFMGVVSLGSPSGEVSHPR	[13] Phosphoryl STY	8.0084
P02765	AHSG	23	58.5831	HTLNQIDEVK	[4] Deamidation N	7.5451
P02765	AHSG	23	58.5831	HTFMGVVSLGSPSGEVSHPR	[4] Oxidation M|[17] Phosphoryl STY	6.5366
P02765	AHSG	23	58.5831	CNLLAEK	[1] Carbamidomethyl C|[2] Deamidation N	7.8442
P02765	AHSG	23	58.5831	AALAAFNAQNNGSNFQLEEISR		7.1438
P02763	ORM1	11	47.2637	WFYIASAFR		8.8142
P02763	ORM1	11	47.2637	YVGGQEHFAHLLILR		8.5155
P02763	ORM1	11	47.2637	TYMLAFDVNDEKNWGLSVYADKPETTK		7.6915
P02763	ORM1	11	47.2637	TYMLAFDVNDEKNWGLSVYADKPETTK		7.6915
P02763	ORM1	11	47.2637	EQLGEFYEALDCLR	[12] Carbamidomethyl C	8.9116
P02763	ORM1	11	47.2637	SDVVYTDWK		8.2768
P02763	ORM1	11	47.2637	SDVVYTDWKK		8.3674
P02763	ORM1	11	47.2637	DKCEPLEK	[3] Carbamidomethyl C	7.903
P02763	ORM1	11	47.2637	ITGKWFYIASAFR	[2] Phosphoryl STY	6.8222
P02763	ORM1	11	47.2637	TEDTIFLR		7.7293
P02763	ORM1	11	47.2637	TYMLAFDVNDEK		8.1989
P02763	ORM1	11	47.2637	TYMLAFDVNDEKNWGLSVYADKPETTK	[2] Phosphoryl STY|[3] Oxidation M	6.3282
P00751;P00751-2	CFB	70	79.5812	EAGIPEFYDYDVALIK		8.8952
P00751;P00751-2	CFB	70	79.5812	LLQEGQALEYVCPSGFYPYPVQTR	[12] Carbamidomethyl C	9.4364
P00751;P00751-2	CFB	70	79.5812	YGLVTYATYPK		9.7039
P00751;P00751-2	CFB	70	79.5812	VSEADSSNADWVTK		9.3155
P00751;P00751-2	CFB	70	79.5812	HVIILMTDGLHNMGGDPITVIDEIRDLLYIGK	[13] Oxidation M	8.3823
P00751;P00751-2	CFB	70	79.5812	DFHINLFQVLPWLK		9.5853
P00751;P00751-2	CFB	70	79.5812	HVIILMTDGLHNMGGDPITVIDEIRDLLYIGK		9.1168
P00751;P00751-2	CFB	70	79.5812	VKDISEVVTPR		9.2579
P00751;P00751-2	CFB	70	79.5812	FLCTGGVSPYADPNTCR	[3] Carbamidomethyl C|[16] Carbamidomethyl C	9.559
P00751;P00751-2	CFB	70	79.5812	ALFVSEEEKK		9.3792
P00751;P00751-2	CFB	70	79.5812	STGSWSTLK		9.228
P00751;P00751-2	CFB	70	79.5812	YGQTIRPICLPCTEGTTR	[9] Carbamidomethyl C|[12] Carbamidomethyl C	9.424
P00751;P00751-2	CFB	70	79.5812	FIQVGVISWGVVDVCK	[15] Carbamidomethyl C	9.8136
P00751;P00751-2	CFB	70	79.5812	FIQVGVISWGVVDVCK	[15] Carbamidomethyl C	9.8136
P00751;P00751-2	CFB	70	79.5812	EKLQDEDLGFL		9.3132
P00751;P00751-2	CFB	70	79.5812	EDYLDVYVFGVGPLVNQVNINALASK		9.2581
P00751;P00751-2	CFB	70	79.5812	LPPTTTCQQQKEELLPAQDIK	[7] Carbamidomethyl C	8.5364
P00751;P00751-2	CFB	70	79.5812	WSGQTAICDNGAGYCSNPGIPIGTR	[8] Carbamidomethyl C|[10] Deamidation N|[15] Carbamidomethyl C	8.9936
P00751;P00751-2	CFB	70	79.5812	LEDSVTYHCSR	[9] Carbamidomethyl C	9.6169
P00751;P00751-2	CFB	70	79.5812	VASYGVKPR		9.0265
P00751;P00751-2	CFB	70	79.5812	VASYGVKPR		9.0265
P00751;P00751-2	CFB	70	79.5812	DISEVVTPR		9.2128
P00751;P00751-2	CFB	70	79.5812	DAQYAPGYDK		9.3649
P00751;P00751-2	CFB	70	79.5812	WSGQTAICDNGAGYCSNPGIPIGTR	[8] Carbamidomethyl C|[15] Carbamidomethyl C	8.833
P00751;P00751-2	CFB	70	79.5812	DISEVVTPRFLCTGGVSPYADPNTCR	[12] Carbamidomethyl C|[25] Carbamidomethyl C	7.2558
P00751;P00751-2	CFB	70	79.5812	QLNEINYEDHK		9.3531
P00751;P00751-2	CFB	70	79.5812	ISVIRPSK		9.0988
P00751;P00751-2	CFB	70	79.5812	DAQYAPGYDKVKDISEVVTPR	[3] Deamidation Q|[4] Phosphoryl STY	6.8482
P00751;P00751-2	CFB	70	79.5812	AIHCPRPHDFENGEYWPR	[4] Carbamidomethyl C|[12] Deamidation N	8.6236
P00751;P00751-2	CFB	70	79.5812	KCLVNLIEK	[2] Carbamidomethyl C	8.7233
P00751;P00751-2	CFB	70	79.5812	ALQAVYSMMSWPDDVPPEGWNR	[7] Phosphoryl STY	7.0361
P00751;P00751-2	CFB	70	79.5812	HVIILMTDGLHNMGGDPITVIDEIR	[6] Oxidation M	8.6078
P00751;P00751-2	CFB	70	79.5812	HVIILMTDGLHNMGGDPITVIDEIR	[6] Oxidation M	8.6078
P00751;P00751-2	CFB	70	79.5812	CLVNLIEK	[1] Carbamidomethyl C	8.8576
P00751;P00751-2	CFB	70	79.5812	HVIILMTDGLHNMGGDPITVIDEIR		9.1101
P00751;P00751-2	CFB	70	79.5812	NPREDYLDVYVFGVGPLVNQVNINALASK		8.7567
P00751;P00751-2	CFB	70	79.5812	KNPREDYLDVYVFGVGPLVNQVNINALASK		8.4584
P00751;P00751-2	CFB	70	79.5812	KNPREDYLDVYVFGVGPLVNQVNINALASK		8.4584
P00751;P00751-2	CFB	70	79.5812	KEAGIPEFYDYDVALIK		8.6647
P00751;P00751-2	CFB	70	79.5812	GDSGGPLIVHK		9.1288
P00751;P00751-2	CFB	70	79.5812	HVIILMTDGLHNMGGDPITVIDEIRDLLYIGKDR	[13] Oxidation M	7.7694
P00751;P00751-2	CFB	70	79.5812	HVIILMTDGLHNMGGDPITVIDEIRDLLYIGKDR		8.1143
P00751;P00751-2	CFB	70	79.5812	VKDMENLEDVFYQMIDESQSLSLCGMVWEHR	[24] Carbamidomethyl C	7.6294
P00751;P00751-2	CFB	70	79.5812	DLEIEVVLFHPNYNINGK	[16] Deamidation N	8.3834
P00751;P00751-2	CFB	70	79.5812	ALFVSEEEK		9.0443
P00751;P00751-2	CFB	70	79.5812	LPPTTTCQQQK	[7] Carbamidomethyl C	8.0391
P00751;P00751-2	CFB	70	79.5812	FLCTGGVSPYADPNTCRGDSGGPLIVHK	[3] Carbamidomethyl C|[16] Carbamidomethyl C	8.8806
P00751;P00751-2	CFB	70	79.5812	FLCTGGVSPYADPNTCRGDSGGPLIVHK	[3] Carbamidomethyl C|[16] Carbamidomethyl C	8.8806
P00751;P00751-2	CFB	70	79.5812	KDNEQHVFK		9.2845
P00751;P00751-2	CFB	70	79.5812	DLEIEVVLFHPNYNINGKK	[16] Deamidation N	8.3117
P00751;P00751-2	CFB	70	79.5812	DLEIEVVLFHPNYNINGKK	[12] Deamidation N	7.9643
P00751;P00751-2	CFB	70	79.5812	DLEIEVVLFHPNYNINGK		8.602
P00751;P00751-2	CFB	70	79.5812	DLEIEVVLFHPNYNINGK		8.602
P00751;P00751-2	CFB	70	79.5812	GHESCMGAVVSEYFVLTAAHCFTVDDKEHSIK	[5] Carbamidomethyl C|[21] Carbamidomethyl C	8.1008
P00751;P00751-2	CFB	70	79.5812	GHESCMGAVVSEYFVLTAAHCFTVDDKEHSIK	[5] Carbamidomethyl C|[21] Carbamidomethyl C	8.1008
P00751;P00751-2	CFB	70	79.5812	DNEQHVFK		9.0614
P00751;P00751-2	CFB	70	79.5812	IVLDPSGSMNIYLVLDGSDSIGASNFTGAK		6.9434
P00751;P00751-2	CFB	70	79.5812	AIHCPRPHDFENGEYWPR	[4] Carbamidomethyl C	7.7012
P00751;P00751-2	CFB	70	79.5812	GTDYHKQPWQAK		8.5591
P00751;P00751-2	CFB	70	79.5812	TCQEGGSWSGTEPSCQDSFMYDTPQEVAEAFLSSLTETIEGVDAEDGHGPGEQQKR	[2] Carbamidomethyl C|[3] Deamidation Q|[15] Carbamidomethyl C|[33] Phosphoryl STY	7.1009
P00751;P00751-2	CFB	70	79.5812	STGSWSTLKTQDQK	[1] Phosphoryl STY|[11] Deamidation Q	6.7061
P00751;P00751-2	CFB	70	79.5812	GDSGGPLIVHKR		8.577
P00751;P00751-2	CFB	70	79.5812	FLCTGGVSPYADPNTCRGDSGGPLIVHKR	[3] Carbamidomethyl C|[16] Carbamidomethyl C	8.8585
P00751;P00751-2	CFB	70	79.5812	LKYGQTIRPICLPCTEGTTR	[11] Carbamidomethyl C|[14] Carbamidomethyl C	7.9152
P00751;P00751-2	CFB	70	79.5812	STGSWSTLKTQDQK	[1] Phosphoryl STY	7.1837
P00751;P00751-2	CFB	70	79.5812	KEVYIK		7.0143
P00751;P00751-2	CFB	70	79.5812	VSEADSSNADWVTK	[8] Deamidation N	7.6148
P00751;P00751-2	CFB	70	79.5812	VSVGGEKR		8.2489
P00751;P00751-2	CFB	70	79.5812	WSGQTAICDNGAGYCSNPGIPIGTRK	[8] Carbamidomethyl C|[15] Carbamidomethyl C	6.4473
P00751;P00751-2	CFB	70	79.5812	DLLYIGKDRK		6.9264
P00751;P00751-2	CFB	70	79.5812	KVGSQYR		7.8035
Q08380	LGALS3BP	20	39.3162	SQLVYQSRRGPLVK	[5] Phosphoryl STY|[6] Deamidation Q	5.5
Q08380	LGALS3BP	20	39.3162	DLLRYFYSR	[5] Phosphoryl STY	6.1131
Q08380	LGALS3BP	20	39.3162	AAFGQGSGPIMLDEVQCTGTEASLADCK	[17] Carbamidomethyl C|[27] Carbamidomethyl C	7.3481
Q08380	LGALS3BP	20	39.3162	SDLAVPSELALLK		7.9602
Q08380	LGALS3BP	20	39.3162	GQWGTVCDNLWDLTDASVVCR	[7] Carbamidomethyl C|[20] Carbamidomethyl C	7.5338
Q08380	LGALS3BP	20	39.3162	GQWGTVCDNLWDLTDASVVCR	[7] Carbamidomethyl C|[20] Carbamidomethyl C	7.5338
Q08380	LGALS3BP	20	39.3162	GPLVKYSSDYFQAPSDYR	[10] Phosphoryl STY	5.6817
Q08380	LGALS3BP	20	39.3162	STHTLDLSR		7.8437
Q08380	LGALS3BP	20	39.3162	IYTSPTWSAFVTDSSWSAR		7.596
Q08380	LGALS3BP	20	39.3162	ASHEEVEGLVEK		8.039
Q08380	LGALS3BP	20	39.3162	TLQALEFHTVPFQLLAR		7.4743
Q08380	LGALS3BP	20	39.3162	STSSFPCPAGHFNGFR	[7] Carbamidomethyl C|[13] Deamidation N	7.0332
Q08380	LGALS3BP	20	39.3162	YSSDYFQAPSDYR		8.3506
Q08380	LGALS3BP	20	39.3162	AVDTWSWGER		7.6479
Q08380	LGALS3BP	20	39.3162	RIDITLSSVK		6.9553
Q08380	LGALS3BP	20	39.3162	LADGGATNQGR		7.3208
Q08380	LGALS3BP	20	39.3162	YYPYQSFQTPQHPSFLFQDK		6.7578
Q08380	LGALS3BP	20	39.3162	KSQLVYQSR		6.5571
Q08380	LGALS3BP	20	39.3162	VEIFYR		6.5541
Q08380	LGALS3BP	20	39.3162	SQLVYQSR		7.5964
Q08380	LGALS3BP	20	39.3162	YYPYQSFQTPQHPSFLFQDKR		6.4217
Q562R1	ACTBL2	4	20.7447	YSVWIGGSILASLSTFQQMWISK	[8] Phosphoryl STY	6.2521
Q562R1	ACTBL2	4	20.7447	SYELPDGQVITIGNER		8.226
Q562R1	ACTBL2	4	20.7447	CPEAIFQPSFLGIESSGIHETTFNSIMK	[1] Carbamidomethyl C	5.8315
Q562R1	ACTBL2	4	20.7447	HQGVMVGMGQK		7.7371
Q9BXT6;Q9BXT6-2;Q9BXT6-4;Q9BXT6-5	MOV10L1	1	1.48637	DENAFGACGAHNPLLVTK	[8] Carbamidomethyl C	5.2203
P02750	LRG1	25	66.5706	DGFDISGNPWICDQNLSDLYR	[12] Carbamidomethyl C	9.0048
P02750	LRG1	25	66.5706	VAAGAFQGLR		9.2486
P02750	LRG1	25	66.5706	DLLLPQPDLR		8.8717
P02750	LRG1	25	66.5706	NALTGLPPGLFQASATLDTLVLK		8.902
P02750	LRG1	25	66.5706	LQELHLSSNGLESLSPEFLRPVPQLR	[9] Deamidation N	8.2205
P02750	LRG1	25	66.5706	ENQLEVLEVSWLHGLK		9.1223
P02750	LRG1	25	66.5706	ALGHLDLSGNR		8.7801
P02750	LRG1	25	66.5706	ALGHLDLSGNR		8.7801
P02750	LRG1	25	66.5706	TLDLGENQLETLPPDLLR		8.8198
P02750	LRG1	25	66.5706	LQELHLSSNGLESLSPEFLRPVPQLR		8.3416
P02750	LRG1	25	66.5706	GPLQLER		8.4183
P02750	LRG1	25	66.5706	YLFLNGNK	[5] Deamidation N	7.7899
P02750	LRG1	25	66.5706	YLFLNGNK	[5] Deamidation N	8.1554
P02750	LRG1	25	66.5706	GQTLLAVAK		9.1363
P02750	LRG1	25	66.5706	DCQVFR	[2] Carbamidomethyl C	8.7638
P02750	LRG1	25	66.5706	LHLEGNK		8.4665
P02750	LRG1	25	66.5706	WLQAQK		8.9118
P02750	LRG1	25	66.5706	QLDMLDLSNNSLASVPEGLWASLGQPNWDMR		6.988
P02750	LRG1	25	66.5706	LHLEGNKLQVLGK		8.2877
P02750	LRG1	25	66.5706	LQVLGK		8.9805
P02750	LRG1	25	66.5706	YLFLNGNK		8.2049
P02750	LRG1	25	66.5706	VLDLTR		6.5074
P02750	LRG1	25	66.5706	DKMFSQNDTR	[9] Phosphoryl STY	6.7155
P02750	LRG1	25	66.5706	VAAGAFQGLR	[7] Deamidation Q	6.5605
P02750	LRG1	25	66.5706	NALTGLPPGLFQASATLDTLVLKENQLEVLEVSWLHGLK	[25] Deamidation N	6.1171
P29622	SERPINA4	18	51.9906	EIEEVLTPEMLMRWNNLLR	[10] Oxidation M	5.7013
P29622	SERPINA4	18	51.9906	YLPCSVLR	[4] Carbamidomethyl C	7.0488
P29622	SERPINA4	18	51.9906	LGFTDLFSKWADLSGITKQQK	[19] Deamidation Q|[20] Deamidation Q	6.094
P29622	SERPINA4	18	51.9906	FNRPFLVVIFSTSTQSVLFLGKVVDPTKP		5.4905
P29622	SERPINA4	18	51.9906	EIEEVLTPEMLMRWNNLLR		5.9462
P29622	SERPINA4	18	51.9906	TTPKDFYVDENTTVR	[12] Phosphoryl STY|[13] Phosphoryl STY	5.9916
P29622	SERPINA4	18	51.9906	FSISGSYVLDQILPR		7.4841
P29622	SERPINA4	18	51.9906	VGSALFLSHNLK		6.6155
P29622	SERPINA4	18	51.9906	LGFTDLFSK		7.0286
P29622	SERPINA4	18	51.9906	WADLSGITK		7.0073
P29622	SERPINA4	18	51.9906	NIFFSPLSISAAYAMLSLGACSHSR	[15] Oxidation M|[21] Carbamidomethyl C	5.7605
P29622	SERPINA4	18	51.9906	LFHTNFYDTVGTIQLINDHVK		5.5101
P29622	SERPINA4	18	51.9906	KLELHLPK		5.4162
P29622	SERPINA4	18	51.9906	TTPKDFYVDENTTVRVPMMLQDQEHHWYLHDR	[1] Phosphoryl STY|[2] Phosphoryl STY|[28] Phosphoryl STY	5.4115
P29622	SERPINA4	18	51.9906	EIEEVLTPEMLMR		7.2306
P29622	SERPINA4	18	51.9906	ATLDVDEAGTEAAAATSFAIK		6.5935
P29622	SERPINA4	18	51.9906	DFYVDENTTVR		7.2682
P29622	SERPINA4	18	51.9906	IAPANADFAFR		6.4741
P13671	C6	38	52.7837	GQACFCDHYAWTQWTSCSKTCNSGTQSR	[4] Carbamidomethyl C|[6] Carbamidomethyl C|[12] Phosphoryl STY|[13] Deamidation Q|[17] Carbamidomethyl C|[21] Carbamidomethyl C	5.7342
P13671	C6	38	52.7837	EVDLPEIEADSGCPQPVPPENGFIR	[13] Carbamidomethyl C	5.6488
P13671	C6	38	52.7837	GQACFCDHYAWTQWTSCSKTCNSGTQSRHR	[2] Deamidation Q|[4] Carbamidomethyl C|[6] Carbamidomethyl C|[17] Carbamidomethyl C|[21] Carbamidomethyl C	5.1581
P13671	C6	38	52.7837	VPANLENVGFEVQTAEDDLKTDFYK		7.0008
P13671	C6	38	52.7837	GEVLDNSFTGGICK	[13] Carbamidomethyl C	8.0551
P13671	C6	38	52.7837	IGESIELTCPK	[9] Carbamidomethyl C	8.5127
P13671	C6	38	52.7837	TECIKPVVQEVLTITPFQR	[3] Carbamidomethyl C	7.7646
P13671	C6	38	52.7837	TECIKPVVQEVLTITPFQR	[3] Carbamidomethyl C	7.7646
P13671	C6	38	52.7837	NIPCAVTK	[4] Carbamidomethyl C|[7] Phosphoryl STY	5.9549
P13671	C6	38	52.7837	ALNHLPLEYNSALYSR		7.539
P13671	C6	38	52.7837	DLTSLGHNENQQGSFSSQGGSSFSVPIFYSSK		7.3578
P13671	C6	38	52.7837	YTCQGNSWTPPISNSLTCEKDTLTK	[3] Carbamidomethyl C|[18] Carbamidomethyl C	7.158
P13671	C6	38	52.7837	VMKVLNFTTK		5.7062
P13671	C6	38	52.7837	QLYLVGEDVEISCLTGFETVGYQYFR	[13] Carbamidomethyl C	5.5775
P13671	C6	38	52.7837	SVLRPSQFGGQPCTAPLVAFQPCIPSK	[13] Carbamidomethyl C|[23] Carbamidomethyl C	7.2657
P13671	C6	38	52.7837	KYNPIPSVQLMGNGFHFLAGEPR	[9] Deamidation Q	6.6306
P13671	C6	38	52.7837	GGNQLYCVK	[7] Carbamidomethyl C	7.4421
P13671	C6	38	52.7837	SEYGAALAWEK		7.7771
P13671	C6	38	52.7837	QSPDYKSNAVDGQWGCWSSWSTCDATYKR	[2] Phosphoryl STY|[16] Carbamidomethyl C|[19] Phosphoryl STY|[23] Carbamidomethyl C|[26] Phosphoryl STY	5.4375
P13671	C6	38	52.7837	ALQEYAAK		6.8887
P13671	C6	38	52.7837	ESCGYDTCYDWEK	[3] Carbamidomethyl C|[8] Carbamidomethyl C	7.7
P13671	C6	38	52.7837	ECNNPAPQR	[2] Carbamidomethyl C|[3] Deamidation N	5.1429
P13671	C6	38	52.7837	QLEWGLER		7.235
P13671	C6	38	52.7837	KMEILHPGK		7.2201
P13671	C6	38	52.7837	YYQENFCEQICSK	[7] Carbamidomethyl C|[11] Carbamidomethyl C	7.2078
P13671	C6	38	52.7837	GFVVAGPSR		7.5163
P13671	C6	38	52.7837	ENPAVIDFELAPIVDLVR		7.7288
P13671	C6	38	52.7837	YTCQGNSWTPPISNSLTCEK	[3] Carbamidomethyl C|[18] Carbamidomethyl C	7.4075
P13671	C6	38	52.7837	ECNWQR	[2] Carbamidomethyl C	6.6712
P13671	C6	38	52.7837	NIPCAVTK	[4] Carbamidomethyl C	6.4403
P13671	C6	38	52.7837	NIPCAVTK	[4] Carbamidomethyl C	7.4163
P13671	C6	38	52.7837	SENINHNSAFK	[1] Phosphoryl STY|[8] Phosphoryl STY	5.4256
P13671	C6	38	52.7837	TFSEWLESVK		6.6478
P13671	C6	38	52.7837	AKDLHLSDVFLK		6.8484
P13671	C6	38	52.7837	RSVLYFILLNALINK		5.7809
P13671	C6	38	52.7837	NSGLTEEEAK		5.2865
P13671	C6	38	52.7837	DLHLSDVFLK		6.9376
P13671	C6	38	52.7837	NIPCAVTKR	[4] Carbamidomethyl C	7.1955
P13671	C6	38	52.7837	KALQEYAAK		6.1168
P13671	C6	38	52.7837	ECNNPAPQR	[2] Carbamidomethyl C	7.1998
P02748	C9	35	57.0662	AIEDYINEFSVR	[7] Deamidation N	6.9954
P02748	C9	35	57.0662	LSPIYNLVPVK		8.7588
P02748	C9	35	57.0662	AIEDYINEFSVR		8.9431
P02748	C9	35	57.0662	RPWNVASLIYETK		8.421
P02748	C9	35	57.0662	GTVIDVTDFVNWASSINDAPVLISQK		8.0741
P02748	C9	35	57.0662	VVEESELAR		8.4622
P02748	C9	35	57.0662	TAGYGINILGMDPLSTPFDNEFYNGLCNR	[27] Carbamidomethyl C	8.5458
P02748	C9	35	57.0662	FEGIACEISK	[6] Carbamidomethyl C	8.599
P02748	C9	35	57.0662	TEHYEEQIEAFK		8.8446
P02748	C9	35	57.0662	TSNFNAAISLK		8.5601
P02748	C9	35	57.0662	MSPWSEWSQCDPCLR	[5] Phosphoryl STY|[10] Carbamidomethyl C|[13] Carbamidomethyl C	6.1443
P02748	C9	35	57.0662	DRDGNTLTYYR		8.6779
P02748	C9	35	57.0662	SIEVFGQFNGKR	[9] Deamidation N	8.3416
P02748	C9	35	57.0662	SIEVFGQFNGKR	[9] Deamidation N	7.0406
P02748	C9	35	57.0662	FTPTETNKAEQCCEETASSISLHGK	[12] Carbamidomethyl C|[13] Carbamidomethyl C	8.0739
P02748	C9	35	57.0662	KYAFELK		7.5472
P02748	C9	35	57.0662	QCVPTEPCEDAEDDCGNDFQCSTGR	[2] Carbamidomethyl C|[8] Carbamidomethyl C|[15] Carbamidomethyl C|[21] Carbamidomethyl C	8.4905
P02748	C9	35	57.0662	SIEVFGQFNGK	[9] Deamidation N	8.135
P02748	C9	35	57.0662	DVVLTTTFVDDIK		8.2885
P02748	C9	35	57.0662	TEHYEEQIEAFK	[7] Deamidation Q	6.3731
P02748	C9	35	57.0662	SIEVFGQFNGK		8.3241
P02748	C9	35	57.0662	DRVVEESELAR		7.9386
P02748	C9	35	57.0662	NRDVVLTTTFVDDIK		7.8806
P02748	C9	35	57.0662	GEIHLGRFVMR		6.6789
P02748	C9	35	57.0662	CLCACPFK	[1] Carbamidomethyl C|[3] Carbamidomethyl C|[5] Carbamidomethyl C	7.8661
P02748	C9	35	57.0662	DGNTLTYYR		8.1169
P02748	C9	35	57.0662	KEKMFLHVK		5.1356
P02748	C9	35	57.0662	AEQCCEETASSISLHGK	[4] Carbamidomethyl C|[5] Carbamidomethyl C	7.8507
P02748	C9	35	57.0662	RQCVPTEPCEDAEDDCGNDFQCSTGR	[3] Carbamidomethyl C|[9] Carbamidomethyl C|[16] Carbamidomethyl C|[22] Carbamidomethyl C	7.785
P02748	C9	35	57.0662	SIEVFGQFNGKR		7.3372
P02748	C9	35	57.0662	GEIHLGR		6.9166
P02748	C9	35	57.0662	CLGYHLDVSLAFSEISVGAEFNKDDCVK	[1] Carbamidomethyl C|[26] Carbamidomethyl C	6.8852
P02748	C9	35	57.0662	KCHTCQNGGTVILMDGK	[2] Carbamidomethyl C|[5] Carbamidomethyl C|[7] Deamidation N	7.1887
P02748	C9	35	57.0662	QCVPTEPCEDAEDDCGNDFQCSTGR	[1] Deamidation Q|[2] Carbamidomethyl C|[8] Carbamidomethyl C|[15] Carbamidomethyl C|[21] Carbamidomethyl C	5.8826
P02748	C9	35	57.0662	MFLHVKGEIHLGRFVMR		6.9129
P05546	SERPIND1	27	49.0982	VVERWQKSMTNR	[6] Deamidation Q|[9] Oxidation M	6.2067
P05546	SERPIND1	27	49.0982	MKHSLNALLIFLIITSAWGGSKGPLDQLEK	[4] Phosphoryl STY|[21] Phosphoryl STY	6.0199
P05546	SERPIND1	27	49.0982	TLEAQLTPR		8.3312
P05546	SERPIND1	27	49.0982	NYNLVESLK		7.8197
P05546	SERPIND1	27	49.0982	HQGTITVNEEGTQATTVTTVGFMPLSTQVR	[15] Phosphoryl STY|[19] Phosphoryl STY	6.1476
P05546	SERPIND1	27	49.0982	GPLDQLEK		7.1466
P05546	SERPIND1	27	49.0982	QFPILLDFK		7.3636
P05546	SERPIND1	27	49.0982	EYYFAEAQIADFSDPAFISK		7.6127
P05546	SERPIND1	27	49.0982	IAIDLFKHQGTITVNEEGTQATTVTTVGFMPLSTQVR	[9] Deamidation Q|[15] Deamidation N|[30] Oxidation M	6.0186
P05546	SERPIND1	27	49.0982	HQGTITVNEEGTQATTVTTVGFMPLSTQVR		7.3363
P05546	SERPIND1	27	49.0982	TREVLLPK		7.4757
P05546	SERPIND1	27	49.0982	FTVDRPFLFLIYEHR		7.8432
P05546	SERPIND1	27	49.0982	HQGTITVNEEGTQATTVTTVGFMPLSTQVR	[23] Oxidation M	6.737
P05546	SERPIND1	27	49.0982	TSCLLFMGRVANPSR	[3] Carbamidomethyl C|[7] Oxidation M	6.0645
P05546	SERPIND1	27	49.0982	LFRRNFGYTLR		6.0288
P05546	SERPIND1	27	49.0982	GGETAQSADPQWEQLNNK		7.8792
P05546	SERPIND1	27	49.0982	VSMMQTK		6.793
P05546	SERPIND1	27	49.0982	VREYYFAEAQIADFSDPAFISK		7.3178
P05546	SERPIND1	27	49.0982	NFGYTLR		6.7504
P05546	SERPIND1	27	49.0982	FAFNLYR		7.488
P05546	SERPIND1	27	49.0982	IAIDLFK		7.5814
P05546	SERPIND1	27	49.0982	NGNMAGISDQR	[1] Deamidation N	7.3801
P05546	SERPIND1	27	49.0982	NGNMAGISDQR		7.4243
P05546	SERPIND1	27	49.0982	RNFGYTLR		6.8182
P05546	SERPIND1	27	49.0982	TSCLLFMGR	[3] Carbamidomethyl C	7.2463
P05546	SERPIND1	27	49.0982	GSWVNKFPVEMTHNHNFR		6.8437
P05546	SERPIND1	27	49.0982	LNILNAK		6.6323
P0DOX2;A0A0B4J1V1;P01762;P01763;P01780;A0A0A0MS15;A0A0B4J1X8;A0A0C4DH32;P01766;P01782;P0DP04	IGA2	14	46.3736	EVQLVETGGGLIQPGGSLR		7.2754
P0DOX2;A0A0B4J1V1;P01762;P01763;P01780;A0A0A0MS15;A0A0B4J1X8;A0A0C4DH32;P01766;P01782;P0DP04	IGA2	14	46.3736	WLQGSQELPR		8.705
P0DOX2;A0A0B4J1V1;P01762;P01763;P01780;A0A0A0MS15;A0A0B4J1X8;A0A0C4DH32;P01766;P01782;P0DP04	IGA2	14	46.3736	SGNTFRPEVHLLPPPSEELALNELVTLTCLAR	[29] Carbamidomethyl C	8.3872
P0DOX2;A0A0B4J1V1;P01762;P01763;P01780;A0A0A0MS15;A0A0B4J1X8;A0A0C4DH32;P01766;P01782;P0DP04	IGA2	14	46.3736	SGNTFRPEVHLLPPPSEELALNELVTLTCLAR	[29] Carbamidomethyl C	8.3872
P0DOX2;A0A0B4J1V1;P01762;P01763;P01780;A0A0A0MS15;A0A0B4J1X8;A0A0C4DH32;P01766;P01782;P0DP04	IGA2	14	46.3736	DASGATFTWTPSSGK		8.3885
P0DOX2;A0A0B4J1V1;P01762;P01763;P01780;A0A0A0MS15;A0A0B4J1X8;A0A0C4DH32;P01766;P01782;P0DP04	IGA2	14	46.3736	YLTWASR		7.8853
P0DOX2;A0A0B4J1V1;P01762;P01763;P01780;A0A0A0MS15;A0A0B4J1X8;A0A0C4DH32;P01766;P01782;P0DP04	IGA2	14	46.3736	DLCGCYSVSSVLPGCAQPWNHGETFTCTAAHPELK	[3] Carbamidomethyl C|[5] Carbamidomethyl C|[15] Carbamidomethyl C|[27] Carbamidomethyl C	7.5901
P0DOX2;A0A0B4J1V1;P01762;P01763;P01780;A0A0A0MS15;A0A0B4J1X8;A0A0C4DH32;P01766;P01782;P0DP04	IGA2	14	46.3736	VAAEDWK		7.9291
P0DOX2;A0A0B4J1V1;P01762;P01763;P01780;A0A0A0MS15;A0A0B4J1X8;A0A0C4DH32;P01766;P01782;P0DP04	IGA2	14	46.3736	GRFTISR		6.5799
P0DOX2;A0A0B4J1V1;P01762;P01763;P01780;A0A0A0MS15;A0A0B4J1X8;A0A0C4DH32;P01766;P01782;P0DP04	IGA2	14	46.3736	AEDTAVYYCAR	[9] Carbamidomethyl C	6.3425
P0DOX2;A0A0B4J1V1;P01762;P01763;P01780;A0A0A0MS15;A0A0B4J1X8;A0A0C4DH32;P01766;P01782;P0DP04	IGA2	14	46.3736	HYTNSSQDVTVPCR	[13] Carbamidomethyl C	5.5258
P0DOX2;A0A0B4J1V1;P01762;P01763;P01780;A0A0A0MS15;A0A0B4J1X8;A0A0C4DH32;P01766;P01782;P0DP04	IGA2	14	46.3736	FTISRDDSR		6.401
P0DOX2;A0A0B4J1V1;P01762;P01763;P01780;A0A0A0MS15;A0A0B4J1X8;A0A0C4DH32;P01766;P01782;P0DP04	IGA2	14	46.3736	NTVYLQMNSLR		6.7591
P0DOX2;A0A0B4J1V1;P01762;P01763;P01780;A0A0A0MS15;A0A0B4J1X8;A0A0C4DH32;P01766;P01782;P0DP04	IGA2	14	46.3736	GETFSCMVGHEALPLAFTQK	[6] Carbamidomethyl C	5.8048
P0DOX2;A0A0B4J1V1;P01762;P01763;P01780;A0A0A0MS15;A0A0B4J1X8;A0A0C4DH32;P01766;P01782;P0DP04	IGA2	14	46.3736	LSCAASGFTVSNHSMSWVR	[3] Carbamidomethyl C	6.6726
P02042	HBD	9	55.7823	VVAGVANALAHK		9.528
P02042	HBD	9	55.7823	LLVVYPWTQR		9.2945
P02042	HBD	9	55.7823	MVHLTPEEK		6.1736
P02042	HBD	9	55.7823	EFTPQMQAAYQK		7.2417
P02042	HBD	9	55.7823	LLGNVLVCVLAR	[8] Carbamidomethyl C	6.6031
P02042	HBD	9	55.7823	LLGNVLVCVLAR	[8] Carbamidomethyl C	5.3424
P02042	HBD	9	55.7823	VLGAFSDGLAHLDNLK		8.7415
P02042	HBD	9	55.7823	VVAGVANALAHKYH		8.8807
P02042	HBD	9	55.7823	VVAGVANALAHK	[7] Deamidation N	7.5899
P02042	HBD	9	55.7823	LHVDPENFR		8.4137
P43088	PTGFR	1	13.9276	SHHLEMVIQLLAIMCVSCICWSPFLVTMANIGINGNHSLETCETTLFALR	[15] Carbamidomethyl C|[18] Carbamidomethyl C|[20] Carbamidomethyl C|[42] Carbamidomethyl C	6.1213
Q16610;Q16610-4;Q16610-2;Q16610-3	ECM1	9	19.2593	EVGPPLPQEAVPLQK		7.1408
Q16610;Q16610-4;Q16610-2;Q16610-3	ECM1	9	19.2593	ELLALIQLER		7.8587
Q16610;Q16610-4;Q16610-2;Q16610-3	ECM1	9	19.2593	FCEAEFSVK	[2] Carbamidomethyl C	5.6555
Q16610;Q16610-4;Q16610-2;Q16610-3	ECM1	9	19.2593	LLPAQLPAEK		6.9747
Q16610;Q16610-4;Q16610-2;Q16610-3	ECM1	9	19.2593	LTFINDLCGPRR	[8] Carbamidomethyl C	5.3832
Q16610;Q16610-4;Q16610-2;Q16610-3	ECM1	9	19.2593	NLPATDPLQR		7.1782
Q16610;Q16610-4;Q16610-2;Q16610-3	ECM1	9	19.2593	NVALVSGDTENAK		7.0266
Q16610;Q16610-4;Q16610-2;Q16610-3	ECM1	9	19.2593	ELLALIQLEREFQR		5.5884
Q16610;Q16610-4;Q16610-2;Q16610-3	ECM1	9	19.2593	QGEARFSCFQEEAPQPHYQLR	[8] Carbamidomethyl C|[15] Deamidation Q|[18] Phosphoryl STY|[19] Deamidation Q	5.1861
P02768;P02768-2;P02768-3;Q92985;Q92985-2;Q92985-3;Q92985-4	ALB	78	83.908	ALVLIAFAQYLQQCPFEDHVK	[14] Carbamidomethyl C	10.1891
P02768;P02768-2;P02768-3;Q92985;Q92985-2;Q92985-3;Q92985-4	ALB	78	83.908	LSQRFPKAEFAEVSK	[14] Phosphoryl STY	7.6389
P02768;P02768-2;P02768-3;Q92985;Q92985-2;Q92985-3;Q92985-4	ALB	78	83.908	VFDEFKPLVEEPQNLIK		9.9503
P02768;P02768-2;P02768-3;Q92985;Q92985-2;Q92985-3;Q92985-4	ALB	78	83.908	YICENQDSISSK	[3] Carbamidomethyl C	9.913
P02768;P02768-2;P02768-3;Q92985;Q92985-2;Q92985-3;Q92985-4	ALB	78	83.908	YICENQDSISSK	[3] Carbamidomethyl C	9.913
P02768;P02768-2;P02768-3;Q92985;Q92985-2;Q92985-3;Q92985-4	ALB	78	83.908	AVMDDFAAFVEK		10.3324
P02768;P02768-2;P02768-3;Q92985;Q92985-2;Q92985-3;Q92985-4	ALB	78	83.908	LVRPEVDVMCTAFHDNEETFLKK	[10] Carbamidomethyl C	10.4739
P02768;P02768-2;P02768-3;Q92985;Q92985-2;Q92985-3;Q92985-4	ALB	78	83.908	RPCFSALEVDETYVPK	[3] Carbamidomethyl C	10.087
P02768;P02768-2;P02768-3;Q92985;Q92985-2;Q92985-3;Q92985-4	ALB	78	83.908	LCTVATLR	[2] Carbamidomethyl C	10.0105
P02768;P02768-2;P02768-3;Q92985;Q92985-2;Q92985-3;Q92985-4	ALB	78	83.908	VHTECCHGDLLECADDRADLAK	[5] Carbamidomethyl C|[6] Carbamidomethyl C|[13] Carbamidomethyl C	10.1247
P02768;P02768-2;P02768-3;Q92985;Q92985-2;Q92985-3;Q92985-4	ALB	78	83.908	LVNEVTEFAK		10.1235
P02768;P02768-2;P02768-3;Q92985;Q92985-2;Q92985-3;Q92985-4	ALB	78	83.908	RHPYFYAPELLFFAK		10.2275
P02768;P02768-2;P02768-3;Q92985;Q92985-2;Q92985-3;Q92985-4	ALB	78	83.908	SHCIAEVENDEMPADLPSLAADFVESK	[3] Carbamidomethyl C	10.462
P02768;P02768-2;P02768-3;Q92985;Q92985-2;Q92985-3;Q92985-4	ALB	78	83.908	EFNAETFTFHADICTLSEK	[14] Carbamidomethyl C	9.8464
P02768;P02768-2;P02768-3;Q92985;Q92985-2;Q92985-3;Q92985-4	ALB	78	83.908	LVAASQAALGL		10.2989
P02768;P02768-2;P02768-3;Q92985;Q92985-2;Q92985-3;Q92985-4	ALB	78	83.908	FQNALLVR		10.0246
P02768;P02768-2;P02768-3;Q92985;Q92985-2;Q92985-3;Q92985-4	ALB	78	83.908	RMPCAEDYLSVVLNQLCVLHEK	[4] Carbamidomethyl C|[17] Carbamidomethyl C	9.8522
P02768;P02768-2;P02768-3;Q92985;Q92985-2;Q92985-3;Q92985-4	ALB	78	83.908	KVPQVSTPTLVEVSR		9.9979
P02768;P02768-2;P02768-3;Q92985;Q92985-2;Q92985-3;Q92985-4	ALB	78	83.908	ETYGEMADCCAK	[9] Carbamidomethyl C|[10] Carbamidomethyl C	10.2727
P02768;P02768-2;P02768-3;Q92985;Q92985-2;Q92985-3;Q92985-4	ALB	78	83.908	ETYGEMADCCAK	[9] Carbamidomethyl C|[10] Carbamidomethyl C	10.2727
P02768;P02768-2;P02768-3;Q92985;Q92985-2;Q92985-3;Q92985-4	ALB	78	83.908	AAFTECCQAADK	[6] Carbamidomethyl C|[7] Carbamidomethyl C	10.0109
P02768;P02768-2;P02768-3;Q92985;Q92985-2;Q92985-3;Q92985-4	ALB	78	83.908	YLYEIAR		9.8284
P02768;P02768-2;P02768-3;Q92985;Q92985-2;Q92985-3;Q92985-4	ALB	78	83.908	LKECCEKPLLEK	[4] Carbamidomethyl C|[5] Carbamidomethyl C	10.3964
P02768;P02768-2;P02768-3;Q92985;Q92985-2;Q92985-3;Q92985-4	ALB	78	83.908	LKECCEKPLLEK	[4] Carbamidomethyl C|[5] Carbamidomethyl C	10.3964
P02768;P02768-2;P02768-3;Q92985;Q92985-2;Q92985-3;Q92985-4	ALB	78	83.908	SLHTLFGDK		10.0912
P02768;P02768-2;P02768-3;Q92985;Q92985-2;Q92985-3;Q92985-4	ALB	78	83.908	FKDLGEENFK		9.8871
P02768;P02768-2;P02768-3;Q92985;Q92985-2;Q92985-3;Q92985-4	ALB	78	83.908	RHPDYSVVLLLR		9.8946
P02768;P02768-2;P02768-3;Q92985;Q92985-2;Q92985-3;Q92985-4	ALB	78	83.908	LDELRDEGK		10.1015
P02768;P02768-2;P02768-3;Q92985;Q92985-2;Q92985-3;Q92985-4	ALB	78	83.908	TCVADESAENCDK	[2] Carbamidomethyl C|[11] Carbamidomethyl C	10.1223
P02768;P02768-2;P02768-3;Q92985;Q92985-2;Q92985-3;Q92985-4	ALB	78	83.908	QNCELFEQLGEYK	[3] Carbamidomethyl C	10.0874
P02768;P02768-2;P02768-3;Q92985;Q92985-2;Q92985-3;Q92985-4	ALB	78	83.908	LVRPEVDVMCTAFHDNEETFLK	[10] Carbamidomethyl C	9.4525
P02768;P02768-2;P02768-3;Q92985;Q92985-2;Q92985-3;Q92985-4	ALB	78	83.908	DVFLGMFLYEYAR		10.1314
P02768;P02768-2;P02768-3;Q92985;Q92985-2;Q92985-3;Q92985-4	ALB	78	83.908	SHCIAEVENDEMPADLPSLAADFVESK	[3] Carbamidomethyl C|[12] Oxidation M	9.4772
P02768;P02768-2;P02768-3;Q92985;Q92985-2;Q92985-3;Q92985-4	ALB	78	83.908	CCTESLVNR	[1] Carbamidomethyl C|[2] Carbamidomethyl C	10.1241
P02768;P02768-2;P02768-3;Q92985;Q92985-2;Q92985-3;Q92985-4	ALB	78	83.908	TYETTLEK		10.135
P02768;P02768-2;P02768-3;Q92985;Q92985-2;Q92985-3;Q92985-4	ALB	78	83.908	KQTALVELVK		9.5482
P02768;P02768-2;P02768-3;Q92985;Q92985-2;Q92985-3;Q92985-4	ALB	78	83.908	HPYFYAPELLFFAK		9.9018
P02768;P02768-2;P02768-3;Q92985;Q92985-2;Q92985-3;Q92985-4	ALB	78	83.908	MPCAEDYLSVVLNQLCVLHEK	[3] Carbamidomethyl C|[16] Carbamidomethyl C	9.807
P02768;P02768-2;P02768-3;Q92985;Q92985-2;Q92985-3;Q92985-4	ALB	78	83.908	AEFAEVSK		9.9254
P02768;P02768-2;P02768-3;Q92985;Q92985-2;Q92985-3;Q92985-4	ALB	78	83.908	QTALVELVK		10.0032
P02768;P02768-2;P02768-3;Q92985;Q92985-2;Q92985-3;Q92985-4	ALB	78	83.908	DDNPNLPR		9.6244
P02768;P02768-2;P02768-3;Q92985;Q92985-2;Q92985-3;Q92985-4	ALB	78	83.908	LVTDLTK		10.1415
P02768;P02768-2;P02768-3;Q92985;Q92985-2;Q92985-3;Q92985-4	ALB	78	83.908	LVTDLTK		7.2505
P02768;P02768-2;P02768-3;Q92985;Q92985-2;Q92985-3;Q92985-4	ALB	78	83.908	SLHTLFGDKLCTVATLR	[11] Carbamidomethyl C	9.8812
P02768;P02768-2;P02768-3;Q92985;Q92985-2;Q92985-3;Q92985-4	ALB	78	83.908	ADDKETCFAEEGKK	[7] Carbamidomethyl C	10.1677
P02768;P02768-2;P02768-3;Q92985;Q92985-2;Q92985-3;Q92985-4	ALB	78	83.908	AACLLPK	[3] Carbamidomethyl C	9.8405
P02768;P02768-2;P02768-3;Q92985;Q92985-2;Q92985-3;Q92985-4	ALB	78	83.908	QEPERNECFLQHKDDNPNLPR	[8] Carbamidomethyl C	9.3282
P02768;P02768-2;P02768-3;Q92985;Q92985-2;Q92985-3;Q92985-4	ALB	78	83.908	VHTECCHGDLLECADDR	[5] Carbamidomethyl C|[6] Carbamidomethyl C|[13] Carbamidomethyl C	10.3492
P02768;P02768-2;P02768-3;Q92985;Q92985-2;Q92985-3;Q92985-4	ALB	78	83.908	DVFLGMFLYEYAR	[6] Oxidation M	9.4907
P02768;P02768-2;P02768-3;Q92985;Q92985-2;Q92985-3;Q92985-4	ALB	78	83.908	AVMDDFAAFVEK	[3] Oxidation M	9.3369
P02768;P02768-2;P02768-3;Q92985;Q92985-2;Q92985-3;Q92985-4	ALB	78	83.908	EFNAETFTFHADICTLSEKER	[14] Carbamidomethyl C	9.311
P02768;P02768-2;P02768-3;Q92985;Q92985-2;Q92985-3;Q92985-4	ALB	78	83.908	RPCFSALEVDETYVPKEFNAETFTFHADICTLSEKER	[3] Carbamidomethyl C|[30] Carbamidomethyl C	7.1964
P02768;P02768-2;P02768-3;Q92985;Q92985-2;Q92985-3;Q92985-4	ALB	78	83.908	VPQVSTPTLVEVSR		9.2844
P02768;P02768-2;P02768-3;Q92985;Q92985-2;Q92985-3;Q92985-4	ALB	78	83.908	NECFLQHKDDNPNLPR	[3] Carbamidomethyl C	9.292
P02768;P02768-2;P02768-3;Q92985;Q92985-2;Q92985-3;Q92985-4	ALB	78	83.908	KLVAASQAALGL		9.5766
P02768;P02768-2;P02768-3;Q92985;Q92985-2;Q92985-3;Q92985-4	ALB	78	83.908	CCAAADPHECYAK	[1] Carbamidomethyl C|[2] Carbamidomethyl C|[10] Carbamidomethyl C	10.0842
P02768;P02768-2;P02768-3;Q92985;Q92985-2;Q92985-3;Q92985-4	ALB	78	83.908	KYLYEIAR		9.2524
P02768;P02768-2;P02768-3;Q92985;Q92985-2;Q92985-3;Q92985-4	ALB	78	83.908	ALVLIAFAQYLQQCPFEDHVKLVNEVTEFAK	[14] Carbamidomethyl C	9.1494
P02768;P02768-2;P02768-3;Q92985;Q92985-2;Q92985-3;Q92985-4	ALB	78	83.908	ECCEKPLLEK	[2] Carbamidomethyl C|[3] Carbamidomethyl C	8.4752
P02768;P02768-2;P02768-3;Q92985;Q92985-2;Q92985-3;Q92985-4	ALB	78	83.908	ETYGEMADCCAK	[6] Oxidation M|[9] Carbamidomethyl C|[10] Carbamidomethyl C	9.3856
P02768;P02768-2;P02768-3;Q92985;Q92985-2;Q92985-3;Q92985-4	ALB	78	83.908	QEPERNECFLQHK	[8] Carbamidomethyl C	9.1546
P02768;P02768-2;P02768-3;Q92985;Q92985-2;Q92985-3;Q92985-4	ALB	78	83.908	YICENQDSISSK	[3] Carbamidomethyl C|[5] Deamidation N	9.0459
P02768;P02768-2;P02768-3;Q92985;Q92985-2;Q92985-3;Q92985-4	ALB	78	83.908	NECFLQHK	[3] Carbamidomethyl C	9.6338
P02768;P02768-2;P02768-3;Q92985;Q92985-2;Q92985-3;Q92985-4	ALB	78	83.908	LSQRFPK		8.6541
P02768;P02768-2;P02768-3;Q92985;Q92985-2;Q92985-3;Q92985-4	ALB	78	83.908	LVNEVTEFAK	[3] Deamidation N	8.5038
P02768;P02768-2;P02768-3;Q92985;Q92985-2;Q92985-3;Q92985-4	ALB	78	83.908	LVNEVTEFAK	[3] Deamidation N	8.286
P02768;P02768-2;P02768-3;Q92985;Q92985-2;Q92985-3;Q92985-4	ALB	78	83.908	RMPCAEDYLSVVLNQLCVLHEK	[2] Oxidation M|[4] Carbamidomethyl C|[17] Carbamidomethyl C	8.4578
P02768;P02768-2;P02768-3;Q92985;Q92985-2;Q92985-3;Q92985-4	ALB	78	83.908	QNCELFEQLGEYKFQNALLVR	[3] Carbamidomethyl C	8.3498
P02768;P02768-2;P02768-3;Q92985;Q92985-2;Q92985-3;Q92985-4	ALB	78	83.908	FKDLGEENFKALVLIAFAQYLQQCPFEDHVK	[24] Carbamidomethyl C	8.3665
P02768;P02768-2;P02768-3;Q92985;Q92985-2;Q92985-3;Q92985-4	ALB	78	83.908	FKDLGEENFKALVLIAFAQYLQQCPFEDHVK	[24] Carbamidomethyl C	8.3665
P02768;P02768-2;P02768-3;Q92985;Q92985-2;Q92985-3;Q92985-4	ALB	78	83.908	FQNALLVR	[3] Deamidation N	8.748
P02768;P02768-2;P02768-3;Q92985;Q92985-2;Q92985-3;Q92985-4	ALB	78	83.908	FQNALLVR	[3] Deamidation N	8.4917
P02768;P02768-2;P02768-3;Q92985;Q92985-2;Q92985-3;Q92985-4	ALB	78	83.908	DLGEENFK		8.4332
P02768;P02768-2;P02768-3;Q92985;Q92985-2;Q92985-3;Q92985-4	ALB	78	83.908	ADDKETCFAEEGK	[7] Carbamidomethyl C	8.9169
P02768;P02768-2;P02768-3;Q92985;Q92985-2;Q92985-3;Q92985-4	ALB	78	83.908	HPDYSVVLLLR		8.6571
P02768;P02768-2;P02768-3;Q92985;Q92985-2;Q92985-3;Q92985-4	ALB	78	83.908	YKAAFTECCQAADK	[8] Carbamidomethyl C|[9] Carbamidomethyl C	8.5845
P02768;P02768-2;P02768-3;Q92985;Q92985-2;Q92985-3;Q92985-4	ALB	78	83.908	YKAAFTECCQAADK	[8] Carbamidomethyl C|[9] Carbamidomethyl C	7.4287
P02768;P02768-2;P02768-3;Q92985;Q92985-2;Q92985-3;Q92985-4	ALB	78	83.908	QEPERNECFLQHKDDNPNLPR	[6] Deamidation N|[8] Carbamidomethyl C	7.5748
P02768;P02768-2;P02768-3;Q92985;Q92985-2;Q92985-3;Q92985-4	ALB	78	83.908	AWAVAR		---
P02768;P02768-2;P02768-3;Q92985;Q92985-2;Q92985-3;Q92985-4	ALB	78	83.908	VPQVSTPTLVEVSRNLGKVGSK	[21] Phosphoryl STY	7.5643
P02768;P02768-2;P02768-3;Q92985;Q92985-2;Q92985-3;Q92985-4	ALB	78	83.908	TPVSDRVTK		8.3261
P02768;P02768-2;P02768-3;Q92985;Q92985-2;Q92985-3;Q92985-4	ALB	78	83.908	ETCFAEEGK	[3] Carbamidomethyl C	7.3273
P02768;P02768-2;P02768-3;Q92985;Q92985-2;Q92985-3;Q92985-4	ALB	78	83.908	LVRPEVDVMCTAFHDNEETFLKK	[9] Oxidation M|[10] Carbamidomethyl C	8.0244
P02768;P02768-2;P02768-3;Q92985;Q92985-2;Q92985-3;Q92985-4	ALB	78	83.908	FPKAEFAEVSK		7.6849
P19823	ITIH2	63	67.019	NICFNIDSEPGKILNLVSDPESGIVVNGQLVGAK	[3] Carbamidomethyl C|[5] Deamidation N|[22] Phosphoryl STY	7.2665
P19823	ITIH2	63	67.019	IQPSGGTNINEALLR		8.9185
P19823	ITIH2	63	67.019	IQKNVKENIQDNISLFSLGMGFDVDYDFLK		6.5677
P19823	ITIH2	63	67.019	FYNQVSTPLLR		9.1242
P19823	ITIH2	63	67.019	AHGLIGQFMQEPKIHIFNERPGKDPEKPEASMEVK	[18] Deamidation N|[32] Oxidation M	6.6993
P19823	ITIH2	63	67.019	AHGLIGQFMQEPKIHIFNERPGKDPEKPEASMEVK	[18] Deamidation N|[32] Oxidation M	6.6993
P19823	ITIH2	63	67.019	SILQMSLDHHIVTPLTSLVIENEAGDER		9.0613
P19823	ITIH2	63	67.019	SILQMSLDHHIVTPLTSLVIENEAGDER		9.0613
P19823	ITIH2	63	67.019	FLHVPDTFEGHFDGVPVISK		9.1524
P19823	ITIH2	63	67.019	VVNNSPQPQNVVFDVQIPK		8.89
P19823	ITIH2	63	67.019	TILDDLRAEDHFSVIDFNQNIR		8.9393
P19823	ITIH2	63	67.019	KPNNGKLSTYFGK	[3] Deamidation N|[4] Deamidation N	6.7556
P19823	ITIH2	63	67.019	AHVSFKPTVAQQR		9.0832
P19823	ITIH2	63	67.019	NVQFNYPHTSVTDVTQNNFHNYFGGSEIVVAGK		8.0245
P19823	ITIH2	63	67.019	HLEVDVWVIEPQGLR		9.1641
P19823	ITIH2	63	67.019	MLADAPPQDPSCCSGALYYGSK	[12] Carbamidomethyl C|[13] Carbamidomethyl C	8.5524
P19823	ITIH2	63	67.019	KLWAYLTINQLLAER		9.4379
P19823	ITIH2	63	67.019	TEVNVLPGAK		9.0541
P19823	ITIH2	63	67.019	VQFELHYQEVK		8.9303
P19823	ITIH2	63	67.019	SSALDMENFR		9.3459
P19823	ITIH2	63	67.019	ETAVDGELVVLYDVK		9.3147
P19823	ITIH2	63	67.019	IYGNQDTSSQLKK		8.9432
P19823	ITIH2	63	67.019	SLPGESEEMMEEVDQVTLYSYK	[1] Phosphoryl STY	7.9533
P19823	ITIH2	63	67.019	MATTMIQSK		8.8141
P19823	ITIH2	63	67.019	VVNNSPQPQNVVFDVQIPK	[3] Deamidation N|[9] Deamidation Q|[10] Deamidation N	6.8766
P19823	ITIH2	63	67.019	NVKENIQDNISLFSLGMGFDVDYDFLKR		7.6464
P19823	ITIH2	63	67.019	IYLQPGR		8.2685
P19823	ITIH2	63	67.019	AIFILNEANNLGLLDPNSVSLIILVSDGDPTVGELK		8.4948
P19823	ITIH2	63	67.019	AIFILNEANNLGLLDPNSVSLIILVSDGDPTVGELK		8.4948
P19823	ITIH2	63	67.019	SSALDMENFR	[6] Oxidation M	8.3429
P19823	ITIH2	63	67.019	LSNENHGIAQR		8.6682
P19823	ITIH2	63	67.019	AGELEVFNGYFVHFFAPDNLDPIPK		6.0707
P19823	ITIH2	63	67.019	AGELEVFNGYFVHFFAPDNLDPIPK		7.9996
P19823	ITIH2	63	67.019	FDPAKLDQIESVITATSANTQLVLETLAQMDDLQDFLSK		7.5689
P19823	ITIH2	63	67.019	NILFVIDVSGSMWGVK		9.0607
P19823	ITIH2	63	67.019	NILFVIDVSGSMWGVK		9.0607
P19823	ITIH2	63	67.019	LWAYLTINQLLAER		8.9514
P19823	ITIH2	63	67.019	NDLISATK		9.1436
P19823	ITIH2	63	67.019	VQSTITSR		8.0879
P19823	ITIH2	63	67.019	IYGNQDTSSQLK		8.7447
P19823	ITIH2	63	67.019	AGELEVFNGYFVHFFAPDNLDPIPK	[8] Deamidation N	7.8363
P19823	ITIH2	63	67.019	HADPDFTR		8.7369
P19823	ITIH2	63	67.019	SLAPTAAAK		8.6179
P19823	ITIH2	63	67.019	TILDDLRAEDHFSVIDFNQNIRTWR	[13] Phosphoryl STY|[18] Deamidation N|[19] Deamidation Q	7.0226
P19823	ITIH2	63	67.019	ICPNCRETAVDGELVVLYDVK	[2] Carbamidomethyl C|[5] Carbamidomethyl C	6.1925
P19823	ITIH2	63	67.019	VVNNSPQPQNVVFDVQIPK	[3] Deamidation N	7.4168
P19823	ITIH2	63	67.019	SILQMSLDHHIVTPLTSLVIENEAGDER	[5] Oxidation M	7.3082
P19823	ITIH2	63	67.019	NVKENIQDNISLFSLGMGFDVDYDFLK		6.2414
P19823	ITIH2	63	67.019	ALYAQAR		8.0482
P19823	ITIH2	63	67.019	KFYNQVSTPLLR		7.9651
P19823	ITIH2	63	67.019	MKQTVEAMK		7.4045
P19823	ITIH2	63	67.019	AEDHFSVIDFNQNIR		8.1394
P19823	ITIH2	63	67.019	FYNQVSTPLLR	[3] Deamidation N	7.8379
P19823	ITIH2	63	67.019	DKHADPDFTR		8.4333
P19823	ITIH2	63	67.019	GFIDGHYK		6.8101
P19823	ITIH2	63	67.019	FQLVAENR		7.1726
P19823	ITIH2	63	67.019	KLGSYEHR		8.0705
P19823	ITIH2	63	67.019	NILFVIDVSGSMWGVKMKQTVEAMK		6.1415
P19823	ITIH2	63	67.019	MATTMIQSK	[5] Oxidation M	7.6605
P19823	ITIH2	63	67.019	LGSYEHR		7.5403
P19823	ITIH2	63	67.019	MLADAPPQDPSCCSGALYYGSK	[1] Oxidation M|[12] Carbamidomethyl C|[13] Carbamidomethyl C	7.5255
P19823	ITIH2	63	67.019	SSALDMENFRTEVNVLPGAK		6.5944
P19823	ITIH2	63	67.019	RLSNENHGIAQR		7.4187
P19823	ITIH2	63	67.019	TWRNDLISATK		7.5836
P19823	ITIH2	63	67.019	LSNENHGIAQR	[5] Deamidation N	6.4195
P19823	ITIH2	63	67.019	NILFVIDVSGSMWGVK	[12] Oxidation M	7.6699
P19823	ITIH2	63	67.019	AIFILNEANNLGLLDPNSVSLIILVSDGDPTVGELK	[17] Deamidation N	6.2555
P19823	ITIH2	63	67.019	QTVEAMK		6.65
P0DJI9;P0DJI9-2	SAA2	15	62.2951	SFFSFLGEAFDGAR		10.5083
P0DJI9;P0DJI9-2	SAA2	15	62.2951	SFFSFLGEAFDGAR		10.5083
P0DJI9;P0DJI9-2	SAA2	15	62.2951	SFFSFLGEAFDGARDMWR		7.8148
P0DJI9;P0DJI9-2	SAA2	15	62.2951	RGPGGAWAAEVISNAR	[14] Deamidation N	8.3169
P0DJI9;P0DJI9-2	SAA2	15	62.2951	RGPGGAWAAEVISNAR	[14] Deamidation N	9.786
P0DJI9;P0DJI9-2	SAA2	15	62.2951	RGPGGAWAAEVISNAR	[14] Deamidation N	9.786
P0DJI9;P0DJI9-2	SAA2	15	62.2951	EANYIGSDKYFHAR		10.3162
P0DJI9;P0DJI9-2	SAA2	15	62.2951	EANYIGSDKYFHAR		10.3162
P0DJI9;P0DJI9-2	SAA2	15	62.2951	EANYIGSDKYFHAR		10.3162
P0DJI9;P0DJI9-2	SAA2	15	62.2951	GPGGAWAAEVISNAR	[13] Deamidation N	9.7306
P0DJI9;P0DJI9-2	SAA2	15	62.2951	GPGGAWAAEVISNAR	[13] Deamidation N	7.7128
P0DJI9;P0DJI9-2	SAA2	15	62.2951	RGPGGAWAAEVISNAR		9.7157
P0DJI9;P0DJI9-2	SAA2	15	62.2951	EANYIGSDK		10.1835
P0DJI9;P0DJI9-2	SAA2	15	62.2951	GPGGAWAAEVISNAR		9.6358
P0DJI9;P0DJI9-2	SAA2	15	62.2951	SGRDPNHFRPAGLPEKY		9.0327
P0DJI9;P0DJI9-2	SAA2	15	62.2951	DPNHFRPAGLPEKY		9.4324
P0DJI9;P0DJI9-2	SAA2	15	62.2951	DPNHFRPAGLPEKY		9.4324
P0DJI9;P0DJI9-2	SAA2	15	62.2951	YFHAR		9.4179
P0DJI9;P0DJI9-2	SAA2	15	62.2951	AYSDMR		9.1549
P0DJI9;P0DJI9-2	SAA2	15	62.2951	EANYIGSDKYFHAR	[3] Deamidation N	9.164
P0DJI9;P0DJI9-2	SAA2	15	62.2951	AYSDMREANYIGSDK		7.3929
P0DJI9;P0DJI9-2	SAA2	15	62.2951	RGPGGAWAAEVISNARENIQR	[14] Deamidation N	7.4917
P03952	KLKB1	31	48.7461	VNIPLVTNEECQK	[11] Carbamidomethyl C	5.5033
P03952	KLKB1	31	48.7461	VNIPLVTNEECQK	[11] Carbamidomethyl C	7.21
P03952	KLKB1	31	48.7461	GDSGGPLVCKHNGMWRLVGITSWGEGCAR	[9] Carbamidomethyl C|[21] Phosphoryl STY|[27] Carbamidomethyl C	6.1953
P03952	KLKB1	31	48.7461	RTLPEPCHSKIYPGVDFGGEELNVTFVK	[2] Phosphoryl STY|[7] Carbamidomethyl C|[12] Phosphoryl STY	5.4038
P03952	KLKB1	31	48.7461	RTLPEPCHSKIYPGVDFGGEELNVTFVK	[2] Phosphoryl STY|[7] Carbamidomethyl C|[12] Phosphoryl STY	5.4038
P03952	KLKB1	31	48.7461	CLLFSFLPASSINDMEKR	[1] Carbamidomethyl C	5.9678
P03952	KLKB1	31	48.7461	TSESGTPSSSTPQENTISGYSLLTCKR	[25] Carbamidomethyl C	6.4332
P03952	KLKB1	31	48.7461	YQDYKITQRMVCAGYK	[2] Deamidation Q|[8] Deamidation Q|[12] Carbamidomethyl C	6.37
P03952	KLKB1	31	48.7461	IAYGTQGSSGYSLR		7.9554
P03952	KLKB1	31	48.7461	RTLPEPCHSKIYPGVDFGGEELNVTFVK	[7] Carbamidomethyl C	6.2497
P03952	KLKB1	31	48.7461	VLTPDAFVCR	[9] Carbamidomethyl C	7.801
P03952	KLKB1	31	48.7461	VAEYMDWILEK		8.1322
P03952	KLKB1	31	48.7461	YSPGGTPTAIK		7.1619
P03952	KLKB1	31	48.7461	GVDMRGVNFNVSK	[4] Oxidation M|[10] Deamidation N	6.1644
P03952	KLKB1	31	48.7461	EKGEIQNILQK		6.2728
P03952	KLKB1	31	48.7461	CTFHPRCLLFSFLPASSINDMEKR	[1] Carbamidomethyl C|[2] Phosphoryl STY|[7] Carbamidomethyl C|[11] Phosphoryl STY	5.7905
P03952	KLKB1	31	48.7461	GGDVASMYTPNAQYCQMR	[15] Carbamidomethyl C	8.0278
P03952	KLKB1	31	48.7461	LSMDGSPTR		7.5987
P03952	KLKB1	31	48.7461	GVNVCQETCTK	[5] Carbamidomethyl C|[9] Carbamidomethyl C	8.151
P03952	KLKB1	31	48.7461	DSVTGTLPK		6.6998
P03952	KLKB1	31	48.7461	VSEGNHDIALIK		6.5172
P03952	KLKB1	31	48.7461	DIYKGVDMR	[3] Phosphoryl STY	5.5992
P03952	KLKB1	31	48.7461	TLPEPCHSK	[6] Carbamidomethyl C	7.3468
P03952	KLKB1	31	48.7461	TGAVSGHSLK		7.5497
P03952	KLKB1	31	48.7461	LCNTGDNSVCTTK	[2] Carbamidomethyl C|[10] Carbamidomethyl C	7.6937
P03952	KLKB1	31	48.7461	REQPGVYTK		5.576
P03952	KLKB1	31	48.7461	GVDMRGVNFNVSK		5.8239
P03952	KLKB1	31	48.7461	VNIPLVTNEECQKR	[11] Carbamidomethyl C	7.081
P03952	KLKB1	31	48.7461	VNIPLVTNEECQKR	[11] Carbamidomethyl C	7.081
P03952	KLKB1	31	48.7461	MVCAGYK	[3] Carbamidomethyl C	6.2584
P03952	KLKB1	31	48.7461	LSMDGSPTR	[3] Oxidation M	6.5481
P03952	KLKB1	31	48.7461	LCNTGDNSVCTTK	[2] Carbamidomethyl C|[7] Deamidation N|[10] Carbamidomethyl C	6.6466
P03952	KLKB1	31	48.7461	EQPGVYTK		6.6461
P03952	KLKB1	31	48.7461	EIIIHQNYK		6.8563
P00488	F13A1	2	3.27869	LALETALMYGAK		5.6549
P00488	F13A1	2	3.27869	STVLTIPEIIIK		6.2529
Q96DL1	NXPE2	4	9.48122	LIYLMGDSTLHQWIYYLQK		6.1786
Q96DL1	NXPE2	4	9.48122	ILTLFPNAIARK		5.8858
Q96DL1	NXPE2	4	9.48122	KLFSVKDENYIPR		5.5297
Q96DL1	NXPE2	4	9.48122	DENYIPREIDQVAGDK	[4] Phosphoryl STY	5.874
Q7Z5J8;Q7Z5J8-2;Q7Z5J8-3;Q7Z5J8-4	ANKAR	3	5.92748	SIPFGMK		5.2602
Q7Z5J8;Q7Z5J8-2;Q7Z5J8-3;Q7Z5J8-4	ANKAR	3	5.92748	CQNFHYKENQYFHVHGGIEFDISTPSIENALEDFQK	[1] Carbamidomethyl C	5.8265
Q7Z5J8;Q7Z5J8-2;Q7Z5J8-3;Q7Z5J8-4	ANKAR	3	5.92748	CQNFHYKENQYFHVHGGIEFDISTPSIENALEDFQK	[1] Carbamidomethyl C	5.8265
Q7Z5J8;Q7Z5J8-2;Q7Z5J8-3;Q7Z5J8-4	ANKAR	3	5.92748	DPSLLEAEATAENQCTPLLLAATSGALDTIQYLFSIGANWRK	[15] Carbamidomethyl C	5.7129
P0DJI8	SAA1	14	61.4754	SFFSFLGEAFDGAR		10.5083
P0DJI8	SAA1	14	61.4754	SFFSFLGEAFDGAR		10.5083
P0DJI8	SAA1	14	61.4754	FFGHGAEDSLADQAANEWGR		10.4949
P0DJI8	SAA1	14	61.4754	SFFSFLGEAFDGARDMWR		7.8148
P0DJI8	SAA1	14	61.4754	SGKDPNHFRPAGLPEKY		9.9893
P0DJI8	SAA1	14	61.4754	EANYIGSDKYFHAR		10.3162
P0DJI8	SAA1	14	61.4754	EANYIGSDKYFHAR		10.3162
P0DJI8	SAA1	14	61.4754	EANYIGSDKYFHAR		10.3162
P0DJI8	SAA1	14	61.4754	EANYIGSDK		10.1835
P0DJI8	SAA1	14	61.4754	DPNHFRPAGLPEKY		9.4324
P0DJI8	SAA1	14	61.4754	DPNHFRPAGLPEKY		9.4324
P0DJI8	SAA1	14	61.4754	SGKDPNHFRPAGLPEKY	[6] Deamidation N	9.0153
P0DJI8	SAA1	14	61.4754	YFHAR		9.4179
P0DJI8	SAA1	14	61.4754	AYSDMR		9.1549
P0DJI8	SAA1	14	61.4754	FFGHGAEDSLADQAANEWGR	[16] Deamidation N	8.979
P0DJI8	SAA1	14	61.4754	FFGHGAEDSLADQAANEWGR	[16] Deamidation N	7.8136
P0DJI8	SAA1	14	61.4754	EANYIGSDKYFHAR	[3] Deamidation N	9.164
P0DJI8	SAA1	14	61.4754	SGKDPNHFRPAGLPEK		8.7712
P0DJI8	SAA1	14	61.4754	AYSDMREANYIGSDK		7.3929
P15169	CPN1	7	18.9956	YGGPNHHLPLPDNWKSQVEPETR	[13] Deamidation N	5.0842
P15169	CPN1	7	18.9956	FPPEEELQR		5.455
P15169	CPN1	7	18.9956	FPPEEELQR		5.455
P15169	CPN1	7	18.9956	IVQLIQDTR		6.9372
P15169	CPN1	7	18.9956	SIPQVSPVR		6.3467
P15169	CPN1	7	18.9956	VQNECPGITR	[5] Carbamidomethyl C	6.7951
P15169	CPN1	7	18.9956	YVGNMHGNEALGR		5.5754
P15169	CPN1	7	18.9956	NFPDLNTYIYYNEK		6.6443
O95445;O95445-2	APOM	6	25.5319	SLTSCLDSK	[5] Carbamidomethyl C	7.3132
O95445;O95445-2	APOM	6	25.5319	MKDGLCVPR	[6] Carbamidomethyl C	6.5652
O95445;O95445-2	APOM	6	25.5319	FLLYNR		7.0993
O95445;O95445-2	APOM	6	25.5319	KWIYHLTEGSTDLR		6.6567
O95445;O95445-2	APOM	6	25.5319	WIYHLTEGSTDLR		7.0597
O95445;O95445-2	APOM	6	25.5319	NQEACELSNN	[5] Carbamidomethyl C	6.715
Q14520;Q14520-2	HABP2	7	14.6429	RPGVYTQVTK		6.0427
Q14520;Q14520-2	HABP2	7	14.6429	LIANTLCNSR	[7] Carbamidomethyl C	7.4528
Q14520;Q14520-2	HABP2	7	14.6429	RSKFTCACPDQFK	[2] Phosphoryl STY|[6] Carbamidomethyl C|[8] Carbamidomethyl C	5.5999
Q14520;Q14520-2	HABP2	7	14.6429	FCEIGSDDCYVGDGYSYR	[2] Carbamidomethyl C|[9] Carbamidomethyl C	6.7011
Q14520;Q14520-2	HABP2	7	14.6429	LKPVDGHCALESK	[8] Carbamidomethyl C	6.3805
Q14520;Q14520-2	HABP2	7	14.6429	FTCACPDQFK	[3] Carbamidomethyl C|[5] Carbamidomethyl C	6.7756
Q14520;Q14520-2	HABP2	7	14.6429	DGTYYVYGIVSWGLECGK	[16] Carbamidomethyl C	5.4388
P33981;P33981-2	TTK	3	8.75146	NMLEAVHTIHQHGIVHSDLKPANFLIVDGMLK		6.1381
P33981;P33981-2	TTK	3	8.75146	ISIPELLAHPYVQIQTHPVNQMAK		5.7962
P33981;P33981-2	TTK	3	8.75146	GAVPLEMLEIALRNLNLQK	[7] Oxidation M	5.6285
P06396;P06396-2;P06396-3;P06396-4	GSN	38	59.8465	TPSAAYLWVGTGASEAEK		8.6717
P06396;P06396-2;P06396-3;P06396-4	GSN	38	59.8465	AQPVQVAEGSEPDGFWEALGGK		8.3644
P06396;P06396-2;P06396-3;P06396-4	GSN	38	59.8465	AGALNSNDAFVLK		8.6309
P06396;P06396-2;P06396-3;P06396-4	GSN	38	59.8465	NWRDPDQTDGLGLSYLSSHIANVER		7.912
P06396;P06396-2;P06396-3;P06396-4	GSN	38	59.8465	RYIETDPANR	[9] Deamidation N	7.0167
P06396;P06396-2;P06396-3;P06396-4	GSN	38	59.8465	VPFDAATLHTSTAMAAQHGMDDDGTGQK		7.7198
P06396;P06396-2;P06396-3;P06396-4	GSN	38	59.8465	VSNGAGTMSVSLVADENPFAQGALK	[3] Deamidation N	7.5523
P06396;P06396-2;P06396-3;P06396-4	GSN	38	59.8465	TGAQELLR		8.3167
P06396;P06396-2;P06396-3;P06396-4	GSN	38	59.8465	QTQVSVLPEGGETPLFK		8.2756
P06396;P06396-2;P06396-3;P06396-4	GSN	38	59.8465	QTQVSVLPEGGETPLFK		7.4593
P06396;P06396-2;P06396-3;P06396-4	GSN	38	59.8465	RTPITVVK		7.6502
P06396;P06396-2;P06396-3;P06396-4	GSN	38	59.8465	HVVPNEVVVQR		8.0183
P06396;P06396-2;P06396-3;P06396-4	GSN	38	59.8465	EVQGFESATFLGYFK		8.5892
P06396;P06396-2;P06396-3;P06396-4	GSN	38	59.8465	EPAHLMSLFGGKPMIIYK		7.5444
P06396;P06396-2;P06396-3;P06396-4	GSN	38	59.8465	IEGSNKVPVDPATYGQFYGGDSYIILYNYR		7.6
P06396;P06396-2;P06396-3;P06396-4	GSN	38	59.8465	YIETDPANR		8.2524
P06396;P06396-2;P06396-3;P06396-4	GSN	38	59.8465	LFACSNK	[4] Carbamidomethyl C	7.9162
P06396;P06396-2;P06396-3;P06396-4	GSN	38	59.8465	TASDFITK		7.6265
P06396;P06396-2;P06396-3;P06396-4	GSN	38	59.8465	DSQEEEKTEALTSAK		7.5764
P06396;P06396-2;P06396-3;P06396-4	GSN	38	59.8465	AGKEPGLQIWR		7.7823
P06396;P06396-2;P06396-3;P06396-4	GSN	38	59.8465	VPEARPNSMVVEHPEFLK		7.1188
P06396;P06396-2;P06396-3;P06396-4	GSN	38	59.8465	VPEARPNSMVVEHPEFLK		6.7514
P06396;P06396-2;P06396-3;P06396-4	GSN	38	59.8465	VEKFDLVPVPTNLYGDFFTGDAYVILK		7.6996
P06396;P06396-2;P06396-3;P06396-4	GSN	38	59.8465	VPEARPNSMVVEHPEFLK	[9] Oxidation M	6.7567
P06396;P06396-2;P06396-3;P06396-4	GSN	38	59.8465	MDAHPPR		6.0084
P06396;P06396-2;P06396-3;P06396-4	GSN	38	59.8465	SEDCFILDHGK	[4] Carbamidomethyl C	7.8063
P06396;P06396-2;P06396-3;P06396-4	GSN	38	59.8465	AAYRTSPR		5.6441
P06396;P06396-2;P06396-3;P06396-4	GSN	38	59.8465	QANTEER		5.8879
P06396;P06396-2;P06396-3;P06396-4	GSN	38	59.8465	YIETDPANRDR		7.1363
P06396;P06396-2;P06396-3;P06396-4	GSN	38	59.8465	VHVSEEGTEPEAMLQVLGPKPALPAGTEDTAKEDAANR		6.618
P06396;P06396-2;P06396-3;P06396-4	GSN	38	59.8465	AVEVLPK		8.1744
P06396;P06396-2;P06396-3;P06396-4	GSN	38	59.8465	TPITVVK		7.4074
P06396;P06396-2;P06396-3;P06396-4	GSN	38	59.8465	ATEVPVSWESFNNGDCFILDLGNNIHQWCGSNSNR	[16] Carbamidomethyl C|[29] Carbamidomethyl C	5.5306
P06396;P06396-2;P06396-3;P06396-4	GSN	38	59.8465	EGGQTAPASTR		7.2316
P06396;P06396-2;P06396-3;P06396-4	GSN	38	59.8465	GGTSREGGQTAPASTR	[9] Deamidation Q|[10] Phosphoryl STY|[15] Phosphoryl STY	6.0403
P06396;P06396-2;P06396-3;P06396-4	GSN	38	59.8465	VHVSEEGTEPEAMLQVLGPKPALPAGTEDTAK		6.8475
P06396;P06396-2;P06396-3;P06396-4	GSN	38	59.8465	AGALNSNDAFVLK	[5] Deamidation N	6.7628
P06396;P06396-2;P06396-3;P06396-4	GSN	38	59.8465	SEDCFILDHGKDGK	[4] Carbamidomethyl C	7.2652
P06396;P06396-2;P06396-3;P06396-4	GSN	38	59.8465	TEALTSAK		---
P06702	S100A9	4	44.7368	NIETIINTFHQYSVK		7.6873
P06702	S100A9	4	44.7368	LGHPDTLNQGEFK		7.1964
P06702	S100A9	4	44.7368	LTWASHEK		7.1528
P06702	S100A9	4	44.7368	VIEHIMEDLDTNADK		6.6519
P19013	KRT4	2	5.19231	FASFIDKVQFLEQQNK		5.8201
P19013	KRT4	2	5.19231	LALDIEIATYR		8.345
P58397;P58397-3	ADAMTS12	2	3.07403	RYGNLSHVKMMASSAPLCHLSGTVLQQGTR	[18] Carbamidomethyl C	6.0698
P58397;P58397-3	ADAMTS12	2	3.07403	RYGNLSHVKMMASSAPLCHLSGTVLQQGTR	[18] Carbamidomethyl C	6.0698
P58397;P58397-3	ADAMTS12	2	3.07403	GMVKATFCDPETQPNGRQK	[8] Carbamidomethyl C	5.8261
P04196	HRG	27	44.9524	DSPVLIDFFEDTER		9.0852
P04196	HRG	27	44.9524	ADLFYDVEALDLESPK		9.3689
P04196	HRG	27	44.9524	RDGYLFQLLR		6.5678
P04196	HRG	27	44.9524	GGEGTGYFVDFSVR		9.2896
P04196	HRG	27	44.9524	KGEVLPLPEANFPSFPLPHHK		8.3256
P04196	HRG	27	44.9524	SGFPQVSMFFTHTFPK		8.7973
P04196	HRG	27	44.9524	RPSEIVIGQCK	[10] Carbamidomethyl C	8.9759
P04196	HRG	27	44.9524	ALDLINKR		8.6724
P04196	HRG	27	44.9524	HPNVFGFCR	[8] Carbamidomethyl C	8.3145
P04196	HRG	27	44.9524	YKEENDDFASFR		9.2359
P04196	HRG	27	44.9524	DGYLFQLLR		8.8834
P04196	HRG	27	44.9524	VARVRGGEGTGYFVDFSVR		7.4933
P04196	HRG	27	44.9524	SGFPQVSMFFTHTFPK	[8] Oxidation M	7.7482
P04196	HRG	27	44.9524	HPLKPDNQPFPQSVSESCPGK	[18] Carbamidomethyl C	7.8924
P04196	HRG	27	44.9524	HPNVFGFCR	[3] Deamidation N|[8] Carbamidomethyl C	6.8536
P04196	HRG	27	44.9524	GEVLPLPEANFPSFPLPHHK		8.0793
P04196	HRG	27	44.9524	QIGSVYR		7.8718
P04196	HRG	27	44.9524	KYWNDCEPPDSR	[6] Carbamidomethyl C	8.4156
P04196	HRG	27	44.9524	DHSHGPPLPQGPPPLLPMSCSSCQHATFGTNGAQR	[18] Oxidation M|[20] Carbamidomethyl C|[23] Carbamidomethyl C|[31] Deamidation N	7.3555
P04196	HRG	27	44.9524	DHSHGPPLPQGPPPLLPMSCSSCQHATFGTNGAQR	[18] Oxidation M|[20] Carbamidomethyl C|[23] Carbamidomethyl C|[31] Deamidation N	7.194
P04196	HRG	27	44.9524	DHSHGPPLPQGPPPLLPMSCSSCQHATFGTNGAQR	[18] Oxidation M|[20] Carbamidomethyl C|[23] Carbamidomethyl C|[34] Deamidation Q	7.5836
P04196	HRG	27	44.9524	VRGGEGTGYFVDFSVR		7.8072
P04196	HRG	27	44.9524	VRGGEGTGYFVDFSVR		7.8072
P04196	HRG	27	44.9524	DHSHGPPLPQGPPPLLPMSCSSCQHATFGTNGAQR	[20] Carbamidomethyl C|[23] Carbamidomethyl C	6.0908
P04196	HRG	27	44.9524	DHSHGPPLPQGPPPLLPMSCSSCQHATFGTNGAQR	[10] Deamidation Q|[20] Carbamidomethyl C|[23] Carbamidomethyl C|[24] Deamidation Q	7.2299
P04196	HRG	27	44.9524	GPRPFHCR	[7] Carbamidomethyl C	7.6458
P04196	HRG	27	44.9524	IADAHLDR		7.7827
P04196	HRG	27	44.9524	HSHESQDLR	[6] Deamidation Q	5.9091
P04196	HRG	27	44.9524	HSHESQDLR		7.488
P04196	HRG	27	44.9524	HSHESQDLR		7.3515
P01023;P20742;P20742-2	A2M	65	59.0231	ETTFNSLLCPSGGEVSEELSLK	[5] Deamidation N|[9] Carbamidomethyl C	6.5018
P01023;P20742;P20742-2	A2M	65	59.0231	AIGYLNTGYQRQLNYK	[9] Phosphoryl STY|[15] Phosphoryl STY	5.9534
P01023;P20742;P20742-2	A2M	65	59.0231	DTVIKPLLVEPEGLEKETTFNSLLCPSGGEVSEELSLK	[25] Carbamidomethyl C	6.716
P01023;P20742;P20742-2	A2M	65	59.0231	LLIYAVLPTGDVIGDSAK		8.4817
P01023;P20742;P20742-2	A2M	65	59.0231	TITKLSFVKVDSHFR		5.8805
P01023;P20742;P20742-2	A2M	65	59.0231	NEDSLVFVQTDKSIYKPGQTVKFR		6.0201
P01023;P20742;P20742-2	A2M	65	59.0231	VTAAPQSVCALR	[9] Carbamidomethyl C	8.4165
P01023;P20742;P20742-2	A2M	65	59.0231	AIGYLNTGYQR		8.3242
P01023;P20742;P20742-2	A2M	65	59.0231	IAQWQSFQLEGGLK		8.3361
P01023;P20742;P20742-2	A2M	65	59.0231	DTVIKPLLVEPEGLEK		7.9354
P01023;P20742;P20742-2	A2M	65	59.0231	GGVEDEVTLSAYITIALLEIPLTVTHPVVR		5.0937
P01023;P20742;P20742-2	A2M	65	59.0231	GGVEDEVTLSAYITIALLEIPLTVTHPVVR		5.0937
P01023;P20742;P20742-2	A2M	65	59.0231	GGVEDEVTLSAYITIALLEIPLTVTHPVVR		7.3562
P01023;P20742;P20742-2	A2M	65	59.0231	VVSMDENFHPLNELIPLVYIQDPK		8.2892
P01023;P20742;P20742-2	A2M	65	59.0231	NEDSLVFVQTDK		8.6475
P01023;P20742;P20742-2	A2M	65	59.0231	NEDSLVFVQTDK		5.6825
P01023;P20742;P20742-2	A2M	65	59.0231	VGFYESDVMGR		8.0987
P01023;P20742;P20742-2	A2M	65	59.0231	AAQVTIQSSGTFSSK		8.599
P01023;P20742;P20742-2	A2M	65	59.0231	ETTFNSLLCPSGGEVSEELSLK	[9] Carbamidomethyl C	7.8628
P01023;P20742;P20742-2	A2M	65	59.0231	YGAATFTRTGKAAQVTIQSSGTFSSK	[16] Phosphoryl STY|[18] Deamidation Q|[19] Phosphoryl STY	6.5704
P01023;P20742;P20742-2	A2M	65	59.0231	TEHPFTVEEFVLPK		7.6779
P01023;P20742;P20742-2	A2M	65	59.0231	LLLQQVSLPELPGEYSMK		8.2792
P01023;P20742;P20742-2	A2M	65	59.0231	FEVQVTVPK		7.7697
P01023;P20742;P20742-2	A2M	65	59.0231	KYSDASDCHGEDSQAFCEKFSGQLNSHGCFYQQVK	[2] Phosphoryl STY|[8] Carbamidomethyl C|[17] Carbamidomethyl C|[26] Phosphoryl STY|[29] Carbamidomethyl C	5.2003
P01023;P20742;P20742-2	A2M	65	59.0231	GNEANYYSNATTDEHGLVQFSINTTNVMGTSLTVR		5.7236
P01023;P20742;P20742-2	A2M	65	59.0231	MCPQLQQYEMHGPEGLR	[2] Carbamidomethyl C	7.5549
P01023;P20742;P20742-2	A2M	65	59.0231	VVSMDENFHPLNELIPLVYIQDPKGNRIAQWQSFQLEGGLK	[4] Oxidation M|[26] Deamidation N|[30] Deamidation Q	5.8012
P01023;P20742;P20742-2	A2M	65	59.0231	SLFTDLEAENDVLHCVAFAVPK	[15] Carbamidomethyl C	7.1822
P01023;P20742;P20742-2	A2M	65	59.0231	ALLAYAFALAGNQDK		7.875
P01023;P20742;P20742-2	A2M	65	59.0231	ALLAYAFALAGNQDK		7.875
P01023;P20742;P20742-2	A2M	65	59.0231	SSGSLLNNAIK		7.7154
P01023;P20742;P20742-2	A2M	65	59.0231	VSVQLEASPAFLAVPVEK		8.1811
P01023;P20742;P20742-2	A2M	65	59.0231	SSSNEEVMFLTVQVK		8.6705
P01023;P20742;P20742-2	A2M	65	59.0231	LVHVEEPHTETVR		8.097
P01023;P20742;P20742-2	A2M	65	59.0231	MVSGFIPLKPTVK		7.992
P01023;P20742;P20742-2	A2M	65	59.0231	YNILPEKEEFPFALGVQTLPQTCDEPK	[23] Carbamidomethyl C	7.7376
P01023;P20742;P20742-2	A2M	65	59.0231	NQGNTWLTAFVLK		7.4616
P01023;P20742;P20742-2	A2M	65	59.0231	VYDYYETDEFAIAEYNAPCSK	[19] Carbamidomethyl C	7.756
P01023;P20742;P20742-2	A2M	65	59.0231	YDVENCLANK	[6] Carbamidomethyl C	8.4623
P01023;P20742;P20742-2	A2M	65	59.0231	QFSFPLSSEPFQGSYK		7.731
P01023;P20742;P20742-2	A2M	65	59.0231	QTVSWAVTPK		7.694
P01023;P20742;P20742-2	A2M	65	59.0231	ATVLNYLPK		7.4523
P01023;P20742;P20742-2	A2M	65	59.0231	ATVLNYLPK		5.058
P01023;P20742;P20742-2	A2M	65	59.0231	SASNMAIVDVK		7.9578
P01023;P20742;P20742-2	A2M	65	59.0231	SSGSLLNNAIK	[1] Phosphoryl STY	6.0662
P01023;P20742;P20742-2	A2M	65	59.0231	VGFYESDVMGR	[9] Oxidation M	7.447
P01023;P20742;P20742-2	A2M	65	59.0231	NALFCLESAWK	[5] Carbamidomethyl C	8.1081
P01023;P20742;P20742-2	A2M	65	59.0231	TEVSSNHVLIYLDK		8.002
P01023;P20742;P20742-2	A2M	65	59.0231	TEVSSNHVLIYLDK		8.002
P01023;P20742;P20742-2	A2M	65	59.0231	DMYSFLEDMGLK		8.0973
P01023;P20742;P20742-2	A2M	65	59.0231	LHTEAQIQEEGTVVELTGR		7.6226
P01023;P20742;P20742-2	A2M	65	59.0231	VDLSFSPSQSLPASHAHLR		8.1857
P01023;P20742;P20742-2	A2M	65	59.0231	HYDGSYSTFGER		7.3832
P01023;P20742;P20742-2	A2M	65	59.0231	QGIPFFGQVR		7.4266
P01023;P20742;P20742-2	A2M	65	59.0231	QQNAQGGFSSTQDTVVALHALSK		7.5477
P01023;P20742;P20742-2	A2M	65	59.0231	GHFSISIPVK		7.6964
P01023;P20742;P20742-2	A2M	65	59.0231	YGAATFTR		7.4915
P01023;P20742;P20742-2	A2M	65	59.0231	SIYKPGQTVK		7.7188
P01023;P20742;P20742-2	A2M	65	59.0231	DLTGFPGPLNDQDNEDCINR	[17] Carbamidomethyl C	6.1604
P01023;P20742;P20742-2	A2M	65	59.0231	AVDQSVLLMKPDAELSASSVYNLLPEK		7.6214
P01023;P20742;P20742-2	A2M	65	59.0231	SKAIGYLNTGYQR		5.7025
P01023;P20742;P20742-2	A2M	65	59.0231	TGTHGLLVK		7.2732
P01023;P20742;P20742-2	A2M	65	59.0231	FQVDNNNR		7.7793
P01023;P20742;P20742-2	A2M	65	59.0231	GVPIPNKVIFIR		5.2398
P01023;P20742;P20742-2	A2M	65	59.0231	FSGQLNSHGCFYQQVK	[10] Carbamidomethyl C	6.9283
P01023;P20742;P20742-2	A2M	65	59.0231	AFQPFFVELTMPYSVIR		7.4972
P01023;P20742;P20742-2	A2M	65	59.0231	SLNEEAVKK		7.3049
P01023;P20742;P20742-2	A2M	65	59.0231	VSVQLEASPAFLAVPVEKEQAPHCICANGRQTVSWAVTPK	[4] Deamidation Q|[24] Carbamidomethyl C|[26] Carbamidomethyl C	5.7067
P01023;P20742;P20742-2	A2M	65	59.0231	MCPQLQQYEMHGPEGLR	[2] Carbamidomethyl C|[10] Oxidation M	6.8958
P01023;P20742;P20742-2	A2M	65	59.0231	AGAFCLSEDAGLGISSTASLR	[5] Carbamidomethyl C	7.5074
P01023;P20742;P20742-2	A2M	65	59.0231	AYIFIDEAHITQALIWLSQR		7.9735
P60709;P63261;P63267-2;Q9BYX7	ACTB	22	68.5333	IWHHTFYNELRVAPEEHPVLLTEAPLNPKANR	[5] Phosphoryl STY|[27] Deamidation N	6.3344
P60709;P63261;P63267-2;Q9BYX7	ACTB	22	68.5333	YSVWIGGSILASLSTFQQMWISK	[8] Phosphoryl STY	6.2521
P60709;P63261;P63267-2;Q9BYX7	ACTB	22	68.5333	YPIEHGIVTNWDDMEK		5.3842
P60709;P63261;P63267-2;Q9BYX7	ACTB	22	68.5333	SYELPDGQVITIGNER		8.226
P60709;P63261;P63267-2;Q9BYX7	ACTB	22	68.5333	VAPEEHPVLLTEAPLNPK		7.3162
P60709;P63261;P63267-2;Q9BYX7	ACTB	22	68.5333	AVFPSIVGRPR		6.9522
P60709;P63261;P63267-2;Q9BYX7	ACTB	22	68.5333	MQKEITALAPSTMK	[1] Oxidation M|[2] Deamidation Q|[13] Oxidation M	5.8463
P60709;P63261;P63267-2;Q9BYX7	ACTB	22	68.5333	AGFAGDDAPR		8.0161
P60709;P63261;P63267-2;Q9BYX7	ACTB	22	68.5333	TTGIVMDSGDGVTHTVPIYEGYALPHAILR		7.456
P60709;P63261;P63267-2;Q9BYX7	ACTB	22	68.5333	TTGIVMDSGDGVTHTVPIYEGYALPHAILR		7.456
P60709;P63261;P63267-2;Q9BYX7	ACTB	22	68.5333	EITALAPSTMK		8.3979
P60709;P63261;P63267-2;Q9BYX7	ACTB	22	68.5333	DLYANTVLSGGTTMYPGIADR		8.0491
P60709;P63261;P63267-2;Q9BYX7	ACTB	22	68.5333	HQGVMVGMGQK		7.7371
P60709;P63261;P63267-2;Q9BYX7	ACTB	22	68.5333	IWHHTFYNELR		7.4649
P60709;P63261;P63267-2;Q9BYX7	ACTB	22	68.5333	LCYVALDFEQEMATAASSSSLEK	[2] Carbamidomethyl C	7.6665
P60709;P63261;P63267-2;Q9BYX7	ACTB	22	68.5333	GYSFTTTAER		8.3451
P60709;P63261;P63267-2;Q9BYX7	ACTB	22	68.5333	DSYVGDEAQSK		7.5505
P60709;P63261;P63267-2;Q9BYX7	ACTB	22	68.5333	GYSFTTTAER	[5] Phosphoryl STY|[6] Phosphoryl STY|[7] Phosphoryl STY	5.4108
P60709;P63261;P63267-2;Q9BYX7	ACTB	22	68.5333	EITALAPSTMK	[10] Oxidation M	7.4405
P60709;P63261;P63267-2;Q9BYX7	ACTB	22	68.5333	DLYANTVLSGGTTMYPGIADR	[14] Oxidation M	6.7996
P60709;P63261;P63267-2;Q9BYX7	ACTB	22	68.5333	DSYVGDEAQSKR		7.3619
P60709;P63261;P63267-2;Q9BYX7	ACTB	22	68.5333	CPEALFQPSFLGMESCGIHETTFNSIMK	[1] Carbamidomethyl C|[16] Carbamidomethyl C	6.2446
P02652	APOA2	14	77	EPCVESLVSQYFQTVTDYGK	[3] Carbamidomethyl C	9.9738
P02652	APOA2	14	77	SKEQLTPLIK		10.1908
P02652	APOA2	14	77	VKSPELQAEAK		10.1202
P02652	APOA2	14	77	AGTELVNFLSYFVELGTQPATQ		10.3545
P02652	APOA2	14	77	KAGTELVNFLSYFVELGTQPATQ		9.4182
P02652	APOA2	14	77	EPCVESLVSQYFQTVTDYGKDLMEK	[3] Carbamidomethyl C	9.2665
P02652	APOA2	14	77	SKEQLTPLIKK		9.9243
P02652	APOA2	14	77	SPELQAEAK		9.5454
P02652	APOA2	14	77	EQLTPLIK		9.6297
P02652	APOA2	14	77	SYFEK		10.0528
P02652	APOA2	14	77	EQLTPLIKK		9.4912
P02652	APOA2	14	77	SPELQAEAKSYFEK		7.5676
P02652	APOA2	14	77	SPELQAEAK	[1] Phosphoryl STY	7.1058
P02652	APOA2	14	77	QAKEPCVESLVSQYFQTVTDYGK	[6] Carbamidomethyl C	7.9858
P02790;Q5T013;Q5T013-2;Q5T013-3;Q5T013-4	HPX	53	79.4372	NFPSPVDAAFR		9.7494
P02790;Q5T013;Q5T013-2;Q5T013-3;Q5T013-4	HPX	53	79.4372	SLGPNSCSANGPGLYLIHGPNLYCYSDVEK	[7] Carbamidomethyl C|[24] Carbamidomethyl C	9.7665
P02790;Q5T013;Q5T013-2;Q5T013-3;Q5T013-4	HPX	53	79.4372	LLQDEFPGIPSPLDAAVECHR	[19] Carbamidomethyl C	9.6936
P02790;Q5T013;Q5T013-2;Q5T013-3;Q5T013-4	HPX	53	79.4372	YYCFQGNQFLR	[3] Carbamidomethyl C	9.9665
P02790;Q5T013;Q5T013-2;Q5T013-3;Q5T013-4	HPX	53	79.4372	SLGPNSCSANGPGLYLIHGPNLYCYSDVEK	[7] Carbamidomethyl C|[10] Deamidation N|[24] Carbamidomethyl C	9.0368
P02790;Q5T013;Q5T013-2;Q5T013-3;Q5T013-4	HPX	53	79.4372	SLGPNSCSANGPGLYLIHGPNLYCYSDVEK	[7] Carbamidomethyl C|[10] Deamidation N|[24] Carbamidomethyl C	8.7719
P02790;Q5T013;Q5T013-2;Q5T013-3;Q5T013-4	HPX	53	79.4372	SLGPNSCSANGPGLYLIHGPNLYCYSDVEK	[7] Carbamidomethyl C|[10] Deamidation N|[24] Carbamidomethyl C	8.9944
P02790;Q5T013;Q5T013-2;Q5T013-3;Q5T013-4	HPX	53	79.4372	EVGTPHGIILDSVDAAFICPGSSR	[19] Carbamidomethyl C	9.9215
P02790;Q5T013;Q5T013-2;Q5T013-3;Q5T013-4	HPX	53	79.4372	DYFMPCPGR	[6] Carbamidomethyl C	9.5136
P02790;Q5T013;Q5T013-2;Q5T013-3;Q5T013-4	HPX	53	79.4372	SGAQATWTELPWPHEK		9.9287
P02790;Q5T013;Q5T013-2;Q5T013-3;Q5T013-4	HPX	53	79.4372	RLWWLDLK		9.534
P02790;Q5T013;Q5T013-2;Q5T013-3;Q5T013-4	HPX	53	79.4372	VDGALCMEK	[6] Carbamidomethyl C	9.7038
P02790;Q5T013;Q5T013-2;Q5T013-3;Q5T013-4	HPX	53	79.4372	GECQAEGVLFFQGDREWFWDLATGTMK	[3] Carbamidomethyl C	9.8074
P02790;Q5T013;Q5T013-2;Q5T013-3;Q5T013-4	HPX	53	79.4372	QGHNSVFLIK		9.7385
P02790;Q5T013;Q5T013-2;Q5T013-3;Q5T013-4	HPX	53	79.4372	LYLVQGTQVYVFLTK		9.5684
P02790;Q5T013;Q5T013-2;Q5T013-3;Q5T013-4	HPX	53	79.4372	DGWHSWPIAHQWPQGPSAVDAAFSWEEK		9.2329
P02790;Q5T013;Q5T013-2;Q5T013-3;Q5T013-4	HPX	53	79.4372	DGWHSWPIAHQWPQGPSAVDAAFSWEEK		9.2329
P02790;Q5T013;Q5T013-2;Q5T013-3;Q5T013-4	HPX	53	79.4372	LHIMAGR		9.5612
P02790;Q5T013;Q5T013-2;Q5T013-3;Q5T013-4	HPX	53	79.4372	LLQDEFPGIPSPLDAAVECHRGECQAEGVLFFQGDREWFWDLATGTMK	[19] Carbamidomethyl C|[24] Carbamidomethyl C	8.1497
P02790;Q5T013;Q5T013-2;Q5T013-3;Q5T013-4	HPX	53	79.4372	GECQAEGVLFFQGDREWFWDLATGTMK	[3] Carbamidomethyl C|[26] Oxidation M	8.5444
P02790;Q5T013;Q5T013-2;Q5T013-3;Q5T013-4	HPX	53	79.4372	GGYTLVSGYPK		9.8082
P02790;Q5T013;Q5T013-2;Q5T013-3;Q5T013-4	HPX	53	79.4372	CSPHLVLSALTSDNHGATYAFSGTHYWR	[1] Carbamidomethyl C	9.5674
P02790;Q5T013;Q5T013-2;Q5T013-3;Q5T013-4	HPX	53	79.4372	VDGALCMEK	[6] Carbamidomethyl C|[7] Oxidation M	9.2523
P02790;Q5T013;Q5T013-2;Q5T013-3;Q5T013-4	HPX	53	79.4372	EWFWDLATGTMK		9.7116
P02790;Q5T013;Q5T013-2;Q5T013-3;Q5T013-4	HPX	53	79.4372	GECQAEGVLFFQGDR	[3] Carbamidomethyl C	9.8263
P02790;Q5T013;Q5T013-2;Q5T013-3;Q5T013-4	HPX	53	79.4372	LWWLDLK		9.7322
P02790;Q5T013;Q5T013-2;Q5T013-3;Q5T013-4	HPX	53	79.4372	WKNFPSPVDAAFR		8.2852
P02790;Q5T013;Q5T013-2;Q5T013-3;Q5T013-4	HPX	53	79.4372	WKNFPSPVDAAFR		9.0187
P02790;Q5T013;Q5T013-2;Q5T013-3;Q5T013-4	HPX	53	79.4372	WKNFPSPVDAAFR		9.0187
P02790;Q5T013;Q5T013-2;Q5T013-3;Q5T013-4	HPX	53	79.4372	GDKVWVYPPEKK		9.2597
P02790;Q5T013;Q5T013-2;Q5T013-3;Q5T013-4	HPX	53	79.4372	LLQDEFPGIPSPLDAAVECHRGECQAEGVLFFQGDR	[19] Carbamidomethyl C|[24] Carbamidomethyl C	8.353
P02790;Q5T013;Q5T013-2;Q5T013-3;Q5T013-4	HPX	53	79.4372	VWVYPPEKK		8.633
P02790;Q5T013;Q5T013-2;Q5T013-3;Q5T013-4	HPX	53	79.4372	QGHNSVFLIK	[4] Deamidation N	8.5829
P02790;Q5T013;Q5T013-2;Q5T013-3;Q5T013-4	HPX	53	79.4372	QGHNSVFLIK	[1] Deamidation Q	7.5132
P02790;Q5T013;Q5T013-2;Q5T013-3;Q5T013-4	HPX	53	79.4372	FDPVRGEVPPR		8.5504
P02790;Q5T013;Q5T013-2;Q5T013-3;Q5T013-4	HPX	53	79.4372	EWFWDLATGTMK	[11] Oxidation M	8.9853
P02790;Q5T013;Q5T013-2;Q5T013-3;Q5T013-4	HPX	53	79.4372	SGAQATWTELPWPHEKVDGALCMEK	[22] Carbamidomethyl C	8.7936
P02790;Q5T013;Q5T013-2;Q5T013-3;Q5T013-4	HPX	53	79.4372	GDKVWVYPPEK		8.2973
P02790;Q5T013;Q5T013-2;Q5T013-3;Q5T013-4	HPX	53	79.4372	ELISER		9.4774
P02790;Q5T013;Q5T013-2;Q5T013-3;Q5T013-4	HPX	53	79.4372	VWVYPPEK		8.4662
P02790;Q5T013;Q5T013-2;Q5T013-3;Q5T013-4	HPX	53	79.4372	DYFMPCPGR	[4] Oxidation M|[6] Carbamidomethyl C	8.4701
P02790;Q5T013;Q5T013-2;Q5T013-3;Q5T013-4	HPX	53	79.4372	DVRDYFMPCPGR	[9] Carbamidomethyl C	8.3255
P02790;Q5T013;Q5T013-2;Q5T013-3;Q5T013-4	HPX	53	79.4372	FDPVRGEVPPRYPR		7.6485
P02790;Q5T013;Q5T013-2;Q5T013-3;Q5T013-4	HPX	53	79.4372	FDPVRGEVPPRYPR		7.4975
P02790;Q5T013;Q5T013-2;Q5T013-3;Q5T013-4	HPX	53	79.4372	FDPVRGEVPPRYPR		7.6746
P02790;Q5T013;Q5T013-2;Q5T013-3;Q5T013-4	HPX	53	79.4372	SGAQATWTELPWPHEKVDGALCMEK	[22] Carbamidomethyl C|[23] Oxidation M	8.0756
P02790;Q5T013;Q5T013-2;Q5T013-3;Q5T013-4	HPX	53	79.4372	GEFVWK		9.5336
P02790;Q5T013;Q5T013-2;Q5T013-3;Q5T013-4	HPX	53	79.4372	CSPHLVLSALTSDNHGATYAFSGTHYWR	[1] Carbamidomethyl C|[14] Deamidation N	7.9639
P02790;Q5T013;Q5T013-2;Q5T013-3;Q5T013-4	HPX	53	79.4372	CSPHLVLSALTSDNHGATYAFSGTHYWR	[1] Carbamidomethyl C|[14] Deamidation N	7.9639
P02790;Q5T013;Q5T013-2;Q5T013-3;Q5T013-4	HPX	53	79.4372	RLWWLDLKSGAQATWTELPWPHEK	[9] Phosphoryl STY	7.77
P02790;Q5T013;Q5T013-2;Q5T013-3;Q5T013-4	HPX	53	79.4372	YYCFQGNQFLR	[3] Carbamidomethyl C|[7] Deamidation N	8.4353
P02790;Q5T013;Q5T013-2;Q5T013-3;Q5T013-4	HPX	53	79.4372	SHKWDR		8.0266
P02790;Q5T013;Q5T013-2;Q5T013-3;Q5T013-4	HPX	53	79.4372	SWPAVGNCSSALR	[8] Carbamidomethyl C	7.3325
P02790;Q5T013;Q5T013-2;Q5T013-3;Q5T013-4	HPX	53	79.4372	SWPAVGNCSSALR	[8] Carbamidomethyl C	8.8076
P02790;Q5T013;Q5T013-2;Q5T013-3;Q5T013-4	HPX	53	79.4372	ERSWPAVGNCSSALR	[3] Phosphoryl STY|[9] Deamidation N|[10] Carbamidomethyl C	7.6086
P02790;Q5T013;Q5T013-2;Q5T013-3;Q5T013-4	HPX	53	79.4372	DYFMPCPGRGHGHRNGTGHGNSTHHGPEYMR	[6] Carbamidomethyl C|[15] Deamidation N	6.292
P02790;Q5T013;Q5T013-2;Q5T013-3;Q5T013-4	HPX	53	79.4372	ALPQPQNVTSLLGCTH	[14] Carbamidomethyl C	7.9505
P02790;Q5T013;Q5T013-2;Q5T013-3;Q5T013-4	HPX	53	79.4372	GECQAEGVLFFQGDREWFWDLATGTMKER	[3] Carbamidomethyl C|[26] Oxidation M	7.873
P02790;Q5T013;Q5T013-2;Q5T013-3;Q5T013-4	HPX	53	79.4372	QGHNSVFLIKGDK		7.7645
P02790;Q5T013;Q5T013-2;Q5T013-3;Q5T013-4	HPX	53	79.4372	WDRELISER		7.5273
P02790;Q5T013;Q5T013-2;Q5T013-3;Q5T013-4	HPX	53	79.4372	LLQDEFPGIPSPLDAAVECHR	[3] Deamidation Q|[19] Carbamidomethyl C	7.7025
P02790;Q5T013;Q5T013-2;Q5T013-3;Q5T013-4	HPX	53	79.4372	GEVPPRYPR		7.4816
P14151;P14151-2	SELL	1	2.15054	SYYWIGIR		5.9709
O95568	METTL18	4	15.0538	DGALTLDSSKELSVSESQK		5.5375
O95568	METTL18	4	15.0538	DGALTLDSSKELSVSESQK		5.5375
O95568	METTL18	4	15.0538	LVLSSEK		9.6801
O95568	METTL18	4	15.0538	MTFQFNFTIEDHLENELTPIR		5.3289
O95568	METTL18	4	15.0538	AAKEHAMPK	[7] Oxidation M	5.5665
P02751-12	FN1-12	111	64.1434	NTFAEVTGLSPGVTYYFK		9.6117
P02751-12	FN1-12	111	64.1434	NLQPASEYTVSLVAIK		9.0535
P02751-12	FN1-12	111	64.1434	IYLYTLNDNAR		9.1982
P02751-12	FN1-12	111	64.1434	FTQVTPTSLSAQWTPPNVQLTGYR		8.7207
P02751-12	FN1-12	111	64.1434	SYTITGLQPGTDYK		9.5126
P02751-12	FN1-12	111	64.1434	YPLRNLQPASEYTVSLVAIK		7.2594
P02751-12	FN1-12	111	64.1434	VTIMWTPPESAVTGYR		9.0031
P02751-12	FN1-12	111	64.1434	VTIMWTPPESAVTGYR		9.0031
P02751-12	FN1-12	111	64.1434	TEIDKPSQMQVTDVQDNSISVK		9.1054
P02751-12	FN1-12	111	64.1434	TEIDKPSQMQVTDVQDNSISVK		9.1054
P02751-12	FN1-12	111	64.1434	WLPSSSPVTGYR		8.3717
P02751-12	FN1-12	111	64.1434	VDVIPVNLPGEHGQR		9.0355
P02751-12	FN1-12	111	64.1434	EINLAPDSSSVVVSGLMVATK		8.9561
P02751-12	FN1-12	111	64.1434	CTCVGNGRGEWTCIAYSQLR	[1] Carbamidomethyl C|[3] Carbamidomethyl C|[13] Carbamidomethyl C	6.3242
P02751-12	FN1-12	111	64.1434	FLATTPNSLLVSWQPPR		9.3679
P02751-12	FN1-12	111	64.1434	DLQFVEVTDVK		9.2739
P02751-12	FN1-12	111	64.1434	HTSVQTTSSGSGPFTDVR		8.6893
P02751-12	FN1-12	111	64.1434	VVTPLSPPTNLHLEANPDTGVLTVSWER		8.4723
P02751-12	FN1-12	111	64.1434	TKTETITGFQVDAVPANGQTPIQR	[17] Deamidation N	8.497
P02751-12	FN1-12	111	64.1434	EYLGAICSCTCFGGQR	[7] Carbamidomethyl C|[9] Carbamidomethyl C|[11] Carbamidomethyl C	9.0843
P02751-12	FN1-12	111	64.1434	WSRPQAPITGYR		9.2235
P02751-12	FN1-12	111	64.1434	GNLLQCICTGNGR	[6] Carbamidomethyl C|[8] Carbamidomethyl C|[11] Deamidation N	9.1165
P02751-12	FN1-12	111	64.1434	EVTSDSGSIVVSGLTPGVEYVYTIQVLR		9.0663
P02751-12	FN1-12	111	64.1434	GEWTCIAYSQLR	[5] Carbamidomethyl C	9.2828
P02751-12	FN1-12	111	64.1434	YSFCTDHTVLVQTR	[4] Carbamidomethyl C	9.2317
P02751-12	FN1-12	111	64.1434	TYLGNALVCTCYGGSR	[9] Carbamidomethyl C|[11] Carbamidomethyl C	9.5017
P02751-12	FN1-12	111	64.1434	VTDATETTITISWR		9.502
P02751-12	FN1-12	111	64.1434	AAVYQPQPHPQPPPYGHCVTDSGVVYSVGMQWLK	[18] Carbamidomethyl C	8.4531
P02751-12	FN1-12	111	64.1434	GDSPASSKPISINYR		8.8283
P02751-12	FN1-12	111	64.1434	STTPDITGYR		8.8682
P02751-12	FN1-12	111	64.1434	CDNCRRPGGEPSPEGTTGQSYNQYSQRYHQR	[1] Carbamidomethyl C|[3] Deamidation N|[4] Carbamidomethyl C|[12] Phosphoryl STY|[26] Deamidation Q	6.7715
P02751-12	FN1-12	111	64.1434	YEVSVYALK		8.9491
P02751-12	FN1-12	111	64.1434	ISCTIANR	[3] Carbamidomethyl C	8.9206
P02751-12	FN1-12	111	64.1434	STATISGLKPGVDYTITVYAVTGR		9.0537
P02751-12	FN1-12	111	64.1434	STATISGLKPGVDYTITVYAVTGR		9.0537
P02751-12	FN1-12	111	64.1434	DLQFVEVTDVKVTIMWTPPESAVTGYRVDVIPVNLPGEHGQR	[8] Phosphoryl STY|[34] Deamidation N	6.6994
P02751-12	FN1-12	111	64.1434	TFYSCTTEGR	[5] Carbamidomethyl C	9.0876
P02751-12	FN1-12	111	64.1434	LLCQCLGFGSGHFR	[3] Carbamidomethyl C|[5] Carbamidomethyl C	9.2503
P02751-12	FN1-12	111	64.1434	FGFCPMAAHEEICTTNEGVMYR	[4] Carbamidomethyl C|[13] Carbamidomethyl C	9.2867
P02751-12	FN1-12	111	64.1434	FGFCPMAAHEEICTTNEGVMYR	[4] Carbamidomethyl C|[13] Carbamidomethyl C	9.2867
P02751-12	FN1-12	111	64.1434	DSMIWDCTCIGAGR	[7] Carbamidomethyl C|[9] Carbamidomethyl C	9.1813
P02751-12	FN1-12	111	64.1434	HYQINQQWER		9.0451
P02751-12	FN1-12	111	64.1434	HYQINQQWER		9.0451
P02751-12	FN1-12	111	64.1434	WCGTTQNYDADQK	[2] Carbamidomethyl C	9.3127
P02751-12	FN1-12	111	64.1434	LGVRPSQGGEAPR		9.0986
P02751-12	FN1-12	111	64.1434	GFNCESKPEAEETCFDKYTGNTYR	[4] Carbamidomethyl C|[14] Carbamidomethyl C	8.4316
P02751-12	FN1-12	111	64.1434	GLKPGVVYEGQLISIQQYGHQEVTR		8.5128
P02751-12	FN1-12	111	64.1434	GEWTCIAYSQLRDQCIVDDITYNVNDTFHK	[5] Carbamidomethyl C|[10] Deamidation Q|[15] Carbamidomethyl C	7.1903
P02751-12	FN1-12	111	64.1434	TYHVGEQWQK		8.988
P02751-12	FN1-12	111	64.1434	TYHVGEQWQK		8.988
P02751-12	FN1-12	111	64.1434	VFAVSHGR		9.0937
P02751-12	FN1-12	111	64.1434	RPGGEPSPEGTTGQSYNQYSQR		8.9542
P02751-12	FN1-12	111	64.1434	RPGGEPSPEGTTGQSYNQYSQR		8.9542
P02751-12	FN1-12	111	64.1434	GEWTCKPIAEK	[5] Carbamidomethyl C	8.7656
P02751-12	FN1-12	111	64.1434	WKCDPVDQCQDSETGTFYQIGDSWEK	[3] Carbamidomethyl C|[9] Carbamidomethyl C	8.279
P02751-12	FN1-12	111	64.1434	EVVPRPRPGVTEATITGLEPGTEYTIYVIALK		8.1985
P02751-12	FN1-12	111	64.1434	EVVPRPRPGVTEATITGLEPGTEYTIYVIALK		8.1985
P02751-12	FN1-12	111	64.1434	QYNVGPSVSK		9.1651
P02751-12	FN1-12	111	64.1434	TNTNVNCPIECFMPLDVQADREDSRE	[7] Carbamidomethyl C|[11] Carbamidomethyl C|[24] Phosphoryl STY	8.0315
P02751-12	FN1-12	111	64.1434	EINLAPDSSSVVVSGLMVATK	[17] Oxidation M	8.0007
P02751-12	FN1-12	111	64.1434	EINLAPDSSSVVVSGLMVATK	[17] Oxidation M	8.0007
P02751-12	FN1-12	111	64.1434	ESKPLTAQQTTK		8.4143
P02751-12	FN1-12	111	64.1434	YQCYCYGR	[3] Carbamidomethyl C|[5] Carbamidomethyl C	9.0054
P02751-12	FN1-12	111	64.1434	ATGVFTTLQPGSSIPPYNTEVTETTIVITWTPAPR		8.531
P02751-12	FN1-12	111	64.1434	TKTETITGFQVDAVPANGQTPIQR		8.5187
P02751-12	FN1-12	111	64.1434	VGDTYERPK		8.9641
P02751-12	FN1-12	111	64.1434	VTIMWTPPESAVTGYR	[4] Oxidation M	8.0813
P02751-12	FN1-12	111	64.1434	DTLTSRPAQGVVTTLENVSPPR	[2] Phosphoryl STY|[13] Phosphoryl STY	6.5419
P02751-12	FN1-12	111	64.1434	CFDHAAGTSYVVGETWEKPYQGWMMVDCTCLGEGSGR	[1] Carbamidomethyl C|[15] Phosphoryl STY|[28] Carbamidomethyl C|[29] Phosphoryl STY|[30] Carbamidomethyl C	6.4841
P02751-12	FN1-12	111	64.1434	DTLTSRPAQGVVTTLENVSPPRR		7.8172
P02751-12	FN1-12	111	64.1434	DTLTSRPAQGVVTTLENVSPPRR		7.8172
P02751-12	FN1-12	111	64.1434	DSMIWDCTCIGAGR	[3] Oxidation M|[7] Carbamidomethyl C|[9] Carbamidomethyl C	8.6937
P02751-12	FN1-12	111	64.1434	QDGHLWCSTTSNYEQDQK	[7] Carbamidomethyl C	8.4842
P02751-12	FN1-12	111	64.1434	ITGYIIK		8.9355
P02751-12	FN1-12	111	64.1434	IGDTWSK		8.587
P02751-12	FN1-12	111	64.1434	SSPVVIDASTAIDAPSNLR		9.2806
P02751-12	FN1-12	111	64.1434	IGDQWDK		7.8081
P02751-12	FN1-12	111	64.1434	GFNCESKPEAEETCFDK	[4] Carbamidomethyl C|[14] Carbamidomethyl C	8.7489
P02751-12	FN1-12	111	64.1434	QAQQMVQPQSPVAVSQSKPGCYDNGK	[21] Carbamidomethyl C	7.5044
P02751-12	FN1-12	111	64.1434	QAQQMVQPQSPVAVSQSKPGCYDNGK	[21] Carbamidomethyl C	6.4299
P02751-12	FN1-12	111	64.1434	VPGTSTSATLTGLTR		7.6627
P02751-12	FN1-12	111	64.1434	CDPVDQCQDSETGTFYQIGDSWEK	[1] Carbamidomethyl C|[7] Carbamidomethyl C|[17] Deamidation Q	6.2715
P02751-12	FN1-12	111	64.1434	YEKPGSPPR		8.1325
P02751-12	FN1-12	111	64.1434	YEVSVYALKDTLTSRPAQGVVTTLENVSPPR		5.7576
P02751-12	FN1-12	111	64.1434	TEIDKPSQMQVTDVQDNSISVK	[9] Oxidation M	7.1949
P02751-12	FN1-12	111	64.1434	GNLLQCICTGNGR	[6] Carbamidomethyl C|[8] Carbamidomethyl C	8.6076
P02751-12	FN1-12	111	64.1434	LLCQCLGFGSGHFRCDSSRWCHDNGVNYK	[3] Carbamidomethyl C|[5] Carbamidomethyl C|[15] Carbamidomethyl C|[21] Carbamidomethyl C|[28] Phosphoryl STY	6.4178
P02751-12	FN1-12	111	64.1434	GGNSNGALCHFPFLYNNHNYTDCTSEGRR	[9] Carbamidomethyl C|[16] Deamidation N|[17] Deamidation N|[20] Phosphoryl STY|[23] Carbamidomethyl C	6.3256
P02751-12	FN1-12	111	64.1434	WCHDNGVNYK	[2] Carbamidomethyl C|[5] Deamidation N	7.6437
P02751-12	FN1-12	111	64.1434	WCHDNGVNYK	[2] Carbamidomethyl C|[5] Deamidation N	6.9229
P02751-12	FN1-12	111	64.1434	WRPKNSVGR	[5] Deamidation N	6.6902
P02751-12	FN1-12	111	64.1434	WRPKNSVGR	[5] Deamidation N	6.6902
P02751-12	FN1-12	111	64.1434	MSESGFKLLCQCLGFGSGHFR	[10] Carbamidomethyl C|[12] Carbamidomethyl C	6.4221
P02751-12	FN1-12	111	64.1434	YHQRTNTNVNCPIECFMPLDVQADR	[6] Deamidation N|[11] Carbamidomethyl C|[15] Carbamidomethyl C|[17] Oxidation M|[22] Deamidation Q	6.3813
P02751-12	FN1-12	111	64.1434	YHQRTNTNVNCPIECFMPLDVQADR	[6] Deamidation N|[11] Carbamidomethyl C|[15] Carbamidomethyl C|[17] Oxidation M|[22] Deamidation Q	6.3813
P02751-12	FN1-12	111	64.1434	IYLYTLNDNAR	[7] Deamidation N	8.5247
P02751-12	FN1-12	111	64.1434	TNTNVNCPIECFMPLDVQADREDSRE	[7] Carbamidomethyl C|[11] Carbamidomethyl C	7.7298
P02751-12	FN1-12	111	64.1434	IGDTWR		7.2127
P02751-12	FN1-12	111	64.1434	LTVGLTR		8.5337
P02751-12	FN1-12	111	64.1434	TPFVTHPGYDTGNGIQLPGTSGQQPSVGQQMIFEEHGFRR	[13] Deamidation N	7.3079
P02751-12	FN1-12	111	64.1434	RPHETGGYMLECVCLGNGK	[12] Carbamidomethyl C|[14] Carbamidomethyl C|[17] Deamidation N	8.4729
P02751-12	FN1-12	111	64.1434	IGDTWSKKDNR	[10] Deamidation N	6.8159
P02751-12	FN1-12	111	64.1434	WCHDNGVNYK	[2] Carbamidomethyl C	7.0027
P02751-12	FN1-12	111	64.1434	MSESGFK		8.4451
P02751-12	FN1-12	111	64.1434	EATIPGHLNSYTIK		7.8018
P02751-12	FN1-12	111	64.1434	YTGNTYR		7.4922
P02751-12	FN1-12	111	64.1434	QYNVGPSVSKYPLR		7.8956
P02751-12	FN1-12	111	64.1434	QYNVGPSVSKYPLR		7.8956
P02751-12	FN1-12	111	64.1434	VTTTPKNGPGPTKTK	[7] Deamidation N|[12] Phosphoryl STY	7.2346
P02751-12	FN1-12	111	64.1434	SDTVPSPR		8.2126
P02751-12	FN1-12	111	64.1434	VTDATETTITISWRTKTETITGFQVDAVPANGQTPIQR	[2] Phosphoryl STY|[37] Deamidation Q	6.5676
P02751-12	FN1-12	111	64.1434	YVHGVR		7.3423
P02751-12	FN1-12	111	64.1434	WKEATIPGHLNSYTIK		8.1957
P02751-12	FN1-12	111	64.1434	IGDQWDKQHDMGHMMR		7.9425
P02751-12	FN1-12	111	64.1434	IGDQWDKQHDMGHMMR		7.9425
P02751-12	FN1-12	111	64.1434	TSYRIGDTWSKK	[8] Phosphoryl STY	6.8569
P02751-12	FN1-12	111	64.1434	QHDMGHMMR		7.5433
P02751-12	FN1-12	111	64.1434	TYLGNALVCTCYGGSR	[5] Deamidation N|[9] Carbamidomethyl C|[11] Carbamidomethyl C	7.5662
P02751-12	FN1-12	111	64.1434	CFDHAAGTSYVVGETWEKPYQGWMMVDCTCLGEGSGR	[1] Carbamidomethyl C|[21] Deamidation Q|[28] Carbamidomethyl C|[30] Carbamidomethyl C	6.5633
P02751-12	FN1-12	111	64.1434	QGENGQMMSCTCLGNGK	[4] Deamidation N|[10] Carbamidomethyl C|[12] Carbamidomethyl C|[15] Deamidation N	7.4724
P02751-12	FN1-12	111	64.1434	GNLLQCICTGNGRGEWK	[6] Carbamidomethyl C|[8] Carbamidomethyl C|[11] Deamidation N	7.4772
P02751-12	FN1-12	111	64.1434	GNLLQCICTGNGRGEWK	[6] Carbamidomethyl C|[8] Carbamidomethyl C|[11] Deamidation N	7.4772
P02751-12	FN1-12	111	64.1434	CDPHEATCYDDGK	[1] Carbamidomethyl C|[8] Carbamidomethyl C	6.9645
P02751-12	FN1-12	111	64.1434	SEPLIGR		8.508
P02751-12	FN1-12	111	64.1434	QAQQMVQPQSPVAVSQSKPGCYDNGKHYQINQQWER	[21] Carbamidomethyl C|[33] Deamidation Q	6.2476
Q15643;Q15643-2	TRIP11	2	1.76857	IIEDQNQSKMQLLQSLQEQK	[17] Deamidation Q	5.3324
Q15643;Q15643-2	TRIP11	2	1.76857	TIQVLQIEKVESTKK	[3] Deamidation Q	5.4406
P02751-10;P02751-6;P02751-5;P02751-4;P02751-16;P02751-2	FN1-10	126	67.6011	NTFAEVTGLSPGVTYYFK		9.6117
P02751-10;P02751-6;P02751-5;P02751-4;P02751-16;P02751-2	FN1-10	126	67.6011	VTWAPPPSIDLTNFLVR		9.0293
P02751-10;P02751-6;P02751-5;P02751-4;P02751-16;P02751-2	FN1-10	126	67.6011	NLQPASEYTVSLVAIK		9.0535
P02751-10;P02751-6;P02751-5;P02751-4;P02751-16;P02751-2	FN1-10	126	67.6011	IYLYTLNDNAR		9.1982
P02751-10;P02751-6;P02751-5;P02751-4;P02751-16;P02751-2	FN1-10	126	67.6011	FTQVTPTSLSAQWTPPNVQLTGYR		8.7207
P02751-10;P02751-6;P02751-5;P02751-4;P02751-16;P02751-2	FN1-10	126	67.6011	SYTITGLQPGTDYK		9.5126
P02751-10;P02751-6;P02751-5;P02751-4;P02751-16;P02751-2	FN1-10	126	67.6011	YPLRNLQPASEYTVSLVAIK		7.2594
P02751-10;P02751-6;P02751-5;P02751-4;P02751-16;P02751-2	FN1-10	126	67.6011	ITYGETGGNSPVQEFTVPGSK		9.1168
P02751-10;P02751-6;P02751-5;P02751-4;P02751-16;P02751-2	FN1-10	126	67.6011	VTIMWTPPESAVTGYR		9.0031
P02751-10;P02751-6;P02751-5;P02751-4;P02751-16;P02751-2	FN1-10	126	67.6011	VTIMWTPPESAVTGYR		9.0031
P02751-10;P02751-6;P02751-5;P02751-4;P02751-16;P02751-2	FN1-10	126	67.6011	TEIDKPSQMQVTDVQDNSISVK		9.1054
P02751-10;P02751-6;P02751-5;P02751-4;P02751-16;P02751-2	FN1-10	126	67.6011	TEIDKPSQMQVTDVQDNSISVK		9.1054
P02751-10;P02751-6;P02751-5;P02751-4;P02751-16;P02751-2	FN1-10	126	67.6011	YSPVKNEEDVAELSISPSDNAVVLTNLLPGTEYVVSVSSVYEQHESTPLR		7.8424
P02751-10;P02751-6;P02751-5;P02751-4;P02751-16;P02751-2	FN1-10	126	67.6011	WLPSSSPVTGYR		8.3717
P02751-10;P02751-6;P02751-5;P02751-4;P02751-16;P02751-2	FN1-10	126	67.6011	DLEVVAATPTSLLISWDAPAVTVR		9.249
P02751-10;P02751-6;P02751-5;P02751-4;P02751-16;P02751-2	FN1-10	126	67.6011	VDVIPVNLPGEHGQR		9.0355
P02751-10;P02751-6;P02751-5;P02751-4;P02751-16;P02751-2	FN1-10	126	67.6011	EINLAPDSSSVVVSGLMVATK		8.9561
P02751-10;P02751-6;P02751-5;P02751-4;P02751-16;P02751-2	FN1-10	126	67.6011	CTCVGNGRGEWTCIAYSQLR	[1] Carbamidomethyl C|[3] Carbamidomethyl C|[13] Carbamidomethyl C	6.3242
P02751-10;P02751-6;P02751-5;P02751-4;P02751-16;P02751-2	FN1-10	126	67.6011	FLATTPNSLLVSWQPPR		9.3679
P02751-10;P02751-6;P02751-5;P02751-4;P02751-16;P02751-2	FN1-10	126	67.6011	DLQFVEVTDVK		9.2739
P02751-10;P02751-6;P02751-5;P02751-4;P02751-16;P02751-2	FN1-10	126	67.6011	HTSVQTTSSGSGPFTDVR		8.6893
P02751-10;P02751-6;P02751-5;P02751-4;P02751-16;P02751-2	FN1-10	126	67.6011	FTNIGPDTMR		9.3844
P02751-10;P02751-6;P02751-5;P02751-4;P02751-16;P02751-2	FN1-10	126	67.6011	VVTPLSPPTNLHLEANPDTGVLTVSWER		8.4723
P02751-10;P02751-6;P02751-5;P02751-4;P02751-16;P02751-2	FN1-10	126	67.6011	TKTETITGFQVDAVPANGQTPIQR	[17] Deamidation N	8.497
P02751-10;P02751-6;P02751-5;P02751-4;P02751-16;P02751-2	FN1-10	126	67.6011	EYLGAICSCTCFGGQR	[7] Carbamidomethyl C|[9] Carbamidomethyl C|[11] Carbamidomethyl C	9.0843
P02751-10;P02751-6;P02751-5;P02751-4;P02751-16;P02751-2	FN1-10	126	67.6011	WSRPQAPITGYR		9.2235
P02751-10;P02751-6;P02751-5;P02751-4;P02751-16;P02751-2	FN1-10	126	67.6011	GNLLQCICTGNGR	[6] Carbamidomethyl C|[8] Carbamidomethyl C|[11] Deamidation N	9.1165
P02751-10;P02751-6;P02751-5;P02751-4;P02751-16;P02751-2	FN1-10	126	67.6011	EVTSDSGSIVVSGLTPGVEYVYTIQVLR		9.0663
P02751-10;P02751-6;P02751-5;P02751-4;P02751-16;P02751-2	FN1-10	126	67.6011	GEWTCIAYSQLR	[5] Carbamidomethyl C	9.2828
P02751-10;P02751-6;P02751-5;P02751-4;P02751-16;P02751-2	FN1-10	126	67.6011	YSFCTDHTVLVQTR	[4] Carbamidomethyl C	9.2317
P02751-10;P02751-6;P02751-5;P02751-4;P02751-16;P02751-2	FN1-10	126	67.6011	TYLGNALVCTCYGGSR	[9] Carbamidomethyl C|[11] Carbamidomethyl C	9.5017
P02751-10;P02751-6;P02751-5;P02751-4;P02751-16;P02751-2	FN1-10	126	67.6011	VTDATETTITISWR		9.502
P02751-10;P02751-6;P02751-5;P02751-4;P02751-16;P02751-2	FN1-10	126	67.6011	AAVYQPQPHPQPPPYGHCVTDSGVVYSVGMQWLK	[18] Carbamidomethyl C	8.4531
P02751-10;P02751-6;P02751-5;P02751-4;P02751-16;P02751-2	FN1-10	126	67.6011	TGLDSPTGIDFSDITANSFTVHWIAPR		8.5171
P02751-10;P02751-6;P02751-5;P02751-4;P02751-16;P02751-2	FN1-10	126	67.6011	GDSPASSKPISINYR		8.8283
P02751-10;P02751-6;P02751-5;P02751-4;P02751-16;P02751-2	FN1-10	126	67.6011	EESPLLIGQQSTVSDVPR		8.5805
P02751-10;P02751-6;P02751-5;P02751-4;P02751-16;P02751-2	FN1-10	126	67.6011	EESPLLIGQQSTVSDVPR		6.429
P02751-10;P02751-6;P02751-5;P02751-4;P02751-16;P02751-2	FN1-10	126	67.6011	EESPLLIGQQSTVSDVPR		6.429
P02751-10;P02751-6;P02751-5;P02751-4;P02751-16;P02751-2	FN1-10	126	67.6011	STTPDITGYR		8.8682
P02751-10;P02751-6;P02751-5;P02751-4;P02751-16;P02751-2	FN1-10	126	67.6011	CDNCRRPGGEPSPEGTTGQSYNQYSQRYHQR	[1] Carbamidomethyl C|[3] Deamidation N|[4] Carbamidomethyl C|[12] Phosphoryl STY|[26] Deamidation Q	6.7715
P02751-10;P02751-6;P02751-5;P02751-4;P02751-16;P02751-2	FN1-10	126	67.6011	YEVSVYALK		8.9491
P02751-10;P02751-6;P02751-5;P02751-4;P02751-16;P02751-2	FN1-10	126	67.6011	ISCTIANR	[3] Carbamidomethyl C	8.9206
P02751-10;P02751-6;P02751-5;P02751-4;P02751-16;P02751-2	FN1-10	126	67.6011	STATISGLKPGVDYTITVYAVTGR		9.0537
P02751-10;P02751-6;P02751-5;P02751-4;P02751-16;P02751-2	FN1-10	126	67.6011	STATISGLKPGVDYTITVYAVTGR		9.0537
P02751-10;P02751-6;P02751-5;P02751-4;P02751-16;P02751-2	FN1-10	126	67.6011	DLQFVEVTDVKVTIMWTPPESAVTGYRVDVIPVNLPGEHGQR	[8] Phosphoryl STY|[34] Deamidation N	6.6994
P02751-10;P02751-6;P02751-5;P02751-4;P02751-16;P02751-2	FN1-10	126	67.6011	TFYSCTTEGR	[5] Carbamidomethyl C	9.0876
P02751-10;P02751-6;P02751-5;P02751-4;P02751-16;P02751-2	FN1-10	126	67.6011	LLCQCLGFGSGHFR	[3] Carbamidomethyl C|[5] Carbamidomethyl C	9.2503
P02751-10;P02751-6;P02751-5;P02751-4;P02751-16;P02751-2	FN1-10	126	67.6011	FGFCPMAAHEEICTTNEGVMYR	[4] Carbamidomethyl C|[13] Carbamidomethyl C	9.2867
P02751-10;P02751-6;P02751-5;P02751-4;P02751-16;P02751-2	FN1-10	126	67.6011	FGFCPMAAHEEICTTNEGVMYR	[4] Carbamidomethyl C|[13] Carbamidomethyl C	9.2867
P02751-10;P02751-6;P02751-5;P02751-4;P02751-16;P02751-2	FN1-10	126	67.6011	DSMIWDCTCIGAGR	[7] Carbamidomethyl C|[9] Carbamidomethyl C	9.1813
P02751-10;P02751-6;P02751-5;P02751-4;P02751-16;P02751-2	FN1-10	126	67.6011	HYQINQQWER		9.0451
P02751-10;P02751-6;P02751-5;P02751-4;P02751-16;P02751-2	FN1-10	126	67.6011	HYQINQQWER		9.0451
P02751-10;P02751-6;P02751-5;P02751-4;P02751-16;P02751-2	FN1-10	126	67.6011	WCGTTQNYDADQK	[2] Carbamidomethyl C	9.3127
P02751-10;P02751-6;P02751-5;P02751-4;P02751-16;P02751-2	FN1-10	126	67.6011	LGVRPSQGGEAPR		9.0986
P02751-10;P02751-6;P02751-5;P02751-4;P02751-16;P02751-2	FN1-10	126	67.6011	GFNCESKPEAEETCFDKYTGNTYR	[4] Carbamidomethyl C|[14] Carbamidomethyl C	8.4316
P02751-10;P02751-6;P02751-5;P02751-4;P02751-16;P02751-2	FN1-10	126	67.6011	GLKPGVVYEGQLISIQQYGHQEVTR		8.5128
P02751-10;P02751-6;P02751-5;P02751-4;P02751-16;P02751-2	FN1-10	126	67.6011	GEWTCIAYSQLRDQCIVDDITYNVNDTFHK	[5] Carbamidomethyl C|[10] Deamidation Q|[15] Carbamidomethyl C	7.1903
P02751-10;P02751-6;P02751-5;P02751-4;P02751-16;P02751-2	FN1-10	126	67.6011	TYHVGEQWQK		8.988
P02751-10;P02751-6;P02751-5;P02751-4;P02751-16;P02751-2	FN1-10	126	67.6011	TYHVGEQWQK		8.988
P02751-10;P02751-6;P02751-5;P02751-4;P02751-16;P02751-2	FN1-10	126	67.6011	VFAVSHGR		9.0937
P02751-10;P02751-6;P02751-5;P02751-4;P02751-16;P02751-2	FN1-10	126	67.6011	RPGGEPSPEGTTGQSYNQYSQR		8.9542
P02751-10;P02751-6;P02751-5;P02751-4;P02751-16;P02751-2	FN1-10	126	67.6011	RPGGEPSPEGTTGQSYNQYSQR		8.9542
P02751-10;P02751-6;P02751-5;P02751-4;P02751-16;P02751-2	FN1-10	126	67.6011	GEWTCKPIAEK	[5] Carbamidomethyl C	8.7656
P02751-10;P02751-6;P02751-5;P02751-4;P02751-16;P02751-2	FN1-10	126	67.6011	WKCDPVDQCQDSETGTFYQIGDSWEK	[3] Carbamidomethyl C|[9] Carbamidomethyl C	8.279
P02751-10;P02751-6;P02751-5;P02751-4;P02751-16;P02751-2	FN1-10	126	67.6011	EVVPRPRPGVTEATITGLEPGTEYTIYVIALK		8.1985
P02751-10;P02751-6;P02751-5;P02751-4;P02751-16;P02751-2	FN1-10	126	67.6011	EVVPRPRPGVTEATITGLEPGTEYTIYVIALK		8.1985
P02751-10;P02751-6;P02751-5;P02751-4;P02751-16;P02751-2	FN1-10	126	67.6011	QYNVGPSVSK		9.1651
P02751-10;P02751-6;P02751-5;P02751-4;P02751-16;P02751-2	FN1-10	126	67.6011	TNTNVNCPIECFMPLDVQADREDSRE	[7] Carbamidomethyl C|[11] Carbamidomethyl C|[24] Phosphoryl STY	8.0315
P02751-10;P02751-6;P02751-5;P02751-4;P02751-16;P02751-2	FN1-10	126	67.6011	EINLAPDSSSVVVSGLMVATK	[17] Oxidation M	8.0007
P02751-10;P02751-6;P02751-5;P02751-4;P02751-16;P02751-2	FN1-10	126	67.6011	EINLAPDSSSVVVSGLMVATK	[17] Oxidation M	8.0007
P02751-10;P02751-6;P02751-5;P02751-4;P02751-16;P02751-2	FN1-10	126	67.6011	NSITLTNLTPGTEYVVSIVALNGREESPLLIGQQSTVSDVPR	[22] Deamidation N	8.276
P02751-10;P02751-6;P02751-5;P02751-4;P02751-16;P02751-2	FN1-10	126	67.6011	NSITLTNLTPGTEYVVSIVALNGREESPLLIGQQSTVSDVPR	[22] Deamidation N	8.276
P02751-10;P02751-6;P02751-5;P02751-4;P02751-16;P02751-2	FN1-10	126	67.6011	NSITLTNLTPGTEYVVSIVALNGREESPLLIGQQSTVSDVPR	[1] Deamidation N	7.135
P02751-10;P02751-6;P02751-5;P02751-4;P02751-16;P02751-2	FN1-10	126	67.6011	NSITLTNLTPGTEYVVSIVALNGREESPLLIGQQSTVSDVPR	[1] Deamidation N	7.135
P02751-10;P02751-6;P02751-5;P02751-4;P02751-16;P02751-2	FN1-10	126	67.6011	ESKPLTAQQTTK		8.4143
P02751-10;P02751-6;P02751-5;P02751-4;P02751-16;P02751-2	FN1-10	126	67.6011	YQCYCYGR	[3] Carbamidomethyl C|[5] Carbamidomethyl C	9.0054
P02751-10;P02751-6;P02751-5;P02751-4;P02751-16;P02751-2	FN1-10	126	67.6011	ATGVFTTLQPGSSIPPYNTEVTETTIVITWTPAPR		8.531
P02751-10;P02751-6;P02751-5;P02751-4;P02751-16;P02751-2	FN1-10	126	67.6011	TKTETITGFQVDAVPANGQTPIQR		8.5187
P02751-10;P02751-6;P02751-5;P02751-4;P02751-16;P02751-2	FN1-10	126	67.6011	VGDTYERPK		8.9641
P02751-10;P02751-6;P02751-5;P02751-4;P02751-16;P02751-2	FN1-10	126	67.6011	VTIMWTPPESAVTGYR	[4] Oxidation M	8.0813
P02751-10;P02751-6;P02751-5;P02751-4;P02751-16;P02751-2	FN1-10	126	67.6011	DTLTSRPAQGVVTTLENVSPPR	[2] Phosphoryl STY|[13] Phosphoryl STY	6.5419
P02751-10;P02751-6;P02751-5;P02751-4;P02751-16;P02751-2	FN1-10	126	67.6011	CFDHAAGTSYVVGETWEKPYQGWMMVDCTCLGEGSGR	[1] Carbamidomethyl C|[15] Phosphoryl STY|[28] Carbamidomethyl C|[29] Phosphoryl STY|[30] Carbamidomethyl C	6.4841
P02751-10;P02751-6;P02751-5;P02751-4;P02751-16;P02751-2	FN1-10	126	67.6011	DTLTSRPAQGVVTTLENVSPPRR		7.8172
P02751-10;P02751-6;P02751-5;P02751-4;P02751-16;P02751-2	FN1-10	126	67.6011	DTLTSRPAQGVVTTLENVSPPRR		7.8172
P02751-10;P02751-6;P02751-5;P02751-4;P02751-16;P02751-2	FN1-10	126	67.6011	NSITLTNLTPGTEYVVSIVALNGR	[22] Deamidation N	8.2893
P02751-10;P02751-6;P02751-5;P02751-4;P02751-16;P02751-2	FN1-10	126	67.6011	DSMIWDCTCIGAGR	[3] Oxidation M|[7] Carbamidomethyl C|[9] Carbamidomethyl C	8.6937
P02751-10;P02751-6;P02751-5;P02751-4;P02751-16;P02751-2	FN1-10	126	67.6011	QDGHLWCSTTSNYEQDQK	[7] Carbamidomethyl C	8.4842
P02751-10;P02751-6;P02751-5;P02751-4;P02751-16;P02751-2	FN1-10	126	67.6011	ITGYIIK		8.9355
P02751-10;P02751-6;P02751-5;P02751-4;P02751-16;P02751-2	FN1-10	126	67.6011	IGDTWSK		8.587
P02751-10;P02751-6;P02751-5;P02751-4;P02751-16;P02751-2	FN1-10	126	67.6011	SSPVVIDASTAIDAPSNLR		9.2806
P02751-10;P02751-6;P02751-5;P02751-4;P02751-16;P02751-2	FN1-10	126	67.6011	IGDQWDK		7.8081
P02751-10;P02751-6;P02751-5;P02751-4;P02751-16;P02751-2	FN1-10	126	67.6011	GFNCESKPEAEETCFDK	[4] Carbamidomethyl C|[14] Carbamidomethyl C	8.7489
P02751-10;P02751-6;P02751-5;P02751-4;P02751-16;P02751-2	FN1-10	126	67.6011	QAQQMVQPQSPVAVSQSKPGCYDNGK	[21] Carbamidomethyl C	7.5044
P02751-10;P02751-6;P02751-5;P02751-4;P02751-16;P02751-2	FN1-10	126	67.6011	QAQQMVQPQSPVAVSQSKPGCYDNGK	[21] Carbamidomethyl C	6.4299
P02751-10;P02751-6;P02751-5;P02751-4;P02751-16;P02751-2	FN1-10	126	67.6011	VPGTSTSATLTGLTR		7.6627
P02751-10;P02751-6;P02751-5;P02751-4;P02751-16;P02751-2	FN1-10	126	67.6011	CDPVDQCQDSETGTFYQIGDSWEK	[1] Carbamidomethyl C|[7] Carbamidomethyl C|[17] Deamidation Q	6.2715
P02751-10;P02751-6;P02751-5;P02751-4;P02751-16;P02751-2	FN1-10	126	67.6011	NSITLTNLTPGTEYVVSIVALNGR		8.6712
P02751-10;P02751-6;P02751-5;P02751-4;P02751-16;P02751-2	FN1-10	126	67.6011	NSITLTNLTPGTEYVVSIVALNGR		8.6712
P02751-10;P02751-6;P02751-5;P02751-4;P02751-16;P02751-2	FN1-10	126	67.6011	YEKPGSPPR		8.1325
P02751-10;P02751-6;P02751-5;P02751-4;P02751-16;P02751-2	FN1-10	126	67.6011	YEVSVYALKDTLTSRPAQGVVTTLENVSPPR		5.7576
P02751-10;P02751-6;P02751-5;P02751-4;P02751-16;P02751-2	FN1-10	126	67.6011	TEIDKPSQMQVTDVQDNSISVK	[9] Oxidation M	7.1949
P02751-10;P02751-6;P02751-5;P02751-4;P02751-16;P02751-2	FN1-10	126	67.6011	GNLLQCICTGNGR	[6] Carbamidomethyl C|[8] Carbamidomethyl C	8.6076
P02751-10;P02751-6;P02751-5;P02751-4;P02751-16;P02751-2	FN1-10	126	67.6011	LLCQCLGFGSGHFRCDSSRWCHDNGVNYK	[3] Carbamidomethyl C|[5] Carbamidomethyl C|[15] Carbamidomethyl C|[21] Carbamidomethyl C|[28] Phosphoryl STY	6.4178
P02751-10;P02751-6;P02751-5;P02751-4;P02751-16;P02751-2	FN1-10	126	67.6011	GGNSNGALCHFPFLYNNHNYTDCTSEGRR	[9] Carbamidomethyl C|[16] Deamidation N|[17] Deamidation N|[20] Phosphoryl STY|[23] Carbamidomethyl C	6.3256
P02751-10;P02751-6;P02751-5;P02751-4;P02751-16;P02751-2	FN1-10	126	67.6011	WCHDNGVNYK	[2] Carbamidomethyl C|[5] Deamidation N	7.6437
P02751-10;P02751-6;P02751-5;P02751-4;P02751-16;P02751-2	FN1-10	126	67.6011	WCHDNGVNYK	[2] Carbamidomethyl C|[5] Deamidation N	6.9229
P02751-10;P02751-6;P02751-5;P02751-4;P02751-16;P02751-2	FN1-10	126	67.6011	WRPKNSVGR	[5] Deamidation N	6.6902
P02751-10;P02751-6;P02751-5;P02751-4;P02751-16;P02751-2	FN1-10	126	67.6011	WRPKNSVGR	[5] Deamidation N	6.6902
P02751-10;P02751-6;P02751-5;P02751-4;P02751-16;P02751-2	FN1-10	126	67.6011	MSESGFKLLCQCLGFGSGHFR	[10] Carbamidomethyl C|[12] Carbamidomethyl C	6.4221
P02751-10;P02751-6;P02751-5;P02751-4;P02751-16;P02751-2	FN1-10	126	67.6011	YHQRTNTNVNCPIECFMPLDVQADR	[6] Deamidation N|[11] Carbamidomethyl C|[15] Carbamidomethyl C|[17] Oxidation M|[22] Deamidation Q	6.3813
P02751-10;P02751-6;P02751-5;P02751-4;P02751-16;P02751-2	FN1-10	126	67.6011	YHQRTNTNVNCPIECFMPLDVQADR	[6] Deamidation N|[11] Carbamidomethyl C|[15] Carbamidomethyl C|[17] Oxidation M|[22] Deamidation Q	6.3813
P02751-10;P02751-6;P02751-5;P02751-4;P02751-16;P02751-2	FN1-10	126	67.6011	IYLYTLNDNAR	[7] Deamidation N	8.5247
P02751-10;P02751-6;P02751-5;P02751-4;P02751-16;P02751-2	FN1-10	126	67.6011	TNTNVNCPIECFMPLDVQADREDSRE	[7] Carbamidomethyl C|[11] Carbamidomethyl C	7.7298
P02751-10;P02751-6;P02751-5;P02751-4;P02751-16;P02751-2	FN1-10	126	67.6011	IGDTWR		7.2127
P02751-10;P02751-6;P02751-5;P02751-4;P02751-16;P02751-2	FN1-10	126	67.6011	DDKESVPISDTIIPAVPPPTDLR		6.5075
P02751-10;P02751-6;P02751-5;P02751-4;P02751-16;P02751-2	FN1-10	126	67.6011	LTVGLTR		8.5337
P02751-10;P02751-6;P02751-5;P02751-4;P02751-16;P02751-2	FN1-10	126	67.6011	RPHETGGYMLECVCLGNGK	[12] Carbamidomethyl C|[14] Carbamidomethyl C|[17] Deamidation N	8.4729
P02751-10;P02751-6;P02751-5;P02751-4;P02751-16;P02751-2	FN1-10	126	67.6011	IGDTWSKKDNR	[10] Deamidation N	6.8159
P02751-10;P02751-6;P02751-5;P02751-4;P02751-16;P02751-2	FN1-10	126	67.6011	WCHDNGVNYK	[2] Carbamidomethyl C	7.0027
P02751-10;P02751-6;P02751-5;P02751-4;P02751-16;P02751-2	FN1-10	126	67.6011	MSESGFK		8.4451
P02751-10;P02751-6;P02751-5;P02751-4;P02751-16;P02751-2	FN1-10	126	67.6011	QKTGLDSPTGIDFSDITANSFTVHWIAPR		7.7999
P02751-10;P02751-6;P02751-5;P02751-4;P02751-16;P02751-2	FN1-10	126	67.6011	QKTGLDSPTGIDFSDITANSFTVHWIAPR		7.7999
P02751-10;P02751-6;P02751-5;P02751-4;P02751-16;P02751-2	FN1-10	126	67.6011	EATIPGHLNSYTIK		7.8018
P02751-10;P02751-6;P02751-5;P02751-4;P02751-16;P02751-2	FN1-10	126	67.6011	YTGNTYR		7.4922
P02751-10;P02751-6;P02751-5;P02751-4;P02751-16;P02751-2	FN1-10	126	67.6011	QYNVGPSVSKYPLR		7.8956
P02751-10;P02751-6;P02751-5;P02751-4;P02751-16;P02751-2	FN1-10	126	67.6011	QYNVGPSVSKYPLR		7.8956
P02751-10;P02751-6;P02751-5;P02751-4;P02751-16;P02751-2	FN1-10	126	67.6011	VTTTPKNGPGPTKTK	[7] Deamidation N|[12] Phosphoryl STY	7.2346
P02751-10;P02751-6;P02751-5;P02751-4;P02751-16;P02751-2	FN1-10	126	67.6011	ATITGYR		7.9559
P02751-10;P02751-6;P02751-5;P02751-4;P02751-16;P02751-2	FN1-10	126	67.6011	SDTVPSPR		8.2126
P02751-10;P02751-6;P02751-5;P02751-4;P02751-16;P02751-2	FN1-10	126	67.6011	FTNIGPDTMR	[8] Phosphoryl STY	5.8502
P02751-10;P02751-6;P02751-5;P02751-4;P02751-16;P02751-2	FN1-10	126	67.6011	VTDATETTITISWRTKTETITGFQVDAVPANGQTPIQR	[2] Phosphoryl STY|[37] Deamidation Q	6.5676
P02751-10;P02751-6;P02751-5;P02751-4;P02751-16;P02751-2	FN1-10	126	67.6011	YVHGVR		7.3423
P02751-10;P02751-6;P02751-5;P02751-4;P02751-16;P02751-2	FN1-10	126	67.6011	WKEATIPGHLNSYTIK		8.1957
P02751-10;P02751-6;P02751-5;P02751-4;P02751-16;P02751-2	FN1-10	126	67.6011	IGDQWDKQHDMGHMMR		7.9425
P02751-10;P02751-6;P02751-5;P02751-4;P02751-16;P02751-2	FN1-10	126	67.6011	IGDQWDKQHDMGHMMR		7.9425
P02751-10;P02751-6;P02751-5;P02751-4;P02751-16;P02751-2	FN1-10	126	67.6011	TSYRIGDTWSKK	[8] Phosphoryl STY	6.8569
P02751-10;P02751-6;P02751-5;P02751-4;P02751-16;P02751-2	FN1-10	126	67.6011	QHDMGHMMR		7.5433
P02751-10;P02751-6;P02751-5;P02751-4;P02751-16;P02751-2	FN1-10	126	67.6011	TYLGNALVCTCYGGSR	[5] Deamidation N|[9] Carbamidomethyl C|[11] Carbamidomethyl C	7.5662
P02751-10;P02751-6;P02751-5;P02751-4;P02751-16;P02751-2	FN1-10	126	67.6011	CFDHAAGTSYVVGETWEKPYQGWMMVDCTCLGEGSGR	[1] Carbamidomethyl C|[21] Deamidation Q|[28] Carbamidomethyl C|[30] Carbamidomethyl C	6.5633
P02751-10;P02751-6;P02751-5;P02751-4;P02751-16;P02751-2	FN1-10	126	67.6011	QGENGQMMSCTCLGNGK	[4] Deamidation N|[10] Carbamidomethyl C|[12] Carbamidomethyl C|[15] Deamidation N	7.4724
P02751-10;P02751-6;P02751-5;P02751-4;P02751-16;P02751-2	FN1-10	126	67.6011	GNLLQCICTGNGRGEWK	[6] Carbamidomethyl C|[8] Carbamidomethyl C|[11] Deamidation N	7.4772
P02751-10;P02751-6;P02751-5;P02751-4;P02751-16;P02751-2	FN1-10	126	67.6011	GNLLQCICTGNGRGEWK	[6] Carbamidomethyl C|[8] Carbamidomethyl C|[11] Deamidation N	7.4772
P02751-10;P02751-6;P02751-5;P02751-4;P02751-16;P02751-2	FN1-10	126	67.6011	CDPHEATCYDDGK	[1] Carbamidomethyl C|[8] Carbamidomethyl C	6.9645
P02751-10;P02751-6;P02751-5;P02751-4;P02751-16;P02751-2	FN1-10	126	67.6011	SEPLIGR		8.508
P02751-10;P02751-6;P02751-5;P02751-4;P02751-16;P02751-2	FN1-10	126	67.6011	QAQQMVQPQSPVAVSQSKPGCYDNGKHYQINQQWER	[21] Carbamidomethyl C|[33] Deamidation Q	6.2476
Q96KN2	CNDP1	1	2.16963	MMAVAADTLQR		5.9753
P19827;P19827-2;P19827-3	ITIH1	53	56.4215	FAHYVVTSQVVNTANEAR		9.6968
P19827;P19827-2;P19827-3	ITIH1	53	56.4215	GSLVQASEANLQAAQDFVR		9.6397
P19827;P19827-2;P19827-3	ITIH1	53	56.4215	LWAYLTIQELLAK		9.3481
P19827;P19827-2;P19827-3	ITIH1	53	56.4215	GIEILNQVQESLPELSNHASILIMLTDGDPTEGVTDR		8.2658
P19827;P19827-2;P19827-3	ITIH1	53	56.4215	GIEILNQVQESLPELSNHASILIMLTDGDPTEGVTDR		8.2658
P19827;P19827-2;P19827-3	ITIH1	53	56.4215	GFSLDEATNLNGGLLR	[11] Deamidation N	9.0201
P19827;P19827-2;P19827-3	ITIH1	53	56.4215	GFSLDEATNLNGGLLR	[9] Deamidation N	8.2537
P19827;P19827-2;P19827-3	ITIH1	53	56.4215	AAISGENAGLVR		9.1866
P19827;P19827-2;P19827-3	ITIH1	53	56.4215	GMADQDGLKPTIDKPSEDSPPLEMLGPR		8.7939
P19827;P19827-2;P19827-3	ITIH1	53	56.4215	RTFVLSALQPSPTHSSSNTQR		6.9223
P19827;P19827-2;P19827-3	ITIH1	53	56.4215	LDAQASFLPK		9.0431
P19827;P19827-2;P19827-3	ITIH1	53	56.4215	EVAFDLEIPK		8.6641
P19827;P19827-2;P19827-3	ITIH1	53	56.4215	ILGDMQPGDYFDLVLFGTR		8.8569
P19827;P19827-2;P19827-3	ITIH1	53	56.4215	QYYEGSEIVVAGR		9.045
P19827;P19827-2;P19827-3	ITIH1	53	56.4215	GMADQDGLKPTIDKPSEDSPPLEMLGPR	[24] Oxidation M	7.8275
P19827;P19827-2;P19827-3	ITIH1	53	56.4215	GMADQDGLKPTIDKPSEDSPPLEMLGPR	[5] Deamidation Q	7.3043
P19827;P19827-2;P19827-3	ITIH1	53	56.4215	NVVFVIDISGSMR		9.2288
P19827;P19827-2;P19827-3	ITIH1	53	56.4215	ADVQAHGEGQEFSITCLVDEEEMKK	[16] Carbamidomethyl C	9.0144
P19827;P19827-2;P19827-3	ITIH1	53	56.4215	KAAISGENAGLVR		8.8951
P19827;P19827-2;P19827-3	ITIH1	53	56.4215	TAFISDFAVTADGNAFIGDIK		9.1599
P19827;P19827-2;P19827-3	ITIH1	53	56.4215	TMEQFTIHLTVNPQSK	[2] Oxidation M	7.9979
P19827;P19827-2;P19827-3	ITIH1	53	56.4215	IYEDHDATQQLQGFYSQVAKPLLVDVDLQYPQDAVLALTQNHHK	[29] Deamidation Q	7.5082
P19827;P19827-2;P19827-3	ITIH1	53	56.4215	IYEDHDATQQLQGFYSQVAKPLLVDVDLQYPQDAVLALTQNHHK		8.3265
P19827;P19827-2;P19827-3	ITIH1	53	56.4215	NHMQYEIVIK		9.1824
P19827;P19827-2;P19827-3	ITIH1	53	56.4215	GRFPLYNLGFGHNVDFNFLEVMSMENNGR	[26] Deamidation N	7.8537
P19827;P19827-2;P19827-3	ITIH1	53	56.4215	GRFPLYNLGFGHNVDFNFLEVMSMENNGR	[26] Deamidation N	7.1869
P19827;P19827-2;P19827-3	ITIH1	53	56.4215	VTFQLTYEEVLKR		8.8993
P19827;P19827-2;P19827-3	ITIH1	53	56.4215	ELAAQTIKK		8.8284
P19827;P19827-2;P19827-3	ITIH1	53	56.4215	QAVDTAVDGVFIR		8.9218
P19827;P19827-2;P19827-3	ITIH1	53	56.4215	DKICDLLVANNHFAHFFAPQNLTNMNK	[4] Carbamidomethyl C|[20] Deamidation Q|[25] Oxidation M	7.1228
P19827;P19827-2;P19827-3	ITIH1	53	56.4215	TAFISDFAVTADGNAFIGDIKDK		8.0192
P19827;P19827-2;P19827-3	ITIH1	53	56.4215	NHMQYEIVIK	[3] Oxidation M	8.131
P19827;P19827-2;P19827-3	ITIH1	53	56.4215	GRFPLYNLGFGHNVDFNFLEVMSMENNGR	[22] Oxidation M|[26] Deamidation N	7.6506
P19827;P19827-2;P19827-3	ITIH1	53	56.4215	GRFPLYNLGFGHNVDFNFLEVMSMENNGR	[22] Oxidation M|[26] Deamidation N	7.6506
P19827;P19827-2;P19827-3	ITIH1	53	56.4215	GRFPLYNLGFGHNVDFNFLEVMSMENNGR		7.9092
P19827;P19827-2;P19827-3	ITIH1	53	56.4215	GRFPLYNLGFGHNVDFNFLEVMSMENNGR		7.9092
P19827;P19827-2;P19827-3	ITIH1	53	56.4215	ADVQAHGEGQEFSITCLVDEEEMK	[16] Carbamidomethyl C	8.6683
P19827;P19827-2;P19827-3	ITIH1	53	56.4215	VTYDVSR		7.8168
P19827;P19827-2;P19827-3	ITIH1	53	56.4215	ILGDMQPGDYFDLVLFGTR	[5] Oxidation M	7.8875
P19827;P19827-2;P19827-3	ITIH1	53	56.4215	DKICDLLVANNHFAHFFAPQNLTNMNK	[4] Carbamidomethyl C	7.4492
P19827;P19827-2;P19827-3	ITIH1	53	56.4215	KGHVLFRPTVSQQQSCPTCSTSLLNGHFK	[16] Carbamidomethyl C|[19] Carbamidomethyl C|[25] Deamidation N	7.8827
P19827;P19827-2;P19827-3	ITIH1	53	56.4215	KGHVLFRPTVSQQQSCPTCSTSLLNGHFK	[16] Carbamidomethyl C|[19] Carbamidomethyl C|[25] Deamidation N	7.5371
P19827;P19827-2;P19827-3	ITIH1	53	56.4215	QLVHHFEIDVDIFEPQGISK		8.5983
P19827;P19827-2;P19827-3	ITIH1	53	56.4215	GRFPLYNLGFGHNVDFNFLEVMSMENNGR	[24] Oxidation M	7.5235
P19827;P19827-2;P19827-3	ITIH1	53	56.4215	GRFPLYNLGFGHNVDFNFLEVMSMENNGR	[24] Oxidation M	7.5235
P19827;P19827-2;P19827-3	ITIH1	53	56.4215	GHMLENHVER		8.9271
P19827;P19827-2;P19827-3	ITIH1	53	56.4215	TMEQFTIHLTVNPQSK		7.9441
P19827;P19827-2;P19827-3	ITIH1	53	56.4215	VTFQLTYEEVLK		7.3964
P19827;P19827-2;P19827-3	ITIH1	53	56.4215	VTFQLTYEEVLK		6.7432
P19827;P19827-2;P19827-3	ITIH1	53	56.4215	NVVFVIDISGSMR	[12] Oxidation M	8.2867
P19827;P19827-2;P19827-3	ITIH1	53	56.4215	GHVLFRPTVSQQQSCPTCSTSLLNGHFK	[15] Carbamidomethyl C|[18] Carbamidomethyl C|[24] Deamidation N	7.4857
P19827;P19827-2;P19827-3	ITIH1	53	56.4215	TFVLSALQPSPTHSSSNTQR		6.9321
P19827;P19827-2;P19827-3	ITIH1	53	56.4215	TFVLSALQPSPTHSSSNTQR		5.9428
P19827;P19827-2;P19827-3	ITIH1	53	56.4215	DKVTAWK		7.4761
P19827;P19827-2;P19827-3	ITIH1	53	56.4215	ASGRTMEQFTIHLTVNPQSKVTFQLTYEEVLK	[16] Deamidation N|[24] Deamidation Q	6.8775
P19827;P19827-2;P19827-3	ITIH1	53	56.4215	GHMLENHVER	[3] Oxidation M	7.0706
P19827;P19827-2;P19827-3	ITIH1	53	56.4215	GSLVQASEANLQAAQDFVRGFSLDEATNLNGGLLR	[22] Phosphoryl STY|[28] Deamidation N	7.5255
P02671;P02671-2	FGA	48	43.8799	GLIDEVNQDFTNR		8.7335
P02671;P02671-2	FGA	48	43.8799	GSESGIFTNTK		8.7489
P02671;P02671-2	FGA	48	43.8799	MKPVPDLVPGNFK		8.2144
P02671;P02671-2	FGA	48	43.8799	TFPGFFSPMLGEFVSETESR	[9] Oxidation M	7.4982
P02671;P02671-2	FGA	48	43.8799	GGSTSYGTGSETESPR		8.5488
P02671;P02671-2	FGA	48	43.8799	EVVTSEDGSDCPEAMDLGTLSGIGTLDGFR	[11] Carbamidomethyl C|[15] Oxidation M	8.1175
P02671;P02671-2	FGA	48	43.8799	EVDLKDYEDQQK		8.457
P02671;P02671-2	FGA	48	43.8799	MELERPGGNEITR		7.8498
P02671;P02671-2	FGA	48	43.8799	DSDWPFCSDEDWNYK	[7] Carbamidomethyl C	8.4038
P02671;P02671-2	FGA	48	43.8799	VQHIQLLQK		8.6682
P02671;P02671-2	FGA	48	43.8799	QLEQVIAK		7.917
P02671;P02671-2	FGA	48	43.8799	NSLFEYQK		8.3672
P02671;P02671-2	FGA	48	43.8799	GSESGIFTNTKESSSHHPGIAEFPSR		6.5013
P02671;P02671-2	FGA	48	43.8799	GSESGIFTNTKESSSHHPGIAEFPSR		6.5013
P02671;P02671-2	FGA	48	43.8799	TFPGFFSPMLGEFVSETESR		7.6928
P02671;P02671-2	FGA	48	43.8799	ESSSHHPGIAEFPSR		8.0446
P02671;P02671-2	FGA	48	43.8799	NPSSAGSWNSGSSGPGSTGNR		7.3582
P02671;P02671-2	FGA	48	43.8799	VTSGSTTTTR		5.5915
P02671;P02671-2	FGA	48	43.8799	MDGSLNFNR		5.8986
P02671;P02671-2	FGA	48	43.8799	RLEVDIDIK		7.4709
P02671;P02671-2	FGA	48	43.8799	EVVTSEDGSDCPEAMDLGTLSGIGTLDGFR	[11] Carbamidomethyl C	7.9623
P02671;P02671-2	FGA	48	43.8799	DSHSLTTNIMEILR		7.6638
P02671;P02671-2	FGA	48	43.8799	MELERPGGNEITR	[1] Oxidation M	7.5224
P02671;P02671-2	FGA	48	43.8799	QFTSSTSYNR		8.2291
P02671;P02671-2	FGA	48	43.8799	SYKMADEAGSEADHEGTHSTK		6.1902
P02671;P02671-2	FGA	48	43.8799	TVIGPDGHK		8.1784
P02671;P02671-2	FGA	48	43.8799	HPDEAAFFDTASTGK		7.5293
P02671;P02671-2	FGA	48	43.8799	HPDEAAFFDTASTGK		7.5293
P02671;P02671-2	FGA	48	43.8799	MKPVPDLVPGNFK	[1] Oxidation M	7.4941
P02671;P02671-2	FGA	48	43.8799	NNKDSHSLTTNIMEILR		7.0537
P02671;P02671-2	FGA	48	43.8799	NNKDSHSLTTNIMEILR		7.0537
P02671;P02671-2	FGA	48	43.8799	REYHTEKLVTSK	[5] Phosphoryl STY|[10] Phosphoryl STY	5.811
P02671;P02671-2	FGA	48	43.8799	GDFSSANNRDNTYNR		6.2568
P02671;P02671-2	FGA	48	43.8799	TVIGPDGHKEVTK		7.5684
P02671;P02671-2	FGA	48	43.8799	VELEDWAGNEAYAEYHFR	[9] Deamidation N	6.8446
P02671;P02671-2	FGA	48	43.8799	VTSGSTTTTRR	[9] Phosphoryl STY	5.1652
P02671;P02671-2	FGA	48	43.8799	LKNSLFEYQK		6.6614
P02671;P02671-2	FGA	48	43.8799	GDFSSANNR		7.2413
P02671;P02671-2	FGA	48	43.8799	ALTDMPQMR	[5] Oxidation M	7.6217
P02671;P02671-2	FGA	48	43.8799	ALTDMPQMR	[8] Oxidation M	7.1981
P02671;P02671-2	FGA	48	43.8799	ALTDMPQMR	[3] Phosphoryl STY|[8] Oxidation M	5.5595
P02671;P02671-2	FGA	48	43.8799	QHLPLIK		7.6468
P02671;P02671-2	FGA	48	43.8799	DLLPSRDR		6.1527
P02671;P02671-2	FGA	48	43.8799	MELERPGGNEITR	[9] Deamidation N	6.439
P02671;P02671-2	FGA	48	43.8799	NNKDSHSLTTNIMEILR	[13] Oxidation M	6.3055
P02671;P02671-2	FGA	48	43.8799	MELERPGGNEITR	[1] Oxidation M|[9] Deamidation N	6.8886
P02671;P02671-2	FGA	48	43.8799	NPSSAGSWNSGSSGPGSTGNR	[9] Deamidation N	6.6799
P02671;P02671-2	FGA	48	43.8799	MADEAGSEADHEGTHSTK		7.3886
P02671;P02671-2	FGA	48	43.8799	NNKDSHSLTTNIMEILRGDFSSANNR		5.8774
P02671;P02671-2	FGA	48	43.8799	DRQHLPLIK		6.6536
P02671;P02671-2	FGA	48	43.8799	VTSGSTTTTRR		6.0699
P55058;P55058-2;P55058-3	PLTP	3	15.0101	ALFGALFLALLAGAHAEFPGCK	[21] Carbamidomethyl C	5.3688
P55058;P55058-2;P55058-3	PLTP	3	15.0101	FRIYSNHSALESLALIPLQAPLKTMLQIGVMPMLNER	[35] Deamidation N	5.2863
P55058;P55058-2;P55058-3	PLTP	3	15.0101	SSVDELVGIDYSLMK		5.2922
P0DOX5;P01857-1	IGG1	24	54.7884	SRWQQGNVFSCSVMHEALHNHYTQK	[11] Carbamidomethyl C	5.9171
P0DOX5;P01857-1	IGG1	24	54.7884	STSGGTAALGCLVK	[11] Carbamidomethyl C	9.2865
P0DOX5;P01857-1	IGG1	24	54.7884	GPSVFPLAPSSK		8.779
P0DOX5;P01857-1	IGG1	24	54.7884	VVSVLTVLHQDWLNGK		9.2313
P0DOX5;P01857-1	IGG1	24	54.7884	FNWYVDGVEVHNAK		8.8336
P0DOX5;P01857-1	IGG1	24	54.7884	VVSVLTVLHQDWLNGK	[14] Deamidation N	8.7989
P0DOX5;P01857-1	IGG1	24	54.7884	VVSVLTVLHQDWLNGK	[14] Deamidation N	8.3958
P0DOX5;P01857-1	IGG1	24	54.7884	GFYPSDIAVEWESNGQPENNYK	[14] Deamidation N	8.4893
P0DOX5;P01857-1	IGG1	24	54.7884	THTCPPCPAPELLGGPSVFLFPPKPK	[4] Carbamidomethyl C|[7] Carbamidomethyl C	8.2998
P0DOX5;P01857-1	IGG1	24	54.7884	THTCPPCPAPELLGGPSVFLFPPKPK	[4] Carbamidomethyl C|[7] Carbamidomethyl C	8.2411
P0DOX5;P01857-1	IGG1	24	54.7884	TPEVTCVVVDVSHEDPEVK	[6] Carbamidomethyl C	8.3942
P0DOX5;P01857-1	IGG1	24	54.7884	NQVSLTCLVK	[7] Carbamidomethyl C	8.708
P0DOX5;P01857-1	IGG1	24	54.7884	DTAMFFAHWGQGTLVTVSSASTK	[11] Deamidation Q|[16] Phosphoryl STY|[18] Phosphoryl STY	6.4809
P0DOX5;P01857-1	IGG1	24	54.7884	EPQVYTLPPSRDELTK	[10] Phosphoryl STY	6.7895
P0DOX5;P01857-1	IGG1	24	54.7884	THTCPPCPAPELLGGPSVFLFPPKPKDTLMISR	[4] Carbamidomethyl C|[7] Carbamidomethyl C	5.6127
P0DOX5;P01857-1	IGG1	24	54.7884	WQQGNVFSCSVMHEALHNHYTQK	[9] Carbamidomethyl C	7.2682
P0DOX5;P01857-1	IGG1	24	54.7884	VVSVLTVLHQDWLNGKEYK	[14] Deamidation N	7.7548
P0DOX5;P01857-1	IGG1	24	54.7884	EPQVYTLPPSR		6.5559
P0DOX5;P01857-1	IGG1	24	54.7884	LSCAASGFTFSR	[3] Carbamidomethyl C	6.7513
P0DOX5;P01857-1	IGG1	24	54.7884	QVQLVQSGGGVVQPGR		6.0385
P0DOX5;P01857-1	IGG1	24	54.7884	DTLMISR		8.203
P0DOX5;P01857-1	IGG1	24	54.7884	VVSVLTVLHQDWLNGK	[3] Phosphoryl STY|[6] Phosphoryl STY	7.1557
P0DOX5;P01857-1	IGG1	24	54.7884	ALPAPIEK		8.1363
P0DOX5;P01857-1	IGG1	24	54.7884	QVQLVQSGGGVVQPGRSLR		6.0692
P05543	SERPINA7	13	40.4819	GTEAAAVPEVELSDQPENTFLHPIIQIDR		7.4455
P05543	SERPINA7	13	40.4819	GTEAAAVPEVELSDQPENTFLHPIIQIDR		5.1657
P05543	SERPINA7	13	40.4819	FSISATYDLGATLLK		8.3374
P05543	SERPINA7	13	40.4819	AVLHIGEK		7.324
P05543	SERPINA7	13	40.4819	EGQMESVEAAMSSK		8.0687
P05543	SERPINA7	13	40.4819	NALALFVLPK		7.9765
P05543	SERPINA7	13	40.4819	SFMLLILER		8.241
P05543	SERPINA7	13	40.4819	MSSINADFAFNLYR		8.0395
P05543	SERPINA7	13	40.4819	EGQMESVEAAMSSK	[11] Oxidation M	6.1384
P05543	SERPINA7	13	40.4819	QEINSHVEMQTK		6.6027
P05543	SERPINA7	13	40.4819	MGIQHAYSENADFSGLTEDNGLK	[20] Deamidation N	6.3618
P05543	SERPINA7	13	40.4819	GWVDLFVPK		7.1556
P05543	SERPINA7	13	40.4819	MGIQHAYSENADFSGLTEDNGLK		6.8627
P05543	SERPINA7	13	40.4819	FLNDVKTLYETEVFSTDFSNISAAK	[7] Phosphoryl STY	5.7833
P01019	AGT	18	60.2941	VLSALQAVQGLLVAQGR		9.1394
P01019	AGT	18	60.2941	ALQDQLVLVAAK		9.02
P01019	AGT	18	60.2941	DPTFIPAPIQAK		8.8056
P01019	AGT	18	60.2941	TIHLTMPQLVLQGSYDLQDLLAQAELPAILHTELNLQK		8.1037
P01019	AGT	18	60.2941	SLDFTELDVAAEK		9.1431
P01019	AGT	18	60.2941	QPFVQGLALYTPVVLPR		8.5906
P01019	AGT	18	60.2941	ADSQAQLLLSTVVGVFTAPGLHLK		7.8455
P01019	AGT	18	60.2941	FMQAVTGWK		8.9151
P01019	AGT	18	60.2941	ANAGKPKDPTFIPAPIQAK		8.5841
P01019	AGT	18	60.2941	VGEVLNSIFFELEADEREPTESTQQLNKPEVLEVTLNRPFLFAVYDQSATALHFLGR	[6] Deamidation N	7.1411
P01019	AGT	18	60.2941	LDTEDKLR		8.7715
P01019	AGT	18	60.2941	AAMVGMLANFLGFR		8.373
P01019	AGT	18	60.2941	SLDFTELDVAAEKIDR		8.4732
P01019	AGT	18	60.2941	AAMVGMLANFLGFR	[6] Oxidation M	8.5574
P01019	AGT	18	60.2941	TGCSLMGASVDSTLAFNTYVHFQGK	[3] Carbamidomethyl C	7.885
P01019	AGT	18	60.2941	NCTSRLDAHK	[1] Deamidation N|[2] Carbamidomethyl C	6.149
P01019	AGT	18	60.2941	AAMVGMLANFLGFR	[3] Oxidation M|[6] Oxidation M	7.7563
P01019	AGT	18	60.2941	VYIHPFHLVIHNESTCEQLAK	[16] Carbamidomethyl C	6.673
P23142-4	FBLN1-4	11	21.6691	HGTVSSFVAK		6.5066
P23142-4	FBLN1-4	11	21.6691	DCSLPYATESK	[2] Carbamidomethyl C	7.8167
P23142-4	FBLN1-4	11	21.6691	LGESCINTVGSFR	[5] Carbamidomethyl C	5.183
P23142-4	FBLN1-4	11	21.6691	MATHQKDCSLPYATESK	[1] Oxidation M|[8] Carbamidomethyl C|[9] Phosphoryl STY	6.1909
P23142-4	FBLN1-4	11	21.6691	TGYYFDGISR		7.4422
P23142-4	FBLN1-4	11	21.6691	GYQLSDVDGVTCEDIDECALPTGGHICSYR	[12] Carbamidomethyl C|[18] Carbamidomethyl C|[27] Carbamidomethyl C	6.2846
P23142-4	FBLN1-4	11	21.6691	ITYYHLSFPTNIQAPAVVFR		6.9352
P23142-4	FBLN1-4	11	21.6691	MCVDVNECQR	[2] Carbamidomethyl C|[8] Carbamidomethyl C	8.2041
P23142-4	FBLN1-4	11	21.6691	GYHLNEEGTR		7.278
P23142-4	FBLN1-4	11	21.6691	MVQEQCCHSQLEELHCATGISLANEQDR	[6] Carbamidomethyl C|[7] Carbamidomethyl C|[16] Carbamidomethyl C	6.5637
P23142-4	FBLN1-4	11	21.6691	MVQEQCCHSQLEELHCATGISLANEQDR	[1] Oxidation M|[6] Carbamidomethyl C|[7] Carbamidomethyl C|[16] Carbamidomethyl C	5.967
P07998	RNASE1	3	30.7692	SNSSMHITDCRLTNGSR	[1] Phosphoryl STY|[10] Carbamidomethyl C	5.814
P07998	RNASE1	3	30.7692	HIIVACEGSPYVPVHFDASVEDST	[6] Carbamidomethyl C	6.3181
P07998	RNASE1	3	30.7692	YPNCAYR	[4] Carbamidomethyl C	6.4972
A2RUB6;A2RUB6-2;A2RUB6-3;A2RUB6-4	CCDC66	1	1.58228	SQYSLYLNSISNQPK		6.0387
Q76NI1	KNDC1	2	1.60091	DQPALAQEESEERGGQR	[7] Deamidation Q|[16] Deamidation Q	5.9736
Q76NI1	KNDC1	2	1.60091	LSQDLEALLSR		5.1642
Q8WXW3;Q8WXW3-2;Q8WXW3-4	PIBF1	9	11.7569	DLEHRKDQVTQLSQELDR	[8] Deamidation Q	5.7029
Q8WXW3;Q8WXW3-2;Q8WXW3-4	PIBF1	9	11.7569	VLFSYGYGANVPTTAKRR	[10] Deamidation N|[14] Phosphoryl STY	6.0026
Q8WXW3;Q8WXW3-2;Q8WXW3-4	PIBF1	9	11.7569	VLQLEK		9.1992
Q8WXW3;Q8WXW3-2;Q8WXW3-4	PIBF1	9	11.7569	VLFSYGYGANVPTTAKRR	[4] Phosphoryl STY|[14] Phosphoryl STY	6.2138
Q8WXW3;Q8WXW3-2;Q8WXW3-4	PIBF1	9	11.7569	DQVTQLSQELDRANSLLNQTQQPYR		5.8278
Q8WXW3;Q8WXW3-2;Q8WXW3-4	PIBF1	9	11.7569	NILAEELSTNK		7.0304
Q8WXW3;Q8WXW3-2;Q8WXW3-4	PIBF1	9	11.7569	QNSLILKDLEHR	[2] Deamidation N	5.5983
Q8WXW3;Q8WXW3-2;Q8WXW3-4	PIBF1	9	11.7569	EMYERENR	[2] Oxidation M	5.7839
Q8WXW3;Q8WXW3-2;Q8WXW3-4	PIBF1	9	11.7569	LNDALHQK		6.1575
P00742	F10	13	31.5574	HNRFTKETYDFDIAVLR		6.2031
P00742	F10	13	31.5574	MGRPLHLVLLSASLAGLLLLGESLFIR	[23] Phosphoryl STY	5.4012
P00742	F10	13	31.5574	QSTRLKMLEVPYVDR	[7] Oxidation M|[12] Phosphoryl STY	5.7454
P00742	F10	13	31.5574	TNEFWNK		5.9662
P00742	F10	13	31.5574	ACIPTGPYPCGK	[2] Carbamidomethyl C|[10] Carbamidomethyl C	7.1788
P00742	F10	13	31.5574	NCELFTR	[2] Carbamidomethyl C	6.9533
P00742	F10	13	31.5574	MNVAPACLPERDWAESTLMTQK	[7] Carbamidomethyl C	6.4961
P00742	F10	13	31.5574	TGIVSGFGR		6.3618
P00742	F10	13	31.5574	SHAPEVITSSPLK		5.6375
P00742	F10	13	31.5574	MLEVPYVDR		7.0719
P00742	F10	13	31.5574	ETYDFDIAVLR		6.6994
P00742	F10	13	31.5574	LKTPITFR		6.0796
P00742	F10	13	31.5574	YKDGDQCETSPCQNQGK	[7] Carbamidomethyl C|[12] Carbamidomethyl C	6.33
P01861;P01861-1	IGHG4	12	25.5051	STSESTAALGCLVK	[11] Carbamidomethyl C	8.9936
P01861;P01861-1	IGHG4	12	25.5051	VVSVLTVLHQDWLNGK		9.2313
P01861;P01861-1	IGHG4	12	25.5051	VVSVLTVLHQDWLNGK	[14] Deamidation N	8.7989
P01861;P01861-1	IGHG4	12	25.5051	VVSVLTVLHQDWLNGK	[14] Deamidation N	8.3958
P01861;P01861-1	IGHG4	12	25.5051	GPSVFPLAPCSR	[10] Carbamidomethyl C	8.2743
P01861;P01861-1	IGHG4	12	25.5051	GFYPSDIAVEWESNGQPENNYK	[14] Deamidation N	8.4893
P01861;P01861-1	IGHG4	12	25.5051	NQVSLTCLVK	[7] Carbamidomethyl C	8.708
P01861;P01861-1	IGHG4	12	25.5051	VVSVLTVLHQDWLNGKEYK	[14] Deamidation N	7.7548
P01861;P01861-1	IGHG4	12	25.5051	DTLMISR		8.203
P01861;P01861-1	IGHG4	12	25.5051	VVSVLTVLHQDWLNGK	[3] Phosphoryl STY|[6] Phosphoryl STY	7.1557
P01861;P01861-1	IGHG4	12	25.5051	TTPPVLDSDGSFFLYSR		7.0614
P00736	C1R	36	53.9007	QDACQGDSGGVFAVRDPNTDR	[4] Carbamidomethyl C	6.4634
P00736	C1R	36	53.9007	QDACQGDSGGVFAVRDPNTDR	[4] Carbamidomethyl C	5.3243
P00736	C1R	36	53.9007	VERGLTLHLKFLEPFDIDDHQQVHCPYDQLQIYANGK	[6] Phosphoryl STY|[25] Carbamidomethyl C|[35] Deamidation N	6.3339
P00736	C1R	36	53.9007	VERGLTLHLKFLEPFDIDDHQQVHCPYDQLQIYANGK	[6] Phosphoryl STY|[25] Carbamidomethyl C|[35] Deamidation N	6.3339
P00736	C1R	36	53.9007	ARIQYYCHEPYYKMQTR	[5] Phosphoryl STY|[7] Carbamidomethyl C|[15] Deamidation Q	6.2267
P00736	C1R	36	53.9007	SYPPDLRCNYSIRVER	[8] Carbamidomethyl C	6.2351
P00736	C1R	36	53.9007	FCGQLGSPLGNPPGK	[2] Carbamidomethyl C	6.8233
P00736	C1R	36	53.9007	WILTAAHTLYPK		8.3504
P00736	C1R	36	53.9007	LFGEVTSPLFPKPYPNNFETTTVITVPTGYR		7.2293
P00736	C1R	36	53.9007	LPVANPQACENWLR	[9] Carbamidomethyl C	7.4809
P00736	C1R	36	53.9007	TLDEFTIIQNLQPQYQFR		7.9276
P00736	C1R	36	53.9007	ESEQGVYTCTAQGIWK	[9] Carbamidomethyl C	8.1724
P00736	C1R	36	53.9007	ARIQYYCHEPYYKMQTR	[4] Deamidation Q|[7] Carbamidomethyl C|[14] Oxidation M|[16] Phosphoryl STY	6.1821
P00736	C1R	36	53.9007	GFLAYYQAVDLDECASR	[14] Carbamidomethyl C	7.9645
P00736	C1R	36	53.9007	WVATGIVSWGIGCSR	[13] Carbamidomethyl C	7.7477
P00736	C1R	36	53.9007	YTTEIIK		6.7133
P00736	C1R	36	53.9007	NIGEFCGK	[6] Carbamidomethyl C	6.9762
P00736	C1R	36	53.9007	MGNFPWQVFTNIHGR		7.6863
P00736	C1R	36	53.9007	FCGQLGSPLGNPPGKK	[2] Carbamidomethyl C	7.7434
P00736	C1R	36	53.9007	FLEPFDIDDHQQVHCPYDQLQIYANGK	[15] Carbamidomethyl C|[19] Deamidation Q	6.4541
P00736	C1R	36	53.9007	FLEPFDIDDHQQVHCPYDQLQIYANGK	[15] Carbamidomethyl C|[19] Deamidation Q	6.4541
P00736	C1R	36	53.9007	VSVHPDYR		7.3746
P00736	C1R	36	53.9007	YTTTMGVNTYK		7.8004
P00736	C1R	36	53.9007	MDVFSQNMFCAGHPSLK	[10] Carbamidomethyl C	7.3043
P00736	C1R	36	53.9007	KEFMSQGNK		5.2375
P00736	C1R	36	53.9007	TLDEFTIIQNLQPQYQFRDYFIATCK	[16] Deamidation Q|[24] Phosphoryl STY|[25] Carbamidomethyl C	6.5528
P00736	C1R	36	53.9007	IQYYCHEPYYK	[5] Carbamidomethyl C	7.072
P00736	C1R	36	53.9007	LGNHPIR		6.1897
P00736	C1R	36	53.9007	VLNYVDWIKK		7.2847
P00736	C1R	36	53.9007	GGGALLGDR		6.9253
P00736	C1R	36	53.9007	MGNFPWQVFTNIHGR	[1] Oxidation M	7.2936
P00736	C1R	36	53.9007	QGYQLIEGNQVLHSFTAVCQDDGTWHR	[19] Carbamidomethyl C	6.8575
P00736	C1R	36	53.9007	NRMDVFSQNMFCAGHPSLKQDACQGDSGGVFAVR	[3] Oxidation M|[12] Carbamidomethyl C|[20] Deamidation Q|[23] Carbamidomethyl C|[27] Phosphoryl STY	6.0789
P00736	C1R	36	53.9007	GLTLHLK		6.9388
P00736	C1R	36	53.9007	VSVHPDYR	[2] Phosphoryl STY	6.4465
P00736	C1R	36	53.9007	LGNHPIRR		6.7726
P00736	C1R	36	53.9007	QDACQGDSGGVFAVR	[4] Carbamidomethyl C	7.1064
P00736	C1R	36	53.9007	CLPVCGKPVNPVEQR	[1] Carbamidomethyl C|[5] Carbamidomethyl C	7.1708
P00736	C1R	36	53.9007	DYFIATCK	[7] Carbamidomethyl C	7.5375
P06681;P06681-3;P06681-2	C2	32	49.2021	NDYLDIYAIGVGKLDVDWR		6.2378
P06681;P06681-3;P06681-2	C2	32	49.2021	NDYLDIYAIGVGKLDVDWR		6.8903
P06681;P06681-3;P06681-2	C2	32	49.2021	DHENELLNK		8.1692
P06681;P06681-3;P06681-2	C2	32	49.2021	HAFILQDTK		8.5158
P06681;P06681-3;P06681-2	C2	32	49.2021	SSGQWQTPGATR		8.0326
P06681;P06681-3;P06681-2	C2	32	49.2021	AVISPGFDVFAK		8.2305
P06681;P06681-3;P06681-2	C2	32	49.2021	ALHQVFEHMLDVSK		8.2312
P06681;P06681-3;P06681-2	C2	32	49.2021	ELNELGSKKDGER	[3] Deamidation N	6.791
P06681;P06681-3;P06681-2	C2	32	49.2021	SGHLNLYLLLDCSQSVSENDFLIFKESASLMVDR	[12] Carbamidomethyl C	5.8653
P06681;P06681-3;P06681-2	C2	32	49.2021	HAIILLTDGK		8.4469
P06681;P06681-3;P06681-2	C2	32	49.2021	GALISDQWVLTAAHCFR	[15] Carbamidomethyl C	8.1918
P06681;P06681-3;P06681-2	C2	32	49.2021	DFHINLFR		7.5317
P06681;P06681-3;P06681-2	C2	32	49.2021	TPWHVTIKPK		7.2044
P06681;P06681-3;P06681-2	C2	32	49.2021	EVVTDQFLCSGTQEDESPCKGESGGAVFLER	[9] Carbamidomethyl C|[19] Carbamidomethyl C	6.8376
P06681;P06681-3;P06681-2	C2	32	49.2021	QHLGDVLNFLPL		7.3148
P06681;P06681-3;P06681-2	C2	32	49.2021	IFSFEINVSVAIITFASEPKVLMSVLNDNSR	[23] Oxidation M|[27] Deamidation N	6.0908
P06681;P06681-3;P06681-2	C2	32	49.2021	KNQGILEFYGDDIALLK		7.2646
P06681;P06681-3;P06681-2	C2	32	49.2021	EILNINQK		7.5053
P06681;P06681-3;P06681-2	C2	32	49.2021	VLMSVLNDNSRDMTEVISSLENANYK		5.5726
P06681;P06681-3;P06681-2	C2	32	49.2021	VLMSVLNDNSR		7.9604
P06681;P06681-3;P06681-2	C2	32	49.2021	ECQGNGVWSGTEPICR	[2] Carbamidomethyl C|[5] Deamidation N|[15] Carbamidomethyl C	7.1918
P06681;P06681-3;P06681-2	C2	32	49.2021	RNDYLDIYAIGVGK		7.2741
P06681;P06681-3;P06681-2	C2	32	49.2021	RPQGSTCRDHENELLNKQSVPAHFVALNGSK	[7] Carbamidomethyl C|[16] Deamidation N|[19] Phosphoryl STY	5.818
P06681;P06681-3;P06681-2	C2	32	49.2021	DGNDHSLWR		6.9757
P06681;P06681-3;P06681-2	C2	32	49.2021	TAVDHIR		6.6401
P06681;P06681-3;P06681-2	C2	32	49.2021	SQETCRGALISDQWVLTAAHCFR	[2] Deamidation Q|[5] Carbamidomethyl C|[11] Phosphoryl STY|[21] Carbamidomethyl C	6.1634
P06681;P06681-3;P06681-2	C2	32	49.2021	MGVEWTSCAEVVSQEK	[8] Carbamidomethyl C	7.1918
P06681;P06681-3;P06681-2	C2	32	49.2021	MQPWLR		5.8286
P06681;P06681-3;P06681-2	C2	32	49.2021	EFLIEKAVISPGFDVFAK		5.9133
P06681;P06681-3;P06681-2	C2	32	49.2021	NQGILEFYGDDIALLK		7.2861
P06681;P06681-3;P06681-2	C2	32	49.2021	ECQGNGVWSGTEPICR	[2] Carbamidomethyl C|[15] Carbamidomethyl C	7.4332
P06681;P06681-3;P06681-2	C2	32	49.2021	ELNELGSK		6.9493
P06681;P06681-3;P06681-2	C2	32	49.2021	ELNELGSKK		7.2152
Q96BT7;Q96BT7-4	ALKBH8	1	1.80723	INDSQEGGCNSR	[9] Carbamidomethyl C	5.2114
Q9Y4W2;Q9Y4W2-2;Q9Y4W2-3	LAS1L	1	2.45232	MVESCLGSPCWASPQLLR	[5] Carbamidomethyl C|[10] Carbamidomethyl C|[13] Phosphoryl STY	5.487
Q96L42	KCNH8	3	4.51671	AGTHFDSAR		5.7763
Q96L42	KCNH8	3	4.51671	AGTHFDSAR		5.7763
Q96L42	KCNH8	3	4.51671	LSNKSMVSQSEPK	[5] Phosphoryl STY|[6] Oxidation M	5.7374
Q96L42	KCNH8	3	4.51671	ALTYCDLQCIILKGLFEVLDLYPEYAHK	[5] Carbamidomethyl C|[9] Carbamidomethyl C|[22] Phosphoryl STY	5.9673
P02649	APOE	32	75.7098	AATVGSLAGQPLQER		9.996
P02649	APOE	32	75.7098	VQAAVGTSAAPVPSDNH		10.0275
P02649	APOE	32	75.7098	VQAAVGTSAAPVPSDNH		10.0275
P02649	APOE	32	75.7098	LGPLVEQGR		9.3633
P02649	APOE	32	75.7098	LQAEAFQAR		9.5273
P02649	APOE	32	75.7098	WVQTLSEQVQEELLSSQVTQELR		9.9857
P02649	APOE	32	75.7098	GEVQAMLGQSTEELR		9.977
P02649	APOE	32	75.7098	LAVYQAGAR		9.636
P02649	APOE	32	75.7098	SWFEPLVEDMQR		9.3983
P02649	APOE	32	75.7098	AKLEEQAQQIR		9.4587
P02649	APOE	32	75.7098	AYKSELEEQLTPVAEETR		9.3648
P02649	APOE	32	75.7098	EGAERGLSAIRER		7.8387
P02649	APOE	32	75.7098	LGADMEDVCGR	[9] Carbamidomethyl C	9.6871
P02649	APOE	32	75.7098	GEVQAMLGQSTEELR	[6] Oxidation M	9.5416
P02649	APOE	32	75.7098	SELEEQLTPVAEETR		9.5446
P02649	APOE	32	75.7098	FWDYLR		9.1425
P02649	APOE	32	75.7098	LKSWFEPLVEDMQR		9.0911
P02649	APOE	32	75.7098	DRLDEVKEQVAEVR		8.821
P02649	APOE	32	75.7098	ALMDETMK		8.6727
P02649	APOE	32	75.7098	WELALGR		8.8898
P02649	APOE	32	75.7098	ELQAAQAR		8.4598
P02649	APOE	32	75.7098	LDEVKEQVAEVR		9.1944
P02649	APOE	32	75.7098	QQTEWQSGQR		8.9028
P02649	APOE	32	75.7098	AQAWGER		8.3953
P02649	APOE	32	75.7098	MEEMGSR		8.0215
P02649	APOE	32	75.7098	LVQYRGEVQAMLGQSTEELR		7.1226
P02649	APOE	32	75.7098	LGADMEDVCGR	[5] Oxidation M|[9] Carbamidomethyl C	9.1449
P02649	APOE	32	75.7098	LEEQAQQIR		8.488
P02649	APOE	32	75.7098	RLAVYQAGAR		8.4392
P02649	APOE	32	75.7098	QQTEWQSGQR	[7] Phosphoryl STY	7.5466
P02649	APOE	32	75.7098	ALMDETMKELK		8.3443
P02649	APOE	32	75.7098	LVQYR		7.626
P02649	APOE	32	75.7098	SWFEPLVEDMQR	[10] Oxidation M	8.5248
Q8N5G0-2	SMIM20-2	1	8.33333	SAGQGSPGPDAMSR		6.1917
P05362	ICAM1	1	5.07519	VYELSNVQEDSQPMCYSNCPDGQSTAK	[15] Carbamidomethyl C|[19] Carbamidomethyl C	5.0691
P07360	C8G	8	50.9901	VQEAHLTEDQIFYFPK		6.096
P07360	C8G	8	50.9901	VQEAHLTEDQIFYFPK		7.5123
P07360	C8G	8	50.9901	VQEAHLTEDQIFYFPK		7.5123
P07360	C8G	8	50.9901	RPASPISTIQPK		7.4028
P07360	C8G	8	50.9901	SLPVSDSVLSGFEQR		8.2631
P07360	C8G	8	50.9901	AEATTLHVAPQGTAMAVSTFR		7.073
P07360	C8G	8	50.9901	AEATTLHVAPQGTAMAVSTFR		7.073
P07360	C8G	8	50.9901	YGFCEAADQFHVLDEVRR	[4] Carbamidomethyl C	6.8819
P07360	C8G	8	50.9901	YGFCEAADQFHVLDEVR	[4] Carbamidomethyl C	6.9852
P07360	C8G	8	50.9901	KLDGICWQVR	[6] Carbamidomethyl C	7.258
P07360	C8G	8	50.9901	QLYGDTGVLGR		7.3966
P01344;P01344-2;P01344-3	IGF2	1	7.22222	YPVGKFFQYDTWK	[1] Phosphoryl STY|[8] Deamidation Q	5.4494
Q9NQ75;Q9NQ75-2	CASS4	1	1.78117	ATSSVSQAGKELEK		5.4643
P49321;P49321-3;P49321-4;P49321-2	NASP	2	4.31472	EELREQVYDAMGEKEEAK		5.0382
P49321;P49321-3;P49321-4;P49321-2	NASP	2	4.31472	EELREQVYDAMGEKEEAK		5.0382
P49321;P49321-3;P49321-4;P49321-2	NASP	2	4.31472	KEIEELKELLPEIREK		5.4317
P51884	LUM	18	52.071	LSHNELADSGIPGNSFNVSSLVELDLSYNK		6.1459
P51884	LUM	18	52.071	LSHNELADSGIPGNSFNVSSLVELDLSYNK		6.1459
P51884	LUM	18	52.071	LSHNELADSGIPGNSFNVSSLVELDLSYNK		6.5999
P51884	LUM	18	52.071	LSHNELADSGIPGNSFNVSSLVELDLSYNK	[4] Deamidation N|[14] Deamidation N	7.0279
P51884	LUM	18	52.071	LPSGLPVSLLTLYLDNNK		8.0237
P51884	LUM	18	52.071	SLEYLDLSFNQIAR		8.9615
P51884	LUM	18	52.071	LKEDAVSAAFK		8.654
P51884	LUM	18	52.071	NIPTVNENLENYYLEVNQLEK		7.8313
P51884	LUM	18	52.071	SLEDLQLTHNK		8.6925
P51884	LUM	18	52.071	ISNIPDEYFK		8.2292
P51884	LUM	18	52.071	ISNIPDEYFKR	[3] Deamidation N	7.2859
P51884	LUM	18	52.071	ISNIPDEYFKR	[3] Deamidation N	6.6703
P51884	LUM	18	52.071	ILGPLSYSK		8.1653
P51884	LUM	18	52.071	FNALQYLR		8.0454
P51884	LUM	18	52.071	NNQIDHIDEK		8.0762
P51884	LUM	18	52.071	RFNALQYLR		7.0599
P51884	LUM	18	52.071	ISETSLPPDMYECLR	[13] Carbamidomethyl C	7.7854
P51884	LUM	18	52.071	SVPMVPPGIK		7.9368
P51884	LUM	18	52.071	FDIKSFCK	[7] Carbamidomethyl C	6.5707
P51884	LUM	18	52.071	ISNIPDEYFKR		6.7357
P00450	CP	97	84.7887	GAYPLSIEPIGVR		9.51
P00450	CP	97	84.7887	EVGPTNADPVCLAK	[11] Carbamidomethyl C	9.7065
P00450	CP	97	84.7887	DIASGLIGPLIICK	[13] Carbamidomethyl C	9.8282
P00450	CP	97	84.7887	TTIEKPVWLGFLGPIIK		9.6264
P00450	CP	97	84.7887	DLYSGLIGPLIVCR	[13] Carbamidomethyl C	9.8074
P00450	CP	97	84.7887	SGAGTEDSACIPWAYYSTVDQVK	[10] Carbamidomethyl C	9.7855
P00450	CP	97	84.7887	QKDVDKEFYLFPTVFDENESLLLEDNIR		8.9578
P00450	CP	97	84.7887	SVPPSASHVAPTETFTYEWTVPK		8.9569
P00450	CP	97	84.7887	GVYSSDVFDIFPGTYQTLEMFPR		9.2882
P00450	CP	97	84.7887	ALYLQYTDETFR		9.2979
P00450	CP	97	84.7887	ADDKVYPGEQYTYMLLATEEQSPGEGDGNCVTR	[30] Carbamidomethyl C	8.4898
P00450	CP	97	84.7887	GPEEEHLGILGPVIWAEVGDTIR		9.6671
P00450	CP	97	84.7887	GPEEEHLGILGPVIWAEVGDTIR		9.6671
P00450	CP	97	84.7887	ERGPEEEHLGILGPVIWAEVGDTIR		9.3128
P00450	CP	97	84.7887	ERGPEEEHLGILGPVIWAEVGDTIR		9.3128
P00450	CP	97	84.7887	IYHSHIDAPK		9.4922
P00450	CP	97	84.7887	IYHSHIDAPK		9.4922
P00450	CP	97	84.7887	NNEGTYYSPNYNPQSR		9.7849
P00450	CP	97	84.7887	NMATRPYSIHAHGVQTESSTVTPTLPGETLTYVWK		9.1165
P00450	CP	97	84.7887	WYLFGMGNEVDVHAAFFHGQALTNK		9.3312
P00450	CP	97	84.7887	GDSVVWYLFSAGNEADVHGIYFSGNTYLWR		8.9433
P00450	CP	97	84.7887	MFTTAPDQVDKEDEDFQESNK		9.221
P00450	CP	97	84.7887	IDTINLFPATLFDAYMVAQNPGEWMLSCQNLNHLK	[28] Carbamidomethyl C	8.9403
P00450	CP	97	84.7887	KAEEEHLGILGPQLHADVGDK		9.3525
P00450	CP	97	84.7887	MFTTAPDQVDKEDEDFQESNK	[1] Oxidation M	8.8396
P00450	CP	97	84.7887	VNKDDEEFIESNK		9.4805
P00450	CP	97	84.7887	KAEEEHLGILGPQLHADVGDKVK		8.9564
P00450	CP	97	84.7887	AETGDKVYVHLK		9.2942
P00450	CP	97	84.7887	NMATRPYSIHAHGVQTESSTVTPTLPGETLTYVWK	[2] Oxidation M	9.0393
P00450	CP	97	84.7887	NMATRPYSIHAHGVQTESSTVTPTLPGETLTYVWK	[2] Oxidation M	8.2581
P00450	CP	97	84.7887	MYSVNGYTFGSLPGLSMCAEDR	[5] Deamidation N|[18] Carbamidomethyl C	8.5902
P00450	CP	97	84.7887	MYSVNGYTFGSLPGLSMCAEDR	[5] Deamidation N|[18] Carbamidomethyl C	8.2211
P00450	CP	97	84.7887	KLEFALLFLVFDENESWYLDDNIK		7.4991
P00450	CP	97	84.7887	KLEFALLFLVFDENESWYLDDNIK		7.4991
P00450	CP	97	84.7887	DIFTGLIGPMK		9.2917
P00450	CP	97	84.7887	DTANLFPQTSLTLHMWPDTEGTFNVECLTTDHYTGGMK	[27] Carbamidomethyl C	8.6535
P00450	CP	97	84.7887	YTVNQCR	[6] Carbamidomethyl C	9.3506
P00450	CP	97	84.7887	HYYIGIIETTWDYASDHGEK		9.6199
P00450	CP	97	84.7887	ADDKVYPGEQYTYMLLATEEQSPGEGDGNCVTR	[14] Oxidation M|[30] Carbamidomethyl C	7.9921
P00450	CP	97	84.7887	LISVDTEHSNIYLQNGPDR		8.9278
P00450	CP	97	84.7887	HYYIAAEEIIWNYAPSGIDIFTK		9.3459
P00450	CP	97	84.7887	DVDKEFYLFPTVFDENESLLLEDNIR		8.8297
P00450	CP	97	84.7887	NLASRPYTFHSHGITYYK		9.1577
P00450	CP	97	84.7887	HYYIGIIETTWDYASDHGEKK		9.0288
P00450	CP	97	84.7887	MYSVNGYTFGSLPGLSMCAEDR	[18] Carbamidomethyl C	9.0594
P00450	CP	97	84.7887	TYCSEPEKVDKDNEDFQESNR	[3] Carbamidomethyl C	9.3731
P00450	CP	97	84.7887	TPGIWLLHCHVTDHIHAGMETTYTVLQNEDTK	[9] Carbamidomethyl C	8.6183
P00450	CP	97	84.7887	EYTDASFTNR		9.5071
P00450	CP	97	84.7887	LISVDTEHSNIYLQNGPDR	[15] Deamidation N	7.1397
P00450	CP	97	84.7887	LISVDTEHSNIYLQNGPDR	[15] Deamidation N	8.2095
P00450	CP	97	84.7887	AGLQAFFQVQECNK	[12] Carbamidomethyl C	9.1116
P00450	CP	97	84.7887	RQSEDSTFYLGER		9.281
P00450	CP	97	84.7887	QSEDSTFYLGER		9.3545
P00450	CP	97	84.7887	EYTDASFTNRK		9.1494
P00450	CP	97	84.7887	KLISVDTEHSNIYLQNGPDR		8.8725
P00450	CP	97	84.7887	QYTDSTFR		8.9696
P00450	CP	97	84.7887	HIDREFVVMFSVVDENFSWYLEDNIK		8.2346
P00450	CP	97	84.7887	HIDREFVVMFSVVDENFSWYLEDNIK		8.3592
P00450	CP	97	84.7887	TYYIAAVEVEWDYSPQR		9.5031
P00450	CP	97	84.7887	TYYIAAVEVEWDYSPQR		9.5031
P00450	CP	97	84.7887	KALYLQYTDETFR		9.0668
P00450	CP	97	84.7887	MHSMNGFMYGNQPGLTMCK	[5] Deamidation N|[18] Carbamidomethyl C	9.0176
P00450	CP	97	84.7887	MHSMNGFMYGNQPGLTMCK	[5] Deamidation N|[18] Carbamidomethyl C	9.0176
P00450	CP	97	84.7887	MHSMNGFMYGNQPGLTMCK	[11] Deamidation N|[18] Carbamidomethyl C	8.2109
P00450	CP	97	84.7887	TYSDHPEKVNKDDEEFIESNK		8.5966
P00450	CP	97	84.7887	FNKNNEGTYYSPNYNPQSR		8.8736
P00450	CP	97	84.7887	RDTANLFPQTSLTLHMWPDTEGTFNVECLTTDHYTGGMK	[28] Carbamidomethyl C	8.3096
P00450	CP	97	84.7887	RDTANLFPQTSLTLHMWPDTEGTFNVECLTTDHYTGGMK	[28] Carbamidomethyl C	7.8721
P00450	CP	97	84.7887	AEEEHLGILGPQLHADVGDK		7.2114
P00450	CP	97	84.7887	AEEEHLGILGPQLHADVGDK		8.5241
P00450	CP	97	84.7887	VYPGEQYTYMLLATEEQSPGEGDGNCVTR	[26] Carbamidomethyl C	8.482
P00450	CP	97	84.7887	VNKDDEEFIESNK	[2] Deamidation N|[11] Phosphoryl STY	7.0956
P00450	CP	97	84.7887	VYVHLK		8.7437
P00450	CP	97	84.7887	DIASGLIGPLIICKK	[13] Carbamidomethyl C	8.9348
P00450	CP	97	84.7887	MFGNLQGLTMHVGDEVNWYLMGMGNEIDLHTVHFHGHSFQYK		8.7468
P00450	CP	97	84.7887	MFGNLQGLTMHVGDEVNWYLMGMGNEIDLHTVHFHGHSFQYK		8.7468
P00450	CP	97	84.7887	AEEEHLGILGPQLHADVGDKVK		8.563
P00450	CP	97	84.7887	KLISVDTEHSNIYLQNGPDR	[16] Deamidation N	8.2634
P00450	CP	97	84.7887	KLISVDTEHSNIYLQNGPDR	[16] Deamidation N	6.9301
P00450	CP	97	84.7887	VYPGEQYTYMLLATEEQSPGEGDGNCVTR	[10] Oxidation M|[26] Carbamidomethyl C	8.1726
P00450	CP	97	84.7887	MHAINGR	[5] Deamidation N	8.1683
P00450	CP	97	84.7887	MHAINGR	[5] Deamidation N	7.5754
P00450	CP	97	84.7887	RPYLK		---
P00450	CP	97	84.7887	EFVVMFSVVDENFSWYLEDNIK		7.9059
P00450	CP	97	84.7887	GPEEEHLGILGPVIWAEVGDTIRVTFHNKGAYPLSIEPIGVR	[28] Deamidation N	7.2577
P00450	CP	97	84.7887	MHSMNGFMYGNQPGLTMCK	[18] Carbamidomethyl C	8.9071
P00450	CP	97	84.7887	NNEGTYYSPNYNPQSR	[10] Deamidation N	7.7911
P00450	CP	97	84.7887	NNEGTYYSPNYNPQSR	[1] Deamidation N	8.4727
P00450	CP	97	84.7887	AETGDKVYVHLK	[8] Phosphoryl STY	7.3485
P00450	CP	97	84.7887	QYTDSTFRVPVER		7.8551
P00450	CP	97	84.7887	DNEDFQESNR	[6] Deamidation Q|[8] Phosphoryl STY|[9] Deamidation N	6.5883
P00450	CP	97	84.7887	DLYSGLIGPLIVCRRPYLKVFNPR	[13] Carbamidomethyl C	6.3011
P00450	CP	97	84.7887	MHAINGR		7.604
P00450	CP	97	84.7887	FNKNNEGTYYSPNYNPQSR	[2] Deamidation N	7.5201
P00450	CP	97	84.7887	ADDKVYPGEQYTYMLLATEEQSPGEGDGNCVTR	[14] Oxidation M|[29] Deamidation N|[30] Carbamidomethyl C	7.4643
P00450	CP	97	84.7887	ADDKVYPGEQYTYMLLATEEQSPGEGDGNCVTR	[10] Deamidation Q|[30] Carbamidomethyl C	7.1601
P00450	CP	97	84.7887	DNEDFQESNR		6.9478
P00450	CP	97	84.7887	EKHIDREFVVMFSVVDENFSWYLEDNIK		7.9503
P00450	CP	97	84.7887	LVYREYTDASFTNR		7.3289
P00450	CP	97	84.7887	YTVNQCR	[4] Deamidation N|[6] Carbamidomethyl C	7.9141
P00450	CP	97	84.7887	YTVNQCR	[4] Deamidation N|[6] Carbamidomethyl C	7.8955
P00450	CP	97	84.7887	VDKDNEDFQESNR		7.7932
P00450	CP	97	84.7887	GSLHANGR		5.9006
P00450	CP	97	84.7887	TYSDHPEK		7.9757
P00450	CP	97	84.7887	EVGPTNADPVCLAK	[6] Deamidation N|[11] Carbamidomethyl C	7.9126
P00450	CP	97	84.7887	QKYTVNQCR	[8] Carbamidomethyl C	7.7398
P00450	CP	97	84.7887	TYCSEPEK	[3] Carbamidomethyl C	7.936
P01876;P01876-1	IGHA1	20	74.6231	WLQGSQELPR		8.705
P01876;P01876-1	IGHA1	20	74.6231	DASGVTFTWTPSSGKSAVQGPPER		6.8412
P01876;P01876-1	IGHA1	20	74.6231	DASGVTFTWTPSSGKSAVQGPPER		6.8412
P01876;P01876-1	IGHA1	20	74.6231	TPLTATLSK	[4] Phosphoryl STY	6.6574
P01876;P01876-1	IGHA1	20	74.6231	TPLTATLSK		8.9333
P01876;P01876-1	IGHA1	20	74.6231	DASGVTFTWTPSSGK		9.0284
P01876;P01876-1	IGHA1	20	74.6231	TFTCTAAYPESK	[4] Carbamidomethyl C	9.0545
P01876;P01876-1	IGHA1	20	74.6231	QEPSQGTTTFAVTSILR		8.0535
P01876;P01876-1	IGHA1	20	74.6231	SGNTFRPEVHLLPPPSEELALNELVTLTCLAR	[29] Carbamidomethyl C	8.3872
P01876;P01876-1	IGHA1	20	74.6231	SGNTFRPEVHLLPPPSEELALNELVTLTCLAR	[29] Carbamidomethyl C	8.3872
P01876;P01876-1	IGHA1	20	74.6231	KGDTFSCMVGHEALPLAFTQK	[7] Carbamidomethyl C	8.7716
P01876;P01876-1	IGHA1	20	74.6231	DLCGCYSVSSVLPGCAEPWNHGK	[3] Carbamidomethyl C|[5] Carbamidomethyl C|[15] Carbamidomethyl C	8.1719
P01876;P01876-1	IGHA1	20	74.6231	DLCGCYSVSSVLPGCAEPWNHGK	[3] Carbamidomethyl C|[5] Carbamidomethyl C|[15] Carbamidomethyl C	8.203
P01876;P01876-1	IGHA1	20	74.6231	SAVQGPPER		8.1567
P01876;P01876-1	IGHA1	20	74.6231	YLTWASR		7.8853
P01876;P01876-1	IGHA1	20	74.6231	DLCGCYSVSSVLPGCAEPWNHGKTFTCTAAYPESK	[3] Carbamidomethyl C|[5] Carbamidomethyl C|[15] Carbamidomethyl C|[27] Carbamidomethyl C	7.2002
P01876;P01876-1	IGHA1	20	74.6231	GDTFSCMVGHEALPLAFTQKTIDR	[6] Carbamidomethyl C|[7] Oxidation M	6.2757
P01876;P01876-1	IGHA1	20	74.6231	SVTCHVKHYTNPSQDVTVPCPVPSTPPTPSPSTPPTPSPSCCHPR	[4] Carbamidomethyl C|[11] Deamidation N|[20] Carbamidomethyl C|[24] Phosphoryl STY|[25] Phosphoryl STY|[41] Carbamidomethyl C|[42] Carbamidomethyl C	6.3198
P01876;P01876-1	IGHA1	20	74.6231	SVTCHVKHYTNPSQDVTVPCPVPSTPPTPSPSTPPTPSPSCCHPR	[4] Carbamidomethyl C|[11] Deamidation N|[20] Carbamidomethyl C|[24] Phosphoryl STY|[25] Phosphoryl STY|[41] Carbamidomethyl C|[42] Carbamidomethyl C	6.3198
P01876;P01876-1	IGHA1	20	74.6231	VAAEDWK		7.9291
P01876;P01876-1	IGHA1	20	74.6231	NFPPSQDASGDLYTTSSQLTLPATQCLAGK	[26] Carbamidomethyl C	7.5632
P01876;P01876-1	IGHA1	20	74.6231	TPLTATLSKSGNTFRPEVHLLPPPSEELALNELVTLTCLARGFSPK	[1] Phosphoryl STY|[10] Phosphoryl STY|[38] Carbamidomethyl C	6.1974
P01876;P01876-1	IGHA1	20	74.6231	VAAEDWKKGDTFSCMVGHEALPLAFTQK	[14] Carbamidomethyl C	6.8817
P01876;P01876-1	IGHA1	20	74.6231	ASPTSPKVFPLSLCSTQPDGNVVIACLVQGFFPQEPLSVTWSESGQGVTAR	[2] Phosphoryl STY|[14] Carbamidomethyl C|[26] Carbamidomethyl C|[42] Phosphoryl STY|[44] Phosphoryl STY	6.416
Q14624;Q14624-3;Q14624-4	ITIH4	71	72.7957	DQFNLIVFSTEATQWRPSLVPASAENVNK		9.4677
Q14624;Q14624-3;Q14624-4	ITIH4	71	72.7957	DQFNLIVFSTEATQWRPSLVPASAENVNK		9.4677
Q14624;Q14624-3;Q14624-4	ITIH4	71	72.7957	SPEQQETVLDGNLIIR		9.4928
Q14624;Q14624-3;Q14624-4	ITIH4	71	72.7957	RLDYQEGPPGVEISCWSVEL	[15] Carbamidomethyl C	9.2763
Q14624;Q14624-3;Q14624-4	ITIH4	71	72.7957	NPLVWVHASPEHVVVTR		9.0581
Q14624;Q14624-3;Q14624-4	ITIH4	71	72.7957	ILDDLSPR		8.9136
Q14624;Q14624-3;Q14624-4	ITIH4	71	72.7957	ANTVQEATFQMELPK		9.5615
Q14624;Q14624-3;Q14624-4	ITIH4	71	72.7957	ANTVQEATFQMELPK		9.5615
Q14624;Q14624-3;Q14624-4	ITIH4	71	72.7957	ITFELVYEELLK		9.5651
Q14624;Q14624-3;Q14624-4	ITIH4	71	72.7957	AISGGSIQIENGYFVHYFAPEGLTTMPK		7.9656
Q14624;Q14624-3;Q14624-4	ITIH4	71	72.7957	FKPTLSQQQK		8.8708
Q14624;Q14624-3;Q14624-4	ITIH4	71	72.7957	NMEQFQVSVSVAPNAK	[2] Oxidation M	9.2977
Q14624;Q14624-3;Q14624-4	ITIH4	71	72.7957	GPDVLTATVSGK		9.3647
Q14624;Q14624-3;Q14624-4	ITIH4	71	72.7957	LWAYLTIQQLLEQTVSASDADQQALR		8.7245
Q14624;Q14624-3;Q14624-4	ITIH4	71	72.7957	FSSHVGGTLGQFYQEVLWGSPAASDDGRR		8.6678
Q14624;Q14624-3;Q14624-4	ITIH4	71	72.7957	QGPVNLLSDPEQGVEVTGQYER		8.9405
Q14624;Q14624-3;Q14624-4	ITIH4	71	72.7957	FAHTVVTSR		8.8906
Q14624;Q14624-3;Q14624-4	ITIH4	71	72.7957	AEAQAQYSAAVAK		9.2162
Q14624;Q14624-3;Q14624-4	ITIH4	71	72.7957	MNFRPGVLSSR	[1] Oxidation M	8.2955
Q14624;Q14624-3;Q14624-4	ITIH4	71	72.7957	RIHEDSDSALQLQDFYQEVANPLLTAVTFEYPSNAVEEVTQNNFR		7.7258
Q14624;Q14624-3;Q14624-4	ITIH4	71	72.7957	RIHEDSDSALQLQDFYQEVANPLLTAVTFEYPSNAVEEVTQNNFR		7.7258
Q14624;Q14624-3;Q14624-4	ITIH4	71	72.7957	LGVYELLLK		9.4513
Q14624;Q14624-3;Q14624-4	ITIH4	71	72.7957	VRPQQLVK		9.0827
Q14624;Q14624-3;Q14624-4	ITIH4	71	72.7957	MNFRPGVLSSR		8.6578
Q14624;Q14624-3;Q14624-4	ITIH4	71	72.7957	LPEGSVSLIILLTDGDPTVGETNPR		8.7498
Q14624;Q14624-3;Q14624-4	ITIH4	71	72.7957	LALDNGGLAR		8.9501
Q14624;Q14624-3;Q14624-4	ITIH4	71	72.7957	YIFHNFMER		9.0264
Q14624;Q14624-3;Q14624-4	ITIH4	71	72.7957	NVVFVIDK		9.2858
Q14624;Q14624-3;Q14624-4	ITIH4	71	72.7957	WKETLFSVMPGLK		9.1803
Q14624;Q14624-3;Q14624-4	ITIH4	71	72.7957	AGFSWIEVTFK		8.9301
Q14624;Q14624-3;Q14624-4	ITIH4	71	72.7957	NVHSGSTFFK	[1] Deamidation N	7.6776
Q14624;Q14624-3;Q14624-4	ITIH4	71	72.7957	AISGGSIQIENGYFVHYFAPEGLTTMPK	[11] Deamidation N|[26] Oxidation M	8.0533
Q14624;Q14624-3;Q14624-4	ITIH4	71	72.7957	TGLLLLSDPDKVTIGLLFWDGR		8.0422
Q14624;Q14624-3;Q14624-4	ITIH4	71	72.7957	TGLLLLSDPDKVTIGLLFWDGR		8.0422
Q14624;Q14624-3;Q14624-4	ITIH4	71	72.7957	QLGLPGPPDVPDHAAYHPFR		9.0586
Q14624;Q14624-3;Q14624-4	ITIH4	71	72.7957	NVHSGSTFFK		8.8156
Q14624;Q14624-3;Q14624-4	ITIH4	71	72.7957	LQDRGPDVLTATVSGK		8.6329
Q14624;Q14624-3;Q14624-4	ITIH4	71	72.7957	ETLFSVMPGLK		8.8677
Q14624;Q14624-3;Q14624-4	ITIH4	71	72.7957	SFAAGIQALGGTNINDAMLMAVQLLDSSNQEER	[18] Oxidation M	8.3827
Q14624;Q14624-3;Q14624-4	ITIH4	71	72.7957	RLGVYELLLK		8.3281
Q14624;Q14624-3;Q14624-4	ITIH4	71	72.7957	LCVDPR	[2] Carbamidomethyl C	---
Q14624;Q14624-3;Q14624-4	ITIH4	71	72.7957	IHEDSDSALQLQDFYQEVANPLLTAVTFEYPSNAVEEVTQNNFR		7.1657
Q14624;Q14624-3;Q14624-4	ITIH4	71	72.7957	SFAAGIQALGGTNINDAMLMAVQLLDSSNQEER		8.2537
Q14624;Q14624-3;Q14624-4	ITIH4	71	72.7957	GSEMVVAGK		8.8287
Q14624;Q14624-3;Q14624-4	ITIH4	71	72.7957	DTDRFSSHVGGTLGQFYQEVLWGSPAASDDGRR		7.7353
Q14624;Q14624-3;Q14624-4	ITIH4	71	72.7957	DTDRFSSHVGGTLGQFYQEVLWGSPAASDDGRR		7.7353
Q14624;Q14624-3;Q14624-4	ITIH4	71	72.7957	YYLQGAK		8.9534
Q14624;Q14624-3;Q14624-4	ITIH4	71	72.7957	NMEQFQVSVSVAPNAK		9.3681
Q14624;Q14624-3;Q14624-4	ITIH4	71	72.7957	EKAEAQAQYSAAVAK		9.2301
Q14624;Q14624-3;Q14624-4	ITIH4	71	72.7957	ANTVQEATFQMELPK	[11] Oxidation M	8.8235
Q14624;Q14624-3;Q14624-4	ITIH4	71	72.7957	TGLLLLSDPDKVTIGLLFWDGRGEGLR		8.425
Q14624;Q14624-3;Q14624-4	ITIH4	71	72.7957	LDYQEGPPGVEISCWSVEL	[14] Carbamidomethyl C	8.6756
Q14624;Q14624-3;Q14624-4	ITIH4	71	72.7957	TLRVQGNDHSATRER	[5] Deamidation Q	6.9025
Q14624;Q14624-3;Q14624-4	ITIH4	71	72.7957	AISGGSIQIENGYFVHYFAPEGLTTMPK	[11] Deamidation N	7.6601
Q14624;Q14624-3;Q14624-4	ITIH4	71	72.7957	AISGGSIQIENGYFVHYFAPEGLTTMPK	[11] Deamidation N	7.2519
Q14624;Q14624-3;Q14624-4	ITIH4	71	72.7957	AGFSWIEVTFKNPLVWVHASPEHVVVTR		8.136
Q14624;Q14624-3;Q14624-4	ITIH4	71	72.7957	AGFSWIEVTFKNPLVWVHASPEHVVVTR		8.136
Q14624;Q14624-3;Q14624-4	ITIH4	71	72.7957	ITFELVYEELLKR		8.6834
Q14624;Q14624-3;Q14624-4	ITIH4	71	72.7957	SIQNNVR		7.6584
Q14624;Q14624-3;Q14624-4	ITIH4	71	72.7957	EKAGFSWIEVTFK		8.263
Q14624;Q14624-3;Q14624-4	ITIH4	71	72.7957	EKAGFSWIEVTFK		8.263
Q14624;Q14624-3;Q14624-4	ITIH4	71	72.7957	ANTVQEATFQMELPKK		8.745
Q14624;Q14624-3;Q14624-4	ITIH4	71	72.7957	IPKPEASFSPR		8.2031
Q14624;Q14624-3;Q14624-4	ITIH4	71	72.7957	HRQGPVNLLSDPEQGVEVTGQYER		8.0917
Q14624;Q14624-3;Q14624-4	ITIH4	71	72.7957	HRQGPVNLLSDPEQGVEVTGQYER		8.0917
Q14624;Q14624-3;Q14624-4	ITIH4	71	72.7957	HRQGPVNLLSDPEQGVEVTGQYEREK	[10] Phosphoryl STY	7.1208
Q14624;Q14624-3;Q14624-4	ITIH4	71	72.7957	TKAHIRFKPTLSQQQK	[13] Deamidation Q|[14] Deamidation Q	7.3048
Q14624;Q14624-3;Q14624-4	ITIH4	71	72.7957	EKAGFSWIEVTFKNPLVWVHASPEHVVVTR	[11] Phosphoryl STY|[22] Phosphoryl STY	6.7769
Q14624;Q14624-3;Q14624-4	ITIH4	71	72.7957	YIFHNFMERLWAYLTIQQLLEQTVSASDADQQALR		7.6628
Q14624;Q14624-3;Q14624-4	ITIH4	71	72.7957	WKETLFSVMPGLK	[9] Oxidation M	7.7228
Q14624;Q14624-3;Q14624-4	ITIH4	71	72.7957	NQALNLSLAYSFVTPLTSMVVTKPDDQEQSQVAEKPMEGESR	[11] Phosphoryl STY|[14] Phosphoryl STY|[41] Phosphoryl STY	6.8786
Q14624;Q14624-3;Q14624-4	ITIH4	71	72.7957	ANTVQEATFQMELPKK	[11] Oxidation M	7.6385
Q14624;Q14624-3;Q14624-4	ITIH4	71	72.7957	QLGLPGPPDVPDHAAYHPFRR		7.7828
Q14624;Q14624-3;Q14624-4	ITIH4	71	72.7957	YIFHNFMER	[7] Oxidation M	7.6249
Q14624;Q14624-3;Q14624-4	ITIH4	71	72.7957	ETLFSVMPGLK	[7] Oxidation M	7.8726
Q14624;Q14624-3;Q14624-4	ITIH4	71	72.7957	MNFRPGVLSSR	[1] Oxidation M|[2] Deamidation N	7.4333
Q14624;Q14624-3;Q14624-4	ITIH4	71	72.7957	LAILPASAPPATSNPDPAVSR		6.575
Q14624;Q14624-3;Q14624-4	ITIH4	71	72.7957	YYLQGAKIPKPEASFSPRR	[14] Phosphoryl STY	6.5688
Q14624;Q14624-3;Q14624-4	ITIH4	71	72.7957	NGIDIYSLTVDSR	[1] Deamidation N	8.0541
P01034	CST3	2	23.2877	LVGGPMDASVEEEGVRR		6.4256
P01034	CST3	2	23.2877	TQPNLDNCPFHDQPHLK	[8] Carbamidomethyl C	5.9339
Q9NZP8	C1RL	8	21.1499	WILTAAHTIYPK		8.3504
Q9NZP8	C1RL	8	21.1499	GSEAINAPGDNPAK		7.0969
Q9NZP8	C1RL	8	21.1499	EACNAWLQK	[3] Carbamidomethyl C	6.8506
Q9NZP8	C1RL	8	21.1499	GGGALLGDR		6.9253
Q9NZP8	C1RL	8	21.1499	TQPSSENK		5.3283
Q9NZP8	C1RL	8	21.1499	LGNFPWQAFTSIHGR		6.8092
Q9NZP8	C1RL	8	21.1499	VVVHPDYR		6.6891
Q9NZP8	C1RL	8	21.1499	TAHLHKGFLALYQTVAVNYSQPISEASRGSEAINAPGDNPAK	[1] Phosphoryl STY|[14] Phosphoryl STY|[34] Deamidation N	5.6288
P05154	SERPINA5	3	9.60591	GTQEQDFYVTSETVVR		5.4518
P05154	SERPINA5	3	9.60591	AVVEVDESGTR		5.277
P05154	SERPINA5	3	9.60591	AAAATGTIFTFR		6.5143
P07996;P07996-2	THBS1	14	19.6581	IEDANLIPPVPDDKFQDLVDAVR		5.6874
P07996;P07996-2	THBS1	14	19.6581	FTGSQPFGQGVEHATANK		6.5976
P07996;P07996-2	THBS1	14	19.6581	DNCPFHYNPAQYDYDRDDVGDR	[3] Carbamidomethyl C|[8] Deamidation N|[11] Deamidation Q|[14] Phosphoryl STY	5.0579
P07996;P07996-2	THBS1	14	19.6581	GPDPSSPAFR		5.379
P07996;P07996-2	THBS1	14	19.6581	GPDPSSPAFR		6.1344
P07996;P07996-2	THBS1	14	19.6581	NNEEWTVDSCTECHCQNSVTICKK	[6] Phosphoryl STY|[10] Carbamidomethyl C|[13] Carbamidomethyl C|[15] Carbamidomethyl C|[16] Deamidation Q|[17] Deamidation N|[22] Carbamidomethyl C	5.3937
P07996;P07996-2	THBS1	14	19.6581	LCNNPTPQFGGK	[2] Carbamidomethyl C	7.0104
P07996;P07996-2	THBS1	14	19.6581	GGVNDNFQGVLQNVR		6.1917
P07996;P07996-2	THBS1	14	19.6581	AQGYSGLSVK		6.5587
P07996;P07996-2	THBS1	14	19.6581	MENAELDVPIQSVFTRDLASIAR		5.7651
P07996;P07996-2	THBS1	14	19.6581	TIVTTLQDSIR		6.9086
P07996;P07996-2	THBS1	14	19.6581	FVFGTTPEDILR		6.6172
P07996;P07996-2	THBS1	14	19.6581	IPESGGDNSVFDIFELTGAARK	[17] Phosphoryl STY	5.5494
P07996;P07996-2	THBS1	14	19.6581	NALWHTGNTPGQVR		6.2659
P07996;P07996-2	THBS1	14	19.6581	DCVGDVTENQICNK	[2] Carbamidomethyl C|[12] Carbamidomethyl C	6.9952
P0DOX7	IGK	13	54.2056	VYACEVTHQGLSSPVTK	[4] Carbamidomethyl C	9.0544
P0DOX7	IGK	13	54.2056	SGTASVVCLLNNFYPR	[8] Carbamidomethyl C	9.3478
P0DOX7	IGK	13	54.2056	DSTYSLSSTLTLSK		9.6047
P0DOX7	IGK	13	54.2056	VDNALQSGNSQESVTEQDSK		9.432
P0DOX7	IGK	13	54.2056	VDNALQSGNSQESVTEQDSKDSTYSLSSTLTLSK		8.1069
P0DOX7	IGK	13	54.2056	SGTASVVCLLNNFYPREAK	[8] Carbamidomethyl C	6.9962
P0DOX7	IGK	13	54.2056	VDNALQSGNSQESVTEQDSK	[7] Phosphoryl STY	6.4484
P0DOX7	IGK	13	54.2056	HKVYACEVTHQGLSSPVTK	[6] Carbamidomethyl C	8.4158
P0DOX7	IGK	13	54.2056	SGTASVVCLLNNFYPR	[8] Carbamidomethyl C|[11] Deamidation N	8.1254
P0DOX7	IGK	13	54.2056	SFNRGEC	[7] Carbamidomethyl C	6.6193
P0DOX7	IGK	13	54.2056	GTVAAPSVFIFPPSDEQLK	[2] Phosphoryl STY|[7] Phosphoryl STY|[17] Deamidation Q	7.5019
P0DOX7	IGK	13	54.2056	DIQMTQSPSTLSASVGDR		7.7555
P0DOX7	IGK	13	54.2056	GTVAAPSVFIFPPSDEQLK	[7] Phosphoryl STY	7.029
O75882;O75882-2;O75882-3	ATRN	13	11.8265	CFCTTKGVKGDECQLCEVENR	[1] Carbamidomethyl C|[3] Carbamidomethyl C|[13] Carbamidomethyl C|[16] Carbamidomethyl C	5.1701
O75882;O75882-2;O75882-3	ATRN	13	11.8265	CENLTTGKHCETCISGFYGDPTNGGK	[1] Carbamidomethyl C|[10] Carbamidomethyl C|[13] Carbamidomethyl C	5.4396
O75882;O75882-2;O75882-3	ATRN	13	11.8265	SEAACLAAGPGIR	[5] Carbamidomethyl C	7.0482
O75882;O75882-2;O75882-3	ATRN	13	11.8265	LTLTPWVGLR		6.302
O75882;O75882-2;O75882-3	ATRN	13	11.8265	SCALDQNCQWEPR	[2] Carbamidomethyl C|[8] Carbamidomethyl C	6.5545
O75882;O75882-2;O75882-3	ATRN	13	11.8265	TAATAALAGR		5.3864
O75882;O75882-2;O75882-3	ATRN	13	11.8265	GVKGDECQLCEVENR	[7] Carbamidomethyl C|[10] Carbamidomethyl C	6.1741
O75882;O75882-2;O75882-3	ATRN	13	11.8265	SVNNVVVR		5.4015
O75882;O75882-2;O75882-3	ATRN	13	11.8265	TACGDCTSGSSECMWCSNMK	[3] Carbamidomethyl C|[6] Carbamidomethyl C|[13] Carbamidomethyl C|[16] Carbamidomethyl C	5.5742
O75882;O75882-2;O75882-3	ATRN	13	11.8265	ALYVHGGYK		6.0367
O75882;O75882-2;O75882-3	ATRN	13	11.8265	LTGSSGFVTDGPGNYK		6.3566
O75882;O75882-2;O75882-3	ATRN	13	11.8265	MVAAAAATEARLR	[8] Phosphoryl STY	5.2732
O75882;O75882-2;O75882-3	ATRN	13	11.8265	IMQSSQSMSK		5.8521
P05109	S100A8	3	31.1828	MLTELEKALNSIIDVYHK	[3] Phosphoryl STY|[11] Phosphoryl STY	6.433
P05109	S100A8	3	31.1828	LLETECPQYIR	[6] Carbamidomethyl C	7.5371
P05109	S100A8	3	31.1828	ALNSIIDVYHK		7.1182
P02766	TTR	15	77.551	GSPAINVAVHVFR		9.7666
P02766	TTR	15	77.551	TSESGELHGLTTEEEFVEGIYKVEIDTK		9.0874
P02766	TTR	15	77.551	YTIAALLSPYSYSTTAVVTNPKE		9.2621
P02766	TTR	15	77.551	ALGISPFHEHAEVVFTANDSGPR		9.9274
P02766	TTR	15	77.551	AADDTWEPFASGK		9.7875
P02766	TTR	15	77.551	RYTIAALLSPYSYSTTAVVTNPKE		9.3463
P02766	TTR	15	77.551	RYTIAALLSPYSYSTTAVVTNPKE		9.3463
P02766	TTR	15	77.551	KAADDTWEPFASGK		9.477
P02766	TTR	15	77.551	TSESGELHGLTTEEEFVEGIYK		9.63
P02766	TTR	15	77.551	ALGISPFHEHAEVVFTANDSGPRR		8.5127
P02766	TTR	15	77.551	ALGISPFHEHAEVVFTANDSGPR	[18] Deamidation N	7.9184
P02766	TTR	15	77.551	ALGISPFHEHAEVVFTANDSGPR	[18] Deamidation N	7.9184
P02766	TTR	15	77.551	GSPAINVAVHVFRK		8.3013
P02766	TTR	15	77.551	YTIAALLSPYSYSTTAVVTNPK		8.6525
P02766	TTR	15	77.551	CPLMVK	[1] Carbamidomethyl C	8.1751
P02766	TTR	15	77.551	VLDAVR		---
P02766	TTR	15	77.551	RYTIAALLSPYSYSTTAVVTNPK	[21] Deamidation N	7.8114
P23142;P23142-2;P23142-3	FBLN1	12	22.9018	DCSLPYATESK	[2] Carbamidomethyl C	7.8167
P23142;P23142-2;P23142-3	FBLN1	12	22.9018	LGESCINTVGSFR	[5] Carbamidomethyl C	5.183
P23142;P23142-2;P23142-3	FBLN1	12	22.9018	MATHQKDCSLPYATESK	[1] Oxidation M|[8] Carbamidomethyl C|[9] Phosphoryl STY	6.1909
P23142;P23142-2;P23142-3	FBLN1	12	22.9018	TGYYFDGISR		7.4422
P23142;P23142-2;P23142-3	FBLN1	12	22.9018	GYQLSDVDGVTCEDIDECALPTGGHICSYR	[12] Carbamidomethyl C|[18] Carbamidomethyl C|[27] Carbamidomethyl C	6.2846
P23142;P23142-2;P23142-3	FBLN1	12	22.9018	AITPPHPASQANIIFDITEGNLR		6.9301
P23142;P23142-2;P23142-3	FBLN1	12	22.9018	MCVDVNECQR	[2] Carbamidomethyl C|[8] Carbamidomethyl C	8.2041
P23142;P23142-2;P23142-3	FBLN1	12	22.9018	GYHLNEEGTR		7.278
P23142;P23142-2;P23142-3	FBLN1	12	22.9018	MVQEQCCHSQLEELHCATGISLANEQDR	[6] Carbamidomethyl C|[7] Carbamidomethyl C|[16] Carbamidomethyl C	6.5637
P23142;P23142-2;P23142-3	FBLN1	12	22.9018	MVQEQCCHSQLEELHCATGISLANEQDR	[1] Oxidation M|[6] Carbamidomethyl C|[7] Carbamidomethyl C|[16] Carbamidomethyl C	5.967
P23142;P23142-2;P23142-3	FBLN1	12	22.9018	DSFDIIKR		6.6194
P23142;P23142-2;P23142-3	FBLN1	12	22.9018	EFTRPEEIIFLR		6.8982
P42704	LRPPRC	2	3.01291	ADAVWNKIQEENVIPR		5.9814
P42704	LRPPRC	2	3.01291	LLAEILREGNQEVPFDVPELWYEDEK		5.4044
P61769	B2M	9	84.8739	SVALAVLALLSLSGLEAIQRTPK		6.7888
P61769	B2M	9	84.8739	VNHVTLSQPK		8.8028
P61769	B2M	9	84.8739	SNFLNCYVSGFHPSDIEVDLLK	[6] Carbamidomethyl C	8.5742
P61769	B2M	9	84.8739	VEHSDLSFSKDWSFYLLYYTEFTPTEK		5.403
P61769	B2M	9	84.8739	VEHSDLSFSKDWSFYLLYYTEFTPTEKDEYACR	[32] Carbamidomethyl C	5.6243
P61769	B2M	9	84.8739	VEHSDLSFSK		8.6381
P61769	B2M	9	84.8739	VEHSDLSFSK		8.6381
P61769	B2M	9	84.8739	IQVYSR		7.4477
P61769	B2M	9	84.8739	NGERIEK	[1] Deamidation N	6.2401
P61769	B2M	9	84.8739	IEKVEHSDLSFSK		7.8835
P57740;P57740-2;P57740-3	NUP107	2	2.91892	EYLGANWTLEK		5.8176
P57740;P57740-2;P57740-3	NUP107	2	2.91892	FLILGDIDGLMDEFSK		5.181
Q6S8J3;P0CG38;P0CG39	POTEE	10	14.1395	MQKEIAALAPSMMKIR	[1] Oxidation M	6.419
Q6S8J3;P0CG38;P0CG39	POTEE	10	14.1395	SYELPDGQVITIGNER		8.226
Q6S8J3;P0CG38;P0CG39	POTEE	10	14.1395	AVFPSIVGRPR		6.9522
Q6S8J3;P0CG38;P0CG39	POTEE	10	14.1395	AGFAGDDAPR		8.0161
Q6S8J3;P0CG38;P0CG39	POTEE	10	14.1395	IWHHTFYNELR		7.4649
Q6S8J3;P0CG38;P0CG39	POTEE	10	14.1395	LCYVALDFEQEMATAASSSSLEK	[2] Carbamidomethyl C	7.6665
Q6S8J3;P0CG38;P0CG39	POTEE	10	14.1395	CQLNVLDNKK	[1] Carbamidomethyl C	5.1553
Q6S8J3;P0CG38;P0CG39	POTEE	10	14.1395	HESNNVGLLENLTNGVTAGNGDNGLIPQRKSR	[11] Deamidation N|[31] Phosphoryl STY	5.8669
Q6S8J3;P0CG38;P0CG39	POTEE	10	14.1395	GYRFTTMAEREIVR		5.6653
Q6S8J3;P0CG38;P0CG39	POTEE	10	14.1395	MSQELEINK		5.2221
A5A3E0	POTEF	13	17.9535	STHVGFPENLTNGATAGNGDDGLIPPR		5.7508
A5A3E0	POTEF	13	17.9535	MQKEIAALAPSMMKIR	[1] Oxidation M	6.419
A5A3E0	POTEF	13	17.9535	STHVGFPENLTNGATAGNGDDGLIPPRK		5.1826
A5A3E0	POTEF	13	17.9535	RNDNLLKALQLNELTMDDDTAVLVIDNGSGMCK	[32] Carbamidomethyl C	6.2278
A5A3E0	POTEF	13	17.9535	SYELPDGQVITIGNER		8.226
A5A3E0	POTEF	13	17.9535	AVFPSIVGRPR		6.9522
A5A3E0	POTEF	13	17.9535	AGFAGDDAPR		8.0161
A5A3E0	POTEF	13	17.9535	LDLAGRELPDYLMK		5.2327
A5A3E0	POTEF	13	17.9535	IWHHTFYNELR		7.4649
A5A3E0	POTEF	13	17.9535	CFPCCR	[1] Carbamidomethyl C|[4] Carbamidomethyl C|[5] Carbamidomethyl C	5.047
A5A3E0	POTEF	13	17.9535	AAWWGK		5.3132
A5A3E0	POTEF	13	17.9535	CQLNVLDNKK	[1] Carbamidomethyl C	5.1553
A5A3E0	POTEF	13	17.9535	HESNNVGLLENLTNGVTAGNGDNGLIPQRKSR	[11] Deamidation N|[31] Phosphoryl STY	5.8669
P01009;P01009-2;P01009-3	SERPINA1	42	77.0335	FNKPFVFLMIEQNTK		9.2504
P01009;P01009-2;P01009-3	SERPINA1	42	77.0335	LSITGTYDLK		9.5156
[truncated: 2,600 more rows]
