# Supplementary material for: Characterisation of a cohort of opportunistically recruited patients with COVID-19 and approaches to patient stratification
Source: BMC Infect Dis. 2026 Mar 31;26:923. doi: 10.1186/s12879-026-13070-7 (PMC13162505; doi:10.1186/s12879-026-13070-7)
Supplement: Supplementary file 2 — Supplementary Material 2: Table S2 - Protein and peptide identifications from Progenesis QI for Proteomics [file 12879_2026_13070_MOESM2_ESM.csv]

Table S4 - Curated lipidome data following quality control. Data obtained in positive ionisation mode. Includes all mass features that passed quality control (appears in at least 2 of 3 technical replicates and both biological replicates, with a Min%CV of < 30%.
Inject_number	Pt_Label	0.57_375.2630m/z	0.57_591.4224m/z	0.60_460.1979m/z	0.60_735.5017m/z	0.60_748.5099n	0.62_358.1417n	0.62_404.2076m/z	0.64_676.0079m/z	0.66_416.2541n	0.70_422.2347n	0.70_528.2438n	0.72_304.3006m/z	0.72_447.1811m/z	0.72_612.2958n	0.72_618.0014m/z	0.72_804.4900m/z	0.72_848.5158m/z	0.74_540.3883n	0.74_543.2611m/z	0.74_545.2597m/z	0.74_665.5533n	0.74_760.4633m/z	0.76_450.3563n	0.76_494.3817n	0.76_512.2495n	0.76_586.3511n	0.76_598.2802n	0.76_646.0326m/z	0.76_748.5424m/z	0.78_320.2562m/z	0.78_554.4036n	0.78_616.4637m/z	0.78_642.4566n	0.80_466.3512n	0.80_467.3017n	0.80_510.3776n	0.80_567.3322n	0.80_762.5578m/z	0.80_864.5262m/z	0.80_908.5525m/z	0.83_332.3310m/z	0.83_422.3244n	0.83_493.3174n	0.83_543.3318n	0.83_718.5319m/z	0.85_326.3786m/z	0.85_519.3306n	0.85_630.4795m/z
32	1.1	10429.56318	9546.592462	NA	NA	24712.20133	120670.9212	NA	NA	NA	NA	NA	70123.01496	11337.72348	10418.94147	12821.50639	10615.89462	9724.891585	NA	NA	NA	15178.13161	10327.45037	NA	NA	14334.09557	NA	10434.53727	37831.17644	9857.952282	10001.26579	18232.91754	16272.8609	17907.84803	13300.58471	NA	15646.66339	NA	NA	NA	9129.146564	47796.07289	NA	15304.28962	29524.79644	9347.510462	113447.9116	75124.19101	11312.80583
7	1.1	10174.4579	11363.91739	NA	NA	23451.50649	98074.40651	NA	9640.455803	9723.903676	NA	9364.091664	63083.04459	NA	11003.65687	18108.97852	NA	NA	NA	NA	NA	15205.56241	NA	NA	NA	15637.41436	10673.84903	12956.5225	43033.27479	10370.09361	9175.295049	16849.97328	18490.34789	16176.10512	14469.82186	NA	17709.33469	10083.08904	NA	NA	NA	55765.08509	NA	17331.87037	31680.6868	NA	114623.3665	98101.24698	10054.37289
37	1.1	NA	NA	NA	NA	23988.42071	154131.9991	NA	9886.384195	NA	NA	NA	63390.42404	NA	10047.56293	14394.27605	NA	NA	NA	NA	NA	13780.70174	NA	NA	NA	13405.90953	9824.263232	11354.61092	43611.1778	NA	11991.79476	18519.92883	15291.58546	17391.98311	15002.43239	NA	17178.841	NA	NA	NA	NA	52626.07314	NA	18771.8789	29474.77239	NA	98547.20486	89938.61815	NA
50	1.1	9887.810906	9705.752591	NA	NA	27051.16457	158390.8769	NA	NA	9824.845786	NA	NA	69663.00589	NA	11087.82059	19319.51581	NA	NA	NA	NA	NA	13213.40182	NA	NA	NA	15016.73417	11385.88112	11887.18424	43429.91963	10083.5856	11145.27599	14763.70497	17818.36648	17071.17715	14908.53785	NA	12891.11943	NA	NA	NA	NA	54454.36486	NA	17990.9727	31782.67497	NA	114150.0127	98423.55165	9794.275853
29	1.1	9464.030158	NA	NA	NA	22505.05482	111873.787	NA	NA	NA	NA	NA	61155.33807	10547.53511	11449.36699	12953.62813	10246.93458	10350.42947	NA	NA	NA	16481.62974	9901.45275	NA	NA	15976.87379	NA	10115.9541	41202.64122	NA	10454.06258	14385.42581	16922.71098	15778.54733	13536.95292	NA	15123.80049	NA	NA	NA	NA	50617.28432	NA	15340.68475	28123.87778	9447.886418	114045.4439	83384.69839	10233.44844
18	1.1	NA	10478.55043	NA	NA	23850.118	121568.6204	NA	NA	NA	NA	NA	66697.40868	13040.20686	10417.18296	13734.94586	9967.394462	9293.701522	NA	NA	NA	15048.01767	9631.866526	NA	NA	13987.20021	NA	10077.82172	35421.79957	9111.724908	10361.09969	20133.39294	16931.86045	15974.49699	15294.46745	NA	17676.56212	NA	NA	9061.68238	9107.131668	51500.35599	NA	15706.99705	26284.54722	9118.194862	107960.27	89910.09787	11103.52923
4	6	NA	NA	NA	NA	NA	137281.3163	NA	NA	NA	NA	NA	59386.68892	NA	NA	NA	NA	NA	NA	NA	NA	15455.93464	NA	NA	NA	NA	20582.18981	NA	NA	NA	NA	18364.2776	16268.23387	17095.40774	14573.97355	NA	17024.98533	NA	NA	NA	NA	42051.96407	NA	10468.84419	42317.64371	NA	109721.0124	86419.63778	NA
30	6	NA	NA	NA	NA	NA	147366.9581	NA	NA	NA	NA	NA	58014.66611	NA	NA	NA	NA	NA	NA	NA	NA	14662.21887	NA	NA	NA	NA	20201.13137	NA	NA	NA	NA	15898.85666	14288.0006	16041.49785	14986.52394	NA	16147.55596	NA	NA	NA	NA	47169.15605	NA	11330.69388	36763.61186	9092.866733	103255.0982	92111.68773	10112.90968
2	6	NA	NA	NA	NA	NA	101684.3254	NA	NA	NA	NA	NA	64594.27937	NA	NA	NA	NA	NA	NA	NA	NA	13662.9661	NA	NA	NA	NA	18429.1711	NA	NA	9054.070016	NA	18193.95836	17360.58584	16830.57736	13033.63158	NA	11826.81867	9399.523125	NA	NA	NA	45481.35692	NA	10195.17651	40778.21974	NA	108539.4751	91658.20516	9287.418863
42	6	NA	NA	NA	NA	NA	141727.9211	NA	NA	NA	NA	NA	55927.63174	9951.771494	NA	NA	NA	NA	NA	NA	NA	12902.22056	NA	NA	NA	NA	18704.4085	NA	NA	NA	NA	16853.7676	15026.36212	13550.14833	14176.85945	NA	15205.91204	9217.275026	NA	NA	NA	48291.62521	NA	11975.94546	39654.34014	NA	108512.9214	102987.2519	NA
63	6	NA	NA	NA	NA	NA	121567.5326	NA	NA	NA	NA	NA	53229.14434	NA	NA	NA	NA	NA	NA	NA	NA	13235.40531	NA	NA	NA	NA	16800.72334	NA	NA	NA	NA	15851.85517	15531.1226	12739.56319	13283.1715	NA	15976.42458	NA	NA	NA	NA	43482.67607	NA	11208.13434	42202.28938	NA	97334.69634	94448.77807	NA
53	6	NA	NA	NA	NA	NA	144721.0391	9881.905792	NA	NA	NA	NA	61750.98382	NA	NA	NA	NA	NA	NA	NA	NA	14823.66883	NA	NA	NA	NA	19504.24486	NA	NA	9108.492418	NA	19110.13784	13959.48554	15663.93996	13248.59305	NA	15532.57141	NA	NA	NA	NA	55210.81098	NA	10763.11002	32881.80742	NA	105610.9541	97305.85908	9476.018677
41	1.2	9878.772732	11185.12186	NA	NA	27284.01559	113736.8247	NA	9090.222984	10172.67603	NA	9589.996941	65098.93993	NA	13679.20097	20727.55755	NA	NA	NA	NA	NA	15680.96562	NA	NA	NA	19618.15063	NA	10950.1337	38020.79697	9371.547361	12339.20195	17494.18092	16342.73429	16125.68776	13220.84869	NA	15362.32279	NA	NA	NA	NA	59206.6354	NA	17670.39386	29708.49775	NA	107261.0615	101756.0914	NA
59	1.2	NA	9340.161228	NA	NA	25916.47838	94421.62004	NA	NA	10684.17544	NA	9298.514401	54773.52114	NA	11911.98886	19311.23554	NA	NA	NA	NA	NA	14016.08226	NA	NA	NA	15082.86409	NA	9701.409453	48406.97839	NA	10799.7672	12961.41745	14681.87601	15009.8078	13481.83375	NA	13481.1034	NA	NA	NA	NA	48712.27828	NA	17329.99768	33143.37442	NA	98366.88442	95757.83852	NA
25	1.2	9336.467344	10080.76263	NA	NA	22391.80683	115229.679	NA	NA	9880.118013	NA	9720.400541	60703.73138	NA	13650.81785	20679.18152	NA	NA	NA	NA	NA	14916.73466	NA	NA	NA	18113.98416	NA	10872.52907	46122.09284	9064.698615	11316.08927	16152.90671	12862.17461	16505.86912	11847.36901	NA	16973.15745	10176.79213	NA	NA	NA	51637.97735	NA	15926.15141	28644.69353	NA	87498.83691	93612.58774	NA
33	1.2	9829.551928	10682.28133	NA	NA	29735.28802	97555.1518	NA	NA	10650.09636	NA	NA	63942.32718	NA	11521.30933	20266.7084	NA	NA	NA	NA	NA	15105.72543	NA	NA	NA	15654.19235	NA	11248.39842	44011.36324	9752.685887	11030.93011	19445.18331	17788.63411	17527.1387	14682.89715	NA	15747.63304	9433.965353	NA	NA	NA	46453.97349	NA	18593.21351	34907.24735	NA	101923.6909	83432.42558	10555.7629
16	1.2	9622.025412	10410.70226	NA	NA	27660.21093	115372.5832	NA	NA	10011.29442	NA	9171.9314	63365.05262	NA	12621.62774	17721.83115	NA	NA	NA	NA	NA	15908.09212	NA	NA	NA	14327.41979	NA	11477.22761	37550.02394	9343.993574	11627.35497	18197.21259	16739.24404	16867.27652	15006.54496	NA	15164.95537	NA	NA	NA	NA	50733.28375	NA	17247.55802	31237.33604	9195.253057	103185.4653	85192.2873	9853.173633
65	1.2	9354.340918	10942.32137	NA	NA	21893.91764	104747.1208	NA	NA	9948.139593	NA	NA	62733.1097	NA	11403.38574	18750.56926	NA	NA	NA	NA	NA	15054.80824	NA	NA	NA	16256.26022	NA	9983.990082	54567.86308	9345.477268	11802.87244	19625.17555	16948.36199	17346.77474	14889.71523	NA	16604.06737	9110.054108	NA	NA	NA	50040.43736	NA	18493.82886	32857.72229	9448.71203	101833.1613	96852.35167	10576.46517
56	1.3	NA	13199.36211	NA	9810.279878	28908.90451	94212.28651	10464.51726	NA	NA	NA	NA	63850.8216	NA	16046.95939	17038.91757	NA	NA	NA	NA	NA	14981.6701	NA	NA	NA	10478.7952	NA	NA	51727.12389	10005.77882	NA	20316.34636	19517.37648	16993.29911	17378.26749	NA	18652.71384	NA	NA	NA	NA	49276.83764	NA	9217.204967	20623.46735	10543.00638	103055.3868	72551.98633	11018.16018
66	1.3	12618.82472	10069.13217	NA	10251.23406	31067.66389	136233.3157	9464.564381	NA	NA	NA	NA	61859.36634	NA	15073.69451	19048.0617	NA	NA	NA	NA	NA	16281.4809	NA	9146.634604	NA	11173.31072	NA	NA	46088.77894	9608.112602	NA	21250.58052	17236.87975	17317.70379	16838.80982	NA	20657.70924	NA	NA	NA	NA	53472.53836	NA	NA	19795.87836	10335.18072	110431.6279	61145.36378	11370.40203
44	1.3	9955.655826	9412.68182	NA	NA	28867.44659	119485.0293	NA	9241.286285	NA	NA	NA	68809.85874	NA	16156.49669	20899.59118	NA	NA	NA	NA	NA	18009.16721	NA	NA	NA	11515.08543	NA	NA	56608.4929	10919.93426	NA	20747.53515	19772.88926	16395.86091	17859.93626	NA	18382.80688	NA	NA	NA	NA	56617.24698	NA	NA	20635.69488	9761.37022	120763.1422	75205.00361	10662.86799
27	1.3	NA	NA	NA	NA	NA	114074.8069	NA	NA	NA	9178.29532	NA	86098.74435	NA	NA	13799.33782	NA	NA	NA	NA	NA	18714.91738	NA	NA	NA	NA	NA	NA	33415.76601	10664.2657	NA	24828.18135	19118.71826	21272.05893	19443.9383	NA	23597.17815	NA	9386.734235	NA	NA	64075.66995	NA	NA	17261.16316	12241.30973	128239.2859	56211.64794	15120.21223
39	1.3	NA	NA	NA	NA	NA	135631.4608	NA	NA	NA	10131.13625	NA	90311.24972	NA	NA	14144.08865	NA	NA	NA	NA	NA	18902.65158	NA	9688.635898	NA	NA	NA	NA	39267.83544	11047.74508	NA	23135.44338	19516.90557	17970.9591	17945.88483	NA	22541.05985	NA	9135.133081	NA	NA	66631.08401	NA	NA	15176.4388	11890.28759	141345.6028	61499.40383	14997.88913
45	1.3	NA	NA	NA	NA	NA	141297.1923	NA	NA	NA	11580.62481	NA	94863.8794	NA	NA	13758.30028	NA	NA	NA	NA	NA	20044.46572	NA	10691.24247	NA	NA	NA	9160.206635	43749.53696	11714.02482	NA	21936.45003	20880.78652	21440.00159	18548.35433	NA	22140.41101	NA	9702.335307	NA	NA	69624.32521	NA	NA	17039.75458	11601.54172	141516.95	59387.18079	15172.3614
38	2	NA	NA	NA	NA	NA	125850.809	NA	NA	NA	NA	NA	83077.79725	NA	NA	NA	NA	NA	NA	NA	NA	17446.85309	NA	NA	NA	NA	NA	NA	NA	9755.332432	NA	21327.0299	19122.33512	19111.20439	17135.62764	11543.02503	16745.81196	15593.64993	NA	NA	NA	60371.81233	NA	36064.35521	44986.65325	10962.66936	133967.9529	165513.7601	9833.093214
36	2	NA	NA	NA	NA	NA	126281.1407	NA	NA	NA	NA	NA	81526.86772	NA	NA	NA	NA	NA	NA	NA	NA	16286.23835	NA	9096.882935	NA	NA	9638.398562	NA	NA	10340.30681	NA	19198.5343	21789.13464	20357.46953	16137.67236	10438.84877	18395.68347	17737.40598	NA	NA	NA	58821.40137	NA	37764.77305	43649.25555	10606.54397	126276.0888	158133.401	10420.28497
61	2	NA	NA	NA	NA	NA	128453.2727	14552.97561	NA	NA	NA	NA	89093.72384	NA	NA	NA	NA	NA	NA	NA	NA	20030.09712	NA	11061.75647	NA	NA	NA	NA	NA	11692.27379	NA	24668.59204	21999.8651	18661.01949	19504.86711	NA	20303.5642	14032.9577	9591.678455	NA	NA	63529.38261	9531.304613	27671.31963	40663.11354	13849.8205	133175.5109	126654.9229	15877.9977
17	2	NA	NA	NA	NA	NA	150665.7721	9515.354778	NA	NA	9089.181974	NA	90714.55519	NA	NA	NA	NA	NA	NA	NA	NA	20873.59855	NA	13038.0844	9903.53326	NA	9272.527028	NA	NA	13160.66876	NA	27092.25599	23185.35178	23484.77913	16736.47966	9106.368795	23131.74369	14895.09775	9888.596547	NA	NA	57434.24503	10531.5343	32678.57171	32771.75833	13254.56036	121916.5046	131754.2053	16055.54937
9	2	NA	NA	NA	NA	NA	132068.6819	NA	NA	NA	NA	NA	88928.14663	NA	NA	NA	NA	NA	NA	NA	NA	18004.06902	NA	9335.693311	NA	NA	9629.743637	NA	NA	10841.44001	NA	23055.51751	20358.3167	19439.22598	15710.63998	11241.16342	18569.64799	16805.55552	NA	NA	NA	63635.51161	NA	36005.97335	41779.45937	10891.14521	121424.4991	162065.5936	11227.8741
20	2	NA	NA	NA	NA	NA	131564.137	9833.697029	NA	NA	9430.57406	NA	87562.52255	NA	NA	NA	NA	NA	9322.721577	NA	NA	22357.1461	NA	12395.91807	NA	NA	9139.940629	NA	NA	13013.23431	NA	30296.24451	24365.01843	23437.92743	22727.61141	10630.36695	21736.67183	14185.80419	10768.64808	NA	NA	67528.11321	10164.99954	30662.21366	42482.61359	14020.60249	117229.2053	117937.4445	16092.06306
62	3	NA	NA	NA	NA	NA	101186.1371	NA	NA	NA	NA	NA	69441.78852	NA	NA	NA	NA	NA	NA	NA	NA	16019.86268	NA	NA	NA	NA	NA	NA	NA	9077.920102	NA	17573.30627	15998.76077	17302.91173	14594.92868	12875.44081	16987.19677	11318.93143	NA	NA	NA	55968.23257	NA	15728.90072	35065.23502	NA	103309.1237	216777.2398	9520.587316
34	3	NA	NA	NA	NA	NA	117766.097	NA	NA	NA	NA	NA	71796.39444	NA	NA	NA	NA	NA	NA	NA	NA	16924.17536	NA	NA	NA	NA	NA	NA	NA	9819.077945	NA	19446.47101	15540.72039	17374.88435	13155.44213	11386.9436	16433.57107	10568.75081	NA	NA	NA	55607.39065	NA	15652.82933	29648.59105	9559.873621	104909.1155	183096.7719	9879.905578
14	3	NA	NA	NA	NA	NA	133596.5236	NA	NA	NA	NA	NA	65494.05591	NA	NA	NA	NA	NA	NA	NA	NA	16134.72537	NA	NA	NA	NA	NA	NA	NA	9634.848156	NA	20412.3986	18034.13832	17798.23842	13139.31572	11395.46783	14397.98973	9691.78974	NA	NA	NA	45790.1005	NA	14902.86684	29678.07973	10183.42842	101090.2611	204081.7241	9551.079529
28	3	NA	NA	NA	NA	NA	113661.4509	NA	NA	NA	NA	NA	71842.34131	NA	NA	NA	NA	NA	NA	NA	NA	17535.25215	NA	NA	NA	NA	NA	NA	NA	10225.83283	NA	21323.80309	19343.28584	17537.77847	13783.1923	12835.67941	14692.96333	12744.23924	NA	NA	NA	53168.55968	NA	16159.62758	35189.01909	10421.99451	96139.04058	227625.7097	10474.46457
64	3	NA	NA	NA	NA	NA	125418.9091	NA	NA	NA	NA	NA	73749.48022	NA	NA	NA	NA	NA	NA	NA	NA	15387.53398	NA	NA	NA	NA	NA	NA	NA	9893.792588	NA	17611.04188	19668.26039	18621.28526	15362.87011	12213.27547	14943.95208	10385.6614	NA	NA	NA	48322.89726	NA	16738.41968	34577.54333	9569.400314	93308.18015	210111.9657	9177.475325
52	3	NA	NA	NA	NA	NA	122448.0391	NA	NA	NA	NA	NA	76959.6765	NA	NA	NA	NA	NA	NA	NA	NA	15787.60606	NA	NA	NA	NA	NA	NA	NA	10333.37551	NA	17477.33577	17895.48924	18213.38281	15898.76691	12979.79038	15121.73099	10201.2626	NA	NA	NA	55689.44076	NA	14860.09752	31237.89113	10048.00073	113678.9111	230234.2007	NA
10	4.1	NA	NA	NA	NA	NA	117992.6184	NA	NA	NA	NA	NA	68165.80171	9353.606263	NA	NA	NA	NA	NA	NA	NA	14603.00454	NA	NA	NA	NA	11966.77255	NA	NA	9171.578847	9220.551714	19378.14557	17083.93185	16598.23284	14114.01546	NA	17394.89673	NA	NA	NA	NA	55490.1757	NA	NA	30981.6074	NA	115958.4664	54427.0092	NA
19	4.1	NA	NA	NA	NA	NA	124697.5296	13830.12908	NA	NA	NA	NA	57769.41595	NA	NA	NA	NA	NA	NA	NA	NA	13859.28867	NA	NA	NA	NA	9421.855269	NA	NA	NA	9400.940279	16921.92649	16104.96114	15059.58066	15217.14393	NA	17223.38482	NA	NA	NA	NA	61261.09313	9639.477079	NA	28703.9599	9233.52126	136756.982	56413.59904	11072.688
40	4.1	NA	NA	NA	NA	NA	115054.9406	9526.477408	NA	NA	NA	NA	66357.69147	NA	NA	NA	NA	NA	NA	NA	NA	14999.11016	NA	NA	NA	NA	11415.66107	NA	NA	NA	10147.99217	13808.68214	17213.43917	16080.95677	13446.48161	NA	15616.28937	NA	NA	NA	NA	52258.90151	NA	NA	29782.09475	NA	112953.0027	47796.89344	10369.94119
31	4.1	NA	NA	NA	NA	NA	131437.6395	10314.60428	NA	NA	NA	NA	68522.23158	NA	NA	NA	NA	NA	NA	NA	NA	14007.06097	NA	NA	NA	NA	9578.528091	NA	NA	NA	9132.833103	16360.23079	16055.94253	15255.60364	15844.83093	NA	16237.59396	NA	NA	NA	NA	66820.67361	9508.312608	NA	30137.52064	9535.506245	127989.0025	51308.8336	10862.38879
47	4.1	NA	NA	NA	NA	NA	107870.0477	NA	NA	NA	NA	NA	68435.9077	NA	NA	NA	NA	NA	NA	NA	NA	13627.39588	NA	NA	NA	NA	11853.1728	NA	NA	NA	NA	16383.23219	15497.37235	16888.90156	12954.68078	NA	14190.50137	NA	NA	NA	NA	50812.19664	NA	NA	28768.79572	NA	108478.1397	48686.65536	10014.52088
3	4.1	NA	NA	NA	NA	NA	128475.2653	NA	NA	NA	NA	NA	62157.42767	NA	NA	NA	NA	NA	NA	NA	NA	15508.19524	NA	NA	NA	NA	10564.11825	NA	NA	9612.499332	9387.167244	18206.93157	17656.38534	16366.68119	14112.70305	NA	16866.45623	NA	NA	NA	NA	72783.31338	NA	NA	31679.78695	10497.27265	150437.5791	50381.92005	12309.62673
6	4.2	NA	NA	NA	NA	NA	129374.9842	NA	NA	149874.6616	NA	NA	69673.1304	NA	NA	NA	NA	NA	NA	19962.6049	12962.35576	16519.594	NA	9258.426548	NA	NA	15155.33496	NA	NA	10854.45635	NA	17239.29007	20002.734	18192.71741	13492.89883	NA	15358.1914	18603.11302	NA	NA	NA	62536.24146	NA	NA	52606.92465	NA	125951.389	118874.0238	NA
21	4.2	NA	NA	NA	NA	NA	113744.055	NA	NA	117915.326	NA	NA	62342.72678	NA	NA	NA	NA	NA	NA	16710.83043	10976.5253	16307.71157	NA	NA	NA	NA	12638.34651	NA	NA	9905.656073	NA	17993.2383	17924.77625	19628.86342	16992.73016	NA	17007.32147	18247.50699	NA	NA	NA	50042.47584	NA	NA	49515.74071	10272.48773	105887.4738	104299.1542	10611.01822
12	4.2	NA	NA	NA	NA	NA	130147.602	NA	NA	107258.3806	NA	NA	83309.14716	NA	NA	NA	NA	NA	NA	20400.19629	13500.76439	16929.31012	NA	NA	NA	NA	15913.79948	NA	NA	10628.28368	9360.480365	18726.86008	19161.20714	19436.77138	16271.77259	NA	15455.70404	21107.97562	NA	NA	NA	58890.93716	NA	NA	55157.65103	9560.026007	120628.1619	129183.3105	9336.033954
51	4.2	NA	NA	NA	NA	NA	148999.0221	NA	NA	149036.4001	NA	NA	77475.46156	NA	NA	NA	NA	NA	NA	15411.78553	12554.41432	15650.6187	NA	NA	NA	NA	13755.90553	NA	NA	9612.278426	9938.288559	19539.81682	17382.03574	16069.51084	13145.98427	NA	15546.83583	19610.06311	NA	NA	NA	57646.02293	NA	NA	56521.86606	9210.614307	130170.9477	129222.2993	NA
60	4.2	NA	NA	NA	NA	NA	129676.062	NA	NA	120493.8103	NA	NA	66768.25785	NA	NA	NA	NA	NA	NA	17346.78367	10801.23342	17398.53746	NA	9151.546704	NA	NA	13642.23736	NA	NA	9974.826279	9305.86802	18950.75753	18733.72525	20223.28642	17323.81748	NA	18189.67617	16715.20707	NA	NA	NA	50683.08585	9382.209558	NA	51907.12983	10860.93244	112914.427	111105.4	10595.45007
23	4.2	NA	NA	NA	NA	NA	126917.5229	NA	NA	133952.9146	NA	NA	70101.13502	NA	NA	NA	NA	NA	NA	16702.0396	10347.89434	16055.95635	NA	9621.973708	NA	NA	13898.49422	NA	NA	10770.42654	NA	22556.63735	18834.92419	17385.7301	16675.87547	NA	16895.74475	17849.36485	NA	NA	NA	50747.43607	NA	NA	45432.26967	10031.30049	103253.3904	110629.2215	11635.85105
58	4.3	NA	NA	NA	NA	NA	139223.3373	NA	NA	47600.68532	NA	NA	61866.72993	NA	NA	NA	NA	NA	NA	NA	NA	14314.64672	NA	NA	NA	NA	13456.49854	NA	NA	9465.52855	NA	17636.73096	16953.2715	14578.38564	12871.5906	NA	13663.61538	27519.89122	NA	NA	NA	51443.51366	NA	11424.54217	77797.44328	NA	104101.8978	180188.1315	NA
55	4.3	NA	NA	NA	NA	NA	117712.9832	NA	NA	44175.17087	NA	NA	57612.73948	NA	NA	NA	NA	NA	NA	NA	NA	14854.94131	NA	NA	NA	NA	19631.6019	NA	NA	NA	NA	16585.10032	16237.12037	15585.69506	13278.80724	NA	12397.80192	25781.04257	NA	NA	NA	41564.95724	NA	11116.63955	70407.47827	NA	97873.26036	153363.2536	NA
8	4.3	NA	NA	NA	NA	NA	137735.293	NA	NA	41839.84562	NA	NA	70290.63595	9879.479241	NA	NA	NA	NA	NA	NA	NA	16607.11454	NA	NA	NA	NA	15429.2672	NA	NA	10392.6319	NA	18026.74024	17463.02795	18683.68145	13946.98137	NA	11633.05612	28895.99639	NA	NA	NA	59652.52589	NA	12985.04291	73057.019	NA	99031.11651	204394.4188	NA
26	4.3	NA	NA	NA	NA	NA	117176.7231	NA	NA	39898.31863	NA	NA	58385.23119	NA	NA	NA	NA	NA	NA	NA	NA	14850.95469	NA	NA	NA	NA	18470.42438	NA	NA	NA	NA	18021.6387	14865.58999	17696.17159	14071.69047	NA	16123.92123	26632.11556	NA	NA	NA	41900.79848	NA	13955.91411	60372.55605	NA	97185.77847	176799.0496	NA
15	4.3	NA	NA	NA	NA	NA	127576.9368	NA	NA	48027.35959	NA	NA	51267.85676	NA	NA	NA	NA	NA	NA	NA	NA	14459.60314	NA	NA	NA	NA	19604.24092	NA	NA	9107.345466	NA	12635.51333	16160.8561	15670.75058	11566.62565	NA	12520.52554	24736.14437	NA	NA	NA	50689.93915	NA	10601.17514	53433.68936	NA	98633.67176	162887.671	NA
48	4.3	NA	NA	NA	NA	NA	145232.947	9685.072267	NA	55678.97985	NA	NA	65898.89888	10762.5376	NA	NA	NA	NA	NA	NA	NA	16376.52686	NA	NA	NA	NA	13547.43931	NA	NA	9983.44186	NA	18312.7029	18209.36158	16326.2288	13140.88528	NA	16332.21062	31478.79208	NA	NA	NA	61552.88683	NA	13554.29532	78145.18693	NA	120693.748	207272.1286	NA
11	5	NA	NA	9465.752655	NA	NA	137131.7116	NA	NA	NA	NA	NA	65598.12276	9632.779091	NA	NA	NA	NA	NA	NA	NA	14633.38243	NA	NA	NA	NA	21290.60572	NA	NA	NA	NA	18979.18962	16921.89942	16908.52339	12172.92461	NA	17117.51587	19983.28057	NA	NA	NA	57955.78333	NA	NA	47033.97596	NA	112177.506	97869.72185	9756.728387
22	5	NA	NA	NA	NA	NA	123633.1132	NA	NA	NA	NA	NA	48180.37237	14733.62265	NA	NA	NA	NA	NA	NA	NA	12965.03018	NA	NA	NA	NA	17651.83849	NA	NA	NA	NA	14222.11505	13526.68975	13701.80446	12339.41201	NA	13249.85293	20077.76341	NA	NA	NA	48004.39992	NA	NA	38685.52452	NA	103498.4581	110596.3593	NA
54	5	NA	NA	9949.88298	NA	NA	141089.9992	NA	NA	NA	NA	NA	54130.52474	12871.56965	NA	NA	NA	NA	NA	NA	NA	13970.74947	NA	NA	NA	NA	20421.08021	NA	NA	NA	9924.59567	15946.41945	16277.89045	14258.75857	13024.61369	NA	14059.92544	20731.43932	NA	NA	NA	47238.72062	NA	NA	49600.25545	NA	116362.0437	120147.5416	NA
49	5	NA	NA	9835.31844	NA	NA	132080.7925	NA	NA	NA	NA	NA	58259.80602	16826.80949	NA	NA	NA	NA	NA	NA	NA	12860.01374	NA	NA	NA	NA	17226.87809	NA	NA	NA	NA	13323.30225	14107.01667	13958.12536	11021.97807	NA	13855.62826	22329.94168	NA	NA	NA	48210.42968	NA	NA	51482.43607	NA	116343.0384	123737.7371	NA
43	5	NA	NA	9292.161932	NA	NA	122210.5524	NA	NA	NA	NA	NA	60796.03242	10979.44374	NA	NA	NA	NA	NA	NA	NA	14442.89934	NA	NA	NA	NA	20048.37032	NA	NA	NA	NA	13942.36551	15754.1943	16267.11739	10761.23699	NA	13348.88987	16972.47964	NA	NA	NA	48587.39866	NA	NA	43025.7913	NA	94587.59659	104671.0365	NA
5	5	NA	NA	9620.465043	NA	NA	138657.0798	NA	NA	NA	NA	NA	63655.92604	NA	NA	NA	NA	NA	NA	NA	NA	15076.11522	NA	NA	NA	NA	19880.36515	NA	NA	NA	NA	18667.03741	15929.07203	16107.67723	10489.07074	NA	17122.44325	20045.05534	NA	NA	NA	55666.52276	NA	NA	43362.39365	NA	110375.1035	111240.7635	NA
35	QC	NA	NA	NA	NA	NA	131793.8283	NA	NA	24933.17415	NA	NA	69519.64137	9166.546378	NA	NA	NA	NA	NA	NA	NA	13903.52105	NA	NA	NA	NA	19926.62593	NA	11204.93688	NA	NA	14245.42969	13915.03537	15598.76507	15317.6861	NA	14802.42088	16214.22618	NA	NA	NA	57043.04955	NA	14547.06761	44642.80727	NA	118803.3683	144596.4156	NA
13	QC	NA	NA	NA	NA	NA	122717.4895	NA	NA	23019.88145	NA	NA	62609.91682	NA	NA	NA	NA	NA	NA	NA	NA	14371.16418	NA	NA	NA	NA	21178.93899	NA	16828.57253	NA	NA	16219.09711	15227.71766	17334.76698	10064.39779	NA	13834.75163	14609.08175	NA	NA	NA	52133.26446	NA	15191.87252	36959.04487	NA	116131.0199	139896.7862	NA
67	QC	NA	NA	NA	NA	NA	89255.22754	NA	NA	25195.45673	NA	NA	69525.87634	NA	NA	NA	NA	NA	NA	NA	NA	13253.25415	NA	NA	NA	NA	20181.15024	NA	11689.66665	NA	NA	17029.42826	16792.70151	13019.80146	13338.43778	NA	15074.09441	14360.85374	NA	NA	NA	54200.80168	NA	15181.07446	44752.04863	NA	115120.2677	134933.4939	9155.175392
24	QC	NA	NA	NA	NA	NA	92614.59752	NA	NA	21221.50823	NA	NA	71636.64371	NA	NA	NA	NA	NA	NA	NA	NA	14188.07697	NA	NA	NA	NA	23156.99564	NA	17458.54226	9145.579493	NA	17967.27556	16741.26646	13537.0489	11960.2443	NA	15191.82126	17153.09905	NA	NA	NA	49382.82133	NA	13634.83301	48448.46959	NA	110296.5461	125219.0997	NA
46	QC	NA	NA	NA	NA	9175.286913	129396.8388	NA	NA	21471.76764	NA	NA	62559.70474	9104.992596	NA	NA	NA	NA	NA	NA	NA	15196.44284	NA	NA	NA	NA	21593.78301	NA	16350.58976	9275.218979	NA	16815.12669	17387.95344	17849.62891	14482.66409	NA	18297.00959	14752.79678	NA	NA	NA	60016.68012	NA	15747.09805	51229.28657	9196.4216	130994.7891	140931.0685	NA
1	QC	NA	NA	NA	NA	9537.217412	106459.6882	NA	NA	22764.57305	NA	NA	67291.87937	NA	NA	NA	NA	NA	NA	NA	NA	15442.65452	NA	NA	NA	NA	21716.3275	NA	16769.5337	9245.847186	NA	19073.27162	16360.59134	17441.03407	14128.85048	NA	16394.65776	17328.77475	NA	NA	NA	59705.53184	NA	14988.2729	39832.73591	9242.027777	124069.5206	133967.4987	NA
57	QC	NA	NA	NA	NA	NA	113234.773	NA	NA	23045.05631	NA	NA	69825.48095	9194.784301	NA	NA	NA	NA	NA	NA	NA	12979.92283	NA	NA	NA	NA	19388.26767	NA	16711.20507	NA	NA	16008.90216	15179.91132	14423.15661	12931.48404	NA	13406.64965	15169.9273	NA	NA	NA	53857.64734	NA	14957.79563	47479.69182	NA	112589.4885	140096.0767	9096.638671
[truncated: 788 more columns]
