# Supplementary material for: Characterisation of a cohort of opportunistically recruited patients with COVID-19 and approaches to patient stratification
Source: BMC Infect Dis. 2026 Mar 31;26:923. doi: 10.1186/s12879-026-13070-7 (PMC13162505; doi:10.1186/s12879-026-13070-7)
Supplement: Supplementary file 3 — Supplementary Material 3: Table S3 - Curated proteomic data following quality control [file 12879_2026_13070_MOESM3_ESM.csv]

Table S5 - Curated lipidome data following quality control. Data obtained in negative ionisation mode. Includes all mass features that passed quality control (appears in at least 2 of 3 technical replicates and both biological replicates, with a Min%CV of < 30%.
Sample	Pt-Label	0.80_498.1640n	1.01_656.4289n	0.95_829.2506n	1.65_366.2078n	2.11_384.1822n	4.92_537.5118n	5.36_536.5277n	6.26_565.5430n	7.84_797.6748n	7.96_811.6904n	7.96_621.6065n	7.94_647.6226n	7.84_663.6174n	7.84_607.5905n	7.59_667.8390n	7.59_645.6061n	7.50_809.6746n	7.48_593.5746n	1.94_367.3448n	1.85_916.6069n	1.69_684.1796n	1.60_324.2278n	8.09_635.6221n	8.32_716.6800n	8.24_649.6379n	9.64_838.8433n	11.05_1009.7835n	10.84_1077.7859n	11.91_509.8830n	9.41_673.8573n	9.41_657.8924n	9.41_589.9046n	9.41_521.9171n	8.91_453.9299n	8.74_1013.7932n	8.74_521.9172n	8.70_871.8340n	8.70_605.8698n	8.03_707.6429n	0.64_358.1410n	0.59_475.9115n	0.62_278.1494n	0.66_298.1600n	0.64_362.2087n	0.66_490.2213n	0.68_442.1338n	0.76_326.1918n	0.76_462.1656n
35	QC	123.08	284.6	NA	398.25	NA	554.62	1036.34	413.77	173.96	353.01	1772.35	3850.32	145.7	226.83	289.47	502.94	437.82	387.38	2904.08	872.09	450.1	872.81	1192	2207.12	3732.58	131.89	4349.9	2838.38	298.49	134.43	273.2	349.23	388.85	4762.87	498.34	5741.59	169.95	2575.87	1180.37	320.47	192.02	576.08	953	NA	484.52	NA	6656.8	147.64
1	QC	NA	371.44	NA	367.6	142.25	731.23	1292.03	496.8	200.57	321.86	1912.36	4301.75	126.73	237.9	274.35	580.7	422.01	432.35	2681.2	912.35	426.46	879.66	1412.36	2446.51	4176.11	136.73	4703.15	3094.28	288.42	141.61	339.91	413.41	426.98	5221.29	436.04	6142.56	185.54	2553.62	1228.57	354.25	182.03	702.98	1193.23	146.56	452.2	NA	8077.67	156.07
13	QC	NA	309.41	NA	360.22	NA	588.18	1048.97	402.65	168.6	301.68	1577.36	3702.93	125.63	192.91	338.47	506.27	385.61	374.55	2757.11	837.41	405.92	867.51	1154.63	1997.16	3591.55	125.7	4643.73	2974.55	308.74	NA	261.94	363.73	394.76	4871.63	477.52	5869.44	168.36	2582.74	990.19	344.6	200.66	523.83	951.92	125.06	474.05	126.22	6542.46	161.92
24	QC	NA	287.36	NA	394.56	NA	604.18	1015.71	406.41	173.31	338.51	1788.74	3913.42	145.3	218.72	323.32	492.46	434.19	414.31	2634.37	850.67	449.37	903.82	1206.09	2141.97	3675.83	156.44	4453.72	2892.32	320.58	NA	257.92	367	425.64	4934.71	498.56	5918.5	196.66	2603.48	1129.73	322.59	185.54	601.19	1020.68	NA	460.72	126.56	6324	162.42
46	QC	NA	270.43	126.1	332.49	NA	548.18	991.56	412.46	176.12	326.03	1591.06	3818.88	NA	203.5	295.53	494.6	428.59	404.24	2581.18	840.68	396.79	809.95	1183.6	2053.31	3801.64	184.77	4380.73	2741.18	286.97	134.31	299.51	344.75	376.09	4550.66	485.82	5480.18	180.92	2469.38	1057.34	299.71	182.24	539.6	911.61	NA	453.53	NA	6135.44	160.74
57	QC	NA	254.68	NA	363.07	NA	546.53	953.9	412.18	175.74	418.22	1694.75	3930.55	142.67	207.39	334.19	519.63	464.98	407.1	2700.7	911.57	436.09	924.94	1255.42	2198.72	3673.46	159.99	4338.59	2790.71	282.06	NA	241.44	353.46	409.29	4554.56	485.8	5471.58	182.54	2450.76	1118.46	299.62	173.97	608.58	922.52	NA	429.56	NA	6139.42	141.83
67	QC	NA	281.95	130.57	374.37	NA	552.16	1016.7	441.36	170.81	382.1	1836.77	4067.18	151.35	212.9	310.76	512.92	469.31	405.11	3013.94	868.88	400.17	846.25	1295.77	2368.07	3833.56	NA	4209.71	2667.94	292.34	NA	237.22	333.27	395	4654.07	490.64	5613.62	199.94	2535.08	1236.81	319.61	190.44	557.75	893.15	NA	425.06	123.3	6158.72	145.4
37	1.1	NA	179.2480098	NA	371.1991453	NA	821.2029605	588.6374191	644.7561042	149.8131566	329.7294374	1979.294501	5194.730244	122.6774986	198.9794515	318.3418751	626.2757927	488.9356491	539.5564592	241.3659587	546.8416189	NA	714.2348432	1096.046473	208.0914217	2491.80617	142.2077452	5002.836451	3199.948336	294.1984952	148.8528893	315.2062212	419.1132523	463.6082821	4966.564471	636.2030794	5976.747859	445.4524774	2807.506453	229.2067354	259.9444763	190.9166632	318.6006628	675.2934396	184.0399759	248.4529598	NA	4467.197732	136.7324917
29	1.1	NA	180.9426522	NA	371.2769099	NA	846.6267297	547.7961877	585.6628469	130.7002981	322.9553716	1937.685142	4919.657269	NA	175.0391459	338.9919148	560.9243611	399.0944918	470.5652312	NA	553.0840975	NA	750.7190456	1043.817685	NA	2288.279512	179.0577149	4994.695634	3148.479878	320.3596401	158.2462736	349.2877454	468.0380615	493.2551388	5228.684883	653.7956062	6234.247047	438.2718995	2798.28266	191.5795727	286.5134389	185.8975496	371.1086461	697.1980572	164.9768472	190.9024528	NA	4211.50979	142.5739086
18	1.1	NA	181.4686574	NA	398.8387169	NA	835.5660204	546.9176109	582.4024047	150.170913	414.8951232	1942.799081	4580.666954	NA	202.64822	321.0122992	560.8166496	399.3194182	476.4671757	NA	536.1819827	NA	848.996179	1017.840822	NA	2228.440315	147.2175979	5270.566412	3255.923725	316.2401089	181.5688891	397.3864166	483.6689446	483.6414545	5394.055232	659.0697785	6464.681826	437.4579341	2947.36263	199.607306	312.8288935	184.9377535	344.4199368	668.0249175	184.7027835	198.7282594	NA	4679.0999	145.3720383
7	1.1	NA	204.605129	NA	372.005339	NA	880.5775892	601.1531531	631.5574381	139.6950362	324.888947	1863.398588	5044.616067	NA	195.8364647	313.3640741	648.4006607	422.989635	540.6008124	245.1714333	524.83198	NA	717.9238591	1015.605714	192.5849879	2368.272811	142.970824	5226.757471	3183.178455	294.8720893	167.8146315	366.8981597	445.759125	446.326152	5202.59394	622.6905243	6299.247526	446.5413405	2731.260439	231.4012996	254.8199757	170.918172	385.508742	756.5995597	189.5082573	233.6437547	NA	4314.435167	145.3434421
32	1.1	NA	195.9775615	NA	378.5521548	NA	834.9162656	561.9559709	580.947681	144.4133602	388.3111814	1967.585683	4873.926869	NA	171.3585449	324.6191116	596.267105	462.3281638	480.0750733	NA	547.8542926	NA	844.7732112	997.2854062	NA	2341.985619	162.1083537	5130.874917	3343.674524	321.0858199	177.7614605	397.5820365	532.5569604	541.8068051	5360.840249	665.1377984	6398.546699	415.8182575	2885.662547	200.8324502	325.8844632	202.355424	365.7637737	679.453515	191.2010705	213.8804427	NA	4737.806875	139.7565188
50	1.1	NA	183.983164	NA	365.9790908	NA	796.7825795	565.1268313	630.3503435	184.1078251	327.1770782	1985.381083	4848.034178	NA	193.6585828	306.6518036	672.971221	441.4848445	499.7165502	230.9113931	571.2633423	NA	720.8025771	1031.15608	209.2491366	2572.59927	133.0328827	4629.378264	2926.382958	283.8327406	128.1196243	306.5036069	401.7395953	443.5687799	4802.81536	642.3666244	5829.983478	397.3351262	2675.119568	251.5097769	229.320688	169.3152981	336.6177343	686.3758928	174.168175	216.5876985	NA	4117.819178	133.8691022
42	6	NA	241.2267609	124.4905474	152.6785534	NA	530.6973925	663.4513683	360.4989813	NA	302.3658708	1257.288344	4474.219043	NA	146.1632864	335.744619	502.0103702	619.7099767	394.0470869	2388.396893	745.5174964	NA	744.8922127	822.424451	1862.323228	2563.491659	189.6839189	5442.184102	3453.374623	304.4505846	NA	245.7691155	312.2920449	357.8475996	5041.757562	673.7938801	6085.059021	453.0507235	2837.38019	874.2564945	379.9624033	192.0493721	179.8561391	454.7820834	NA	NA	NA	3407.470877	NA
30	6	NA	234.7870485	NA	153.5438426	NA	468.1122799	785.6603869	291.0510999	NA	330.4654808	1248.753912	4152.372844	NA	140.9593213	359.7937899	405.431982	493.5441135	316.787762	2685.182636	674.6238704	NA	798.1903967	756.9965786	2037.798083	2150.531334	197.7518424	5247.313965	3389.796247	317.3593865	153.0730658	291.3749869	358.5836512	380.1596459	5168.520754	650.1195183	6226.800189	431.1669811	2862.453253	966.1609619	358.8293434	191.5602006	159.608714	688.2163027	NA	170.2376155	NA	4568.963578	150.6509459
63	6	NA	228.8776791	NA	164.1042859	NA	514.3548349	647.3750383	359.3967622	129.3577305	323.3825893	1326.007055	4291.068526	NA	167.1693846	316.3200993	526.3430719	606.7305759	343.4896325	2261.854496	814.9695755	NA	744.7643983	824.6256097	1786.998538	2475.937576	199.4511286	5181.730003	3276.355279	294.3302324	NA	279.072681	356.9868911	351.6569654	5007.145426	685.0111511	6164.418534	402.8762174	2824.74248	954.4314868	358.5242142	180.186549	181.8355898	432.647489	NA	NA	NA	3264.14326	128.5681137
53	6	123.3908073	203.5136438	NA	153.1196103	NA	468.0656997	735.4821491	290.2361948	NA	289.9556611	1264.330416	3956.070229	NA	140.1269969	337.5649375	422.9059957	533.448003	314.8011939	2660.84421	748.1435811	NA	809.9742035	721.9666262	2045.189378	2125.221229	170.5238748	5153.700661	3286.695801	327.5426928	130.1567903	271.9326983	379.7702307	380.3421296	4933.719718	700.3607529	5941.565596	394.3770873	2776.118261	987.553862	366.644616	188.2459805	147.8543993	697.6423234	NA	158.3129847	NA	4295.249715	155.2302293
4	6	136.1641386	283.7656858	NA	155.4086375	NA	591.3462503	1008.785698	342.8792876	NA	304.3411677	1239.331642	4252.392663	NA	147.9654646	337.4096015	452.5903123	489.5487533	330.2327994	2578.745732	731.2343928	NA	841.4495418	747.5829031	1995.325278	2254.6314	211.0243889	5832.982597	3781.568423	351.3780699	142.3054365	305.2414857	371.1193773	412.9762922	5622.439454	636.78625	6640.451313	417.4743923	2889.706958	873.7424713	421.7896401	208.8797268	181.8212916	804.3350744	NA	194.3924196	NA	5799.385467	156.4151354
2	6	NA	285.6806025	NA	181.7172297	NA	632.8304302	840.4181193	418.3590197	147.6422389	298.9338654	1370.813838	4723.97562	NA	158.5782458	351.5680818	538.511173	613.2352098	416.4089368	2293.874252	799.0950781	NA	876.3313895	855.5659907	1830.097809	2622.37478	204.7759687	5541.673267	3743.795651	320.8144854	124.5726722	306.8570796	407.8632791	416.1409769	5606.791991	581.7970252	6555.821889	394.9036756	2835.089792	919.2442467	426.5793709	181.1901462	261.4254806	570.1204292	NA	NA	NA	4337.852195	123.5958135
41	1.2	NA	214.4142134	NA	364.1663194	NA	792.6360726	488.1270772	665.8666119	164.1770723	377.1190329	2179.025794	5315.747804	133.7033816	220.2840932	278.9223069	675.9200613	512.2103155	554.7075388	269.8166149	700.227066	NA	742.4500111	1174.386491	215.3615773	2570.144862	149.6377772	4871.510038	3141.486486	287.4856025	145.2227237	313.0276456	380.4513823	433.4704152	4676.141238	601.2158681	5630.02099	382.4714054	2619.475226	252.856703	251.1003182	180.0941206	395.4905655	502.8815786	183.8937951	147.0675479	NA	3560.723065	NA
16	1.2	NA	212.2562118	NA	383.195131	NA	800.2154595	466.1508237	559.0154772	134.1526234	360.54458	1876.207667	4615.1869	NA	188.7846468	345.8450444	557.0771981	400.6690887	463.081228	382.383415	595.5028659	NA	812.5255137	886.3352563	275.4792324	2115.38775	181.5192352	5316.933345	3310.383653	324.6307767	155.7011754	391.2694291	505.4705984	518.9667938	5349.983813	641.6206991	6374.951902	400.0606167	2782.951324	281.5138058	216.5110143	177.4818311	396.8464574	497.6486111	167.2176392	NA	NA	3644.138781	NA
33	1.2	NA	206.5620162	NA	390.5854549	NA	766.682365	476.8817145	546.9721026	128.6423591	330.0696881	1976.377282	4959.602405	126.6912384	179.9273662	293.1514859	563.1644121	426.9153569	478.7719446	432.8413479	655.2367452	NA	822.6504584	1028.827709	313.6784904	2384.118093	172.910846	5297.105705	3307.957237	332.2567005	162.4279404	367.2114387	504.5442403	513.9018309	5191.57229	656.1713357	6324.227318	419.9049203	2852.025536	267.2966592	229.9836419	187.0100554	391.8045788	466.8237021	173.8923484	NA	NA	3698.465571	NA
59	1.2	NA	229.069378	NA	352.3019555	NA	820.7624912	479.2958275	675.4292235	181.9521843	408.8671948	2045.539946	5418.779207	127.6589469	219.1727662	278.3025111	746.1793092	518.8743781	562.5009455	273.8042308	726.8286495	NA	764.3865804	1092.370894	201.222999	2640.789447	157.3182268	4800.381416	3083.6635	286.0687276	141.8713646	311.5972719	415.6127345	414.244837	4640.940768	619.9859717	5593.879438	356.3527908	2607.763929	259.007062	229.7588957	172.8841077	441.6854133	507.6880498	179.5910508	137.6100053	NA	3420.349301	NA
65	1.2	NA	197.4967552	NA	347.8206382	NA	777.2738265	451.7428971	558.0724404	146.845052	265.9746759	1777.62336	4774.252058	NA	169.8207134	321.6839425	580.9125619	433.4989064	482.372869	405.9444689	613.7190216	NA	718.2278859	1003.40111	323.2990313	2302.119197	135.2125647	4793.115293	3210.565551	301.7992786	149.443811	334.1271827	417.1164868	401.4437495	4734.722869	629.7517129	5695.883296	437.6494272	2664.324478	299.096238	224.7418623	189.9153545	388.829169	439.5922072	171.319822	NA	NA	3345.795052	NA
25	1.2	NA	216.5372699	NA	390.487059	NA	850.9659841	499.0204031	680.1099564	187.0432548	430.3002637	2057.713668	5237.992655	NA	207.6847814	280.5151349	728.8027735	472.252923	599.5507031	270.4542879	682.3198962	NA	763.0355211	1102.096254	188.2060019	2770.158688	125.240353	5050.095293	3360.971621	317.9642327	134.2251193	322.0325504	443.8203954	489.1556857	5095.77912	623.042341	6049.942191	361.7450481	2792.002005	248.0451773	252.8802056	170.9409977	420.533147	526.6380837	181.0085793	135.9020823	NA	3754.021638	NA
27	1.3	190.5740904	211.7732389	NA	294.2667368	NA	645.7200727	437.0434452	298.2447578	NA	269.1370279	1214.949162	3472.156969	NA	NA	385.6172025	336.7341958	313.4719693	280.3247269	703.0062345	589.7343354	NA	821.2704772	632.7161427	497.7424668	1715.624407	199.5847122	5782.248899	3707.120378	374.8392615	225.0698227	469.0264946	604.0339157	657.9609339	6287.294597	766.4892775	7509.680245	514.8803197	3366.831257	247.3357014	147.3133003	229.9481332	300.8886159	2293.528317	NA	1162.39238	161.2949305	16156.2078	219.7687462
44	1.3	126.7086478	210.6522958	NA	289.1450976	NA	701.4294927	490.9281301	341.1708751	NA	285.8828245	1493.624289	3734.371827	NA	128.7817664	389.1376137	371.9103316	374.4473924	322.3201726	483.8838168	580.0397386	NA	688.9714718	729.3893031	393.1770754	1858.393439	211.1454956	5666.10678	3645.260509	335.546161	191.6003043	386.1586032	484.5322201	560.0874285	5710.764356	722.891042	6925.169263	513.0841722	3190.343214	246.752429	274.1148999	196.197331	287.8109669	608.2674344	145.7672446	445.9405558	NA	4505.856478	140.8974513
39	1.3	209.604722	205.7848614	NA	273.4094733	NA	666.3676563	450.3683589	296.9291951	NA	276.7571893	1315.952521	3227.876492	NA	NA	414.0052707	321.3693796	315.1427376	275.4495056	693.4099629	625.3030583	NA	717.8475981	602.3975687	502.3320033	1628.579911	184.459654	5646.351545	3664.465882	362.0701905	200.6214597	418.6120632	550.8489747	629.6664951	6048.538191	762.5683781	7248.56762	522.7158558	3340.25341	253.8936892	142.1117438	247.6152816	281.7148282	2212.490034	NA	1180.601867	164.3722883	15944.31985	199.7826011
56	1.3	126.8050245	204.8121218	NA	283.5842039	NA	661.3716405	437.2692953	344.905768	123.1278481	272.3214441	1345.621742	3694.806794	NA	127.2431134	353.2427687	406.5226611	337.4291084	328.3036681	484.2590798	562.1625987	NA	646.6586046	724.4505146	392.5625443	1927.305952	186.4512035	5692.01997	3810.373065	327.4856493	153.6737289	369.624713	538.9922225	554.0724171	5649.507121	782.0014054	6757.080459	490.7185255	3116.786845	224.0335187	270.5886119	186.6203539	270.8579552	625.8249466	143.2852121	434.4440028	NA	4095.136654	158.6420347
66	1.3	NA	176.0309467	NA	285.0284578	NA	706.3278881	477.7097027	361.1546262	NA	339.7194668	1485.113347	3698.850204	NA	137.8536984	368.3706115	389.0723656	364.0034038	328.4930384	485.1780596	617.4344093	NA	684.8172172	742.9582475	397.1184812	1928.75258	166.0773211	5730.871455	3581.825542	318.744565	194.4361121	423.749055	507.1054314	520.0628294	5587.508826	741.8095356	6805.337094	436.1694708	3200.519723	241.119403	280.550982	197.9508531	255.562054	610.1942588	144.8954928	438.5944873	NA	4559.962758	142.8142748
45	1.3	197.5026321	214.9251017	NA	275.2353943	NA	658.2378195	438.1324439	308.0079568	NA	387.9292014	1215.891543	3281.142858	NA	124.989171	408.3188706	339.6737464	296.6949327	281.8969773	632.566764	576.4551238	NA	731.0875694	623.0066701	491.7060758	1762.215144	161.8356207	5853.261547	3783.770463	367.4640445	189.6725896	420.1033522	604.8173993	650.8551176	6117.84592	802.7171922	7309.753639	544.5210006	3353.699742	245.7037235	145.7453515	232.1889152	286.713609	2234.681059	NA	1132.175707	154.451993	15689.56631	192.262104
38	2	141.2673775	217.3431934	NA	382.5399276	NA	291.6683207	450.1289213	NA	126.0507926	442.4845677	666.6691777	1541.314372	NA	NA	338.4484539	NA	375.3140401	NA	824.9434018	655.2572298	NA	785.5737991	402.5466741	525.8272581	1592.848747	168.3752472	5052.00618	3180.508493	305.819517	183.8311761	383.9767418	458.7253265	521.7669885	5223.836689	641.5119978	6357.871319	411.7733175	2960.034535	236.4768822	192.6840955	194.6714398	203.6486524	1584.565999	NA	839.7540554	132.1157498	10822.54824	191.7400805
36	2	126.6993311	198.7106256	NA	378.1870112	NA	283.9355678	442.5021827	NA	145.5400463	442.8440215	640.4684663	1411.262326	NA	NA	325.2213497	NA	353.2936371	NA	798.2243702	635.086292	NA	796.4891141	342.5429873	475.540334	1580.210005	165.071754	5005.008427	3195.359238	295.1100323	174.3949532	352.759694	459.655184	503.0461414	5160.19191	640.5089882	6274.052751	458.2353958	2922.052749	218.9953785	199.4007333	191.4693101	192.5928501	1632.765993	NA	829.0280413	144.2577447	10714.29343	178.7179499
9	2	NA	197.314132	NA	388.8259519	NA	269.8893852	443.4196598	NA	124.3334799	310.5857995	631.2540917	1438.310457	NA	NA	337.3489434	NA	332.8169165	NA	822.9326718	588.8486558	NA	776.5311241	331.7142492	456.9995833	1338.774245	158.6092011	4894.940241	3214.070991	312.8614168	177.6505679	414.3295549	538.5748009	528.822655	5254.860746	568.7525148	6469.90243	370.3224071	2779.619132	199.7123691	223.0495614	222.2209228	201.8193627	1579.062778	123.2220296	830.6150629	148.2914595	11249.19156	178.5433357
17	2	142.5745226	152.1500831	NA	354.0259164	NA	223.6826699	384.1707577	NA	NA	271.6586456	469.7019489	1050.080906	NA	NA	389.0712745	NA	221.6543617	NA	666.3212175	467.8155383	NA	735.4215574	215.2400494	370.0282424	977.0997176	170.5689685	5187.166232	3297.61532	318.5359968	224.4160029	499.6385584	607.0495895	624.0211741	5784.39905	623.6373873	6994.226326	423.764101	3022.220981	187.6367499	200.1073364	192.7158754	176.9618286	1645.920745	NA	959.5374998	145.8183836	11770.77914	177.6724701
61	2	135.770794	151.9268715	NA	356.5338677	NA	234.5276215	368.9075119	NA	NA	303.0065342	474.7118059	991.0368617	NA	NA	358.3635158	NA	228.8573854	NA	696.6289717	547.1801812	NA	706.8871292	229.439992	433.8003515	1147.72463	176.4663533	5129.273735	3300.952779	332.9478805	197.7697934	449.0109859	589.4845093	610.8950987	5436.999555	647.1163545	6573.789375	408.6357718	2996.969862	195.8676423	185.1316718	196.0440871	158.2730807	1521.284614	NA	894.8430025	147.1894746	11008.01935	165.5929228
34	3	147.4295058	163.801041	129.319727	294.7126875	NA	335.9910465	373.7429011	165.2834863	304.0301178	543.2266137	2653.496106	3962.912026	NA	401.0672099	275.2922311	438.5046155	596.4535344	404.6431361	951.7751588	599.4810881	NA	695.6045794	2442.782562	704.6181378	6033.346722	185.309645	4696.272278	3009.20952	317.168542	142.1209311	308.6405845	453.2326044	468.0787166	4703.242139	590.114658	5517.937019	352.0355386	2576.495959	496.4551419	205.1047536	221.6079084	NA	1909.485388	NA	1077.53545	142.6870615	13974.96882	196.1717944
28	3	129.3716587	161.1781421	NA	333.4784362	NA	345.6217931	406.9189323	166.1230731	349.0114268	643.8223363	2569.011507	3949.516988	NA	428.1164182	276.3067765	477.9090537	566.4104262	408.9601121	945.8221985	575.4674876	NA	798.0326603	2324.3203	618.8461737	6253.440663	193.1273733	4969.635077	3087.678269	333.2723968	132.3757366	322.7727412	443.2951121	463.6796154	4816.86506	549.6125549	5628.539189	306.3675858	2552.875901	476.9757343	226.5952531	217.5283278	NA	1791.426212	NA	1107.205521	128.8631766	13863.24543	176.7288281
14	3	136.4860066	177.1845671	125.8812005	293.2645005	NA	326.3190923	360.9235558	136.8392275	279.7079597	574.7178355	2121.495531	3439.837892	NA	346.1922728	295.8818337	366.507879	460.3708894	359.8090886	1004.323037	510.8410449	NA	753.0268312	2077.953847	694.9823022	5225.286838	177.398058	5086.678087	3320.887635	342.9578187	162.3934729	321.5255182	437.6852662	473.583402	4969.896694	598.2574039	5818.770352	348.0598555	2636.343467	407.5542959	236.3114713	203.3241731	NA	1608.59253	NA	1070.550409	134.0960359	10889.60639	183.4480199
62	3	126.4990662	152.4647368	126.5931983	298.0945743	NA	326.898752	382.4637163	172.8974265	332.9319052	647.982341	2432.699708	4018.772784	126.642034	404.1698418	251.293143	445.4837579	591.2950302	425.0089287	917.5508086	569.1326328	NA	700.6056545	2494.840711	667.5034704	6173.839319	242.6213736	4739.862565	3097.914932	306.3771056	135.4411709	275.5376816	376.5465298	432.4741818	4396.316621	549.9123565	5233.352841	298.0243207	2470.660394	486.9304058	184.7328903	190.7512812	NA	1848.117858	NA	1023.474029	140.6366835	13141.49301	168.68468
64	3	137.0337128	171.4045508	124.2515936	294.8478464	NA	311.9578599	378.4365594	157.2186707	267.3437275	540.0443125	2446.803156	3724.200712	NA	371.8159398	306.6828399	399.4417707	535.5289023	349.4995592	938.7625416	547.2494695	NA	784.6866743	2180.854078	804.7709591	5333.808229	184.8084506	4907.444082	3143.711266	298.3869819	162.8234393	305.8725838	390.7162254	420.5617427	4594.56998	566.2724448	5558.955343	326.8539496	2522.302525	492.713885	229.5815041	185.6876164	NA	1430.579224	NA	964.3977906	138.2019925	10623.87551	181.0235581
52	3	136.0619835	135.168488	134.0351798	281.0713447	NA	330.1830663	393.0454369	144.9983255	304.1675268	600.8407033	2221.941139	3442.474642	NA	352.5116008	275.3511482	393.3257467	448.3501747	341.0109141	980.2609913	544.0608708	NA	689.1572023	2027.950924	715.7850807	5099.784135	166.5431258	5120.356048	3308.4202	281.9966226	151.2183695	325.196072	451.2374501	437.9791393	4595.672065	575.8363925	5505.537644	372.2872372	2574.270232	492.1309605	227.0645689	188.0825457	NA	1443.422787	NA	993.4012382	130.0524986	10337.6051	174.4858517
47	4.1	NA	230.2351202	NA	318.7126033	NA	594.8397056	554.8855095	392.0124497	NA	224.6968711	1595.689773	3581.792541	139.8465138	195.35531	312.7251704	554.7038378	NA	243.4509846	1304.586585	660.4186764	NA	827.4989155	1355.535327	843.2016143	3135.460561	180.3356146	5078.964399	3295.997949	308.4957066	153.9172723	333.7059903	465.8915029	455.4294852	4889.425886	621.4437332	5814.9427	397.2952822	2669.067179	489.9650425	283.0276865	209.6508882	NA	620.4575271	131.6803138	204.9512712	NA	3921.727584	152.0981326
31	4.1	154.1416309	179.3237993	NA	322.310865	NA	532.0406501	382.0523221	311.8195114	NA	NA	1294.495181	3028.863573	NA	141.1295384	374.7238359	434.325116	NA	200.1587063	948.773497	472.7166483	NA	781.3620711	1099.690178	602.1153868	2951.842762	173.7640953	5695.277072	3603.098871	350.6663171	197.4765703	459.0207943	631.2570948	700.2140011	5840.737342	657.2374851	6947.881688	393.7932998	3157.228227	335.5964353	238.6454062	182.5700618	NA	976.3953934	142.9871582	583.5502494	NA	6498.771752	160.414269
19	4.1	144.3255061	162.1107249	NA	313.5691452	NA	554.9009146	370.5884577	313.3647359	NA	NA	1378.817328	3094.542784	NA	141.2858982	395.4742905	416.5465483	NA	185.1083959	1041.912264	501.788631	NA	818.0616489	1095.226369	590.0145613	2617.434041	180.8212895	5740.291257	3720.043005	330.1518191	231.9173733	505.1931798	628.3514064	609.3900159	5858.590578	660.7140308	7021.616413	400.4927051	3141.637098	356.0473362	230.4619298	175.5019023	NA	1041.47401	124.8724101	591.6255428	NA	6692.279636	125.1149565
40	4.1	122.4170205	237.4989957	NA	326.3732596	NA	625.0665116	568.5883528	422.8453036	NA	134.0347334	1695.612286	3660.288014	158.0127492	195.1222098	338.6904051	574.2556662	NA	261.349019	1250.618528	645.1632611	NA	788.884684	1390.366678	855.3351956	3163.193599	215.5340954	5236.011324	3471.432013	299.5972031	147.491287	318.9750026	436.0538368	486.0145033	4964.608631	630.3225132	5903.468799	372.0436025	2714.30002	551.1581445	302.6566167	222.6220737	NA	644.8801576	142.6985152	199.4777899	NA	4092.303177	139.5275516
10	4.1	129.2982582	234.1084358	NA	372.5317182	NA	656.9511085	597.5183205	416.3252537	NA	127.8348004	1559.786567	3560.112382	133.0428672	173.0054864	326.8803526	568.7406862	NA	250.6896637	1394.685438	694.2027784	NA	926.1142276	1306.808632	764.9476302	3242.659077	187.1702936	5424.160181	3457.401726	318.8079765	188.0392517	398.4451666	510.9821924	500.0386557	5312.260657	574.4701173	6406.836286	352.6637498	2781.735804	483.10455	312.7814578	220.3132828	NA	684.4306522	151.9702034	225.0183232	NA	4546.270748	158.5690893
3	4.1	148.06289	227.1182435	NA	291.1263209	NA	618.123087	412.4871949	332.892172	NA	142.5451183	1312.265369	3323.773555	NA	133.8929018	404.0160395	430.574429	NA	196.6401514	1131.713233	521.8776726	NA	726.4671618	1070.942119	608.9957973	2575.868524	181.2005497	5946.643327	3915.546491	345.6447494	229.2141752	530.6837939	670.6237652	676.4488437	6164.992777	650.6894206	7436.358314	448.3069007	3171.735151	369.1681921	264.0634279	176.0225965	NA	1169.569303	147.3552798	612.8421934	128.2305197	8710.037523	162.9510699
60	4.2	NA	221.1985678	NA	373.4030781	NA	626.1133914	594.5858612	404.5192586	NA	NA	1917.827292	4003.538451	159.0584408	185.2086902	406.3513056	645.9304968	NA	250.6288098	1585.701093	697.3728567	305.7332621	822.108485	1409.742931	1010.983355	3771.777729	178.1910349	5483.652405	3522.273519	351.5874558	186.8127103	423.5945434	535.2252847	530.6807572	5208.52631	593.283333	6260.547354	252.7027806	2826.955427	588.2688863	299.6438658	195.7906471	NA	584.0977181	NA	NA	NA	4334.736107	131.2415727
51	4.2	NA	217.3100601	NA	432.6675805	NA	675.2147232	670.2554452	473.2301638	NA	134.7130553	2051.103531	4239.271677	154.1927805	192.090234	387.6295171	689.888448	NA	316.0688726	1433.642429	677.6540728	285.5260876	979.6355541	1611.38521	1013.197627	4078.99009	171.1290732	4986.405074	3181.452241	300.3115772	156.7449051	334.9362781	461.4858629	458.1341377	4908.35882	610.8721219	5808.150005	239.5442071	2723.427932	600.4974966	222.9727803	264.5097749	NA	449.1014301	NA	NA	NA	3844.604459	135.091851
12	4.2	NA	236.6536712	NA	399.6527719	NA	708.5660539	687.5129615	473.4757573	NA	142.5205231	2126.092099	4252.505002	140.2075505	187.7562355	357.8282539	674.1768498	NA	276.9741447	1435.54503	650.1794127	NA	884.2755652	1632.499177	1008.041626	3928.64024	148.6200892	5308.870863	3501.486516	327.8878949	169.305742	361.7957386	455.0020737	462.2684295	5030.982169	599.4498248	6004.052992	358.6631704	2716.585459	571.1688766	239.1949953	278.757516	NA	457.0306114	NA	NA	NA	3987.184789	136.241608
23	4.2	NA	234.3274869	122.4302053	383.9550655	NA	674.5769929	629.5626963	394.994027	NA	163.7119557	1957.455601	3838.717044	145.976303	161.4478871	419.0695685	590.7488941	NA	261.5391897	1617.426986	680.983838	394.7424207	886.1094622	1357.883067	999.0830122	3582.850783	156.1805815	5768.044992	3474.108689	354.5221999	192.2239059	409.8460635	513.9163807	574.1265707	5488.557942	563.0702713	6728.203363	253.414865	2967.529154	549.3269218	324.7768692	223.024516	NA	623.1354137	NA	NA	NA	4372.021899	171.3567768
21	4.2	NA	220.0817145	NA	354.2457112	NA	630.0239389	597.6776411	362.6888626	NA	NA	1866.827428	3733.580377	128.5769442	162.9259573	378.3140305	552.3334057	NA	248.274137	1404.564933	634.1358403	NA	835.0188107	1416.587005	967.0777549	3410.337207	172.0288846	5231.4198	3367.701896	346.0777469	172.6061255	406.5446813	562.1826917	559.688213	5350.785471	593.3171508	6403.29916	365.68498	2864.956445	516.1345423	295.5479653	195.0661523	NA	606.755676	NA	NA	NA	4276.859541	131.562983
6	4.2	NA	256.9238394	NA	390.6220066	NA	737.146014	750.9810965	455.8450104	NA	NA	2278.260503	4511.318647	169.5823718	184.755093	374.4357393	685.1773546	NA	327.2295693	1603.870627	711.9310817	NA	952.9709324	1685.090376	1049.620521	3895.975841	192.2442838	5550.78566	3536.511453	312.3421395	145.5347404	354.5284935	469.841353	541.3402034	5193.139012	581.6892472	6278.431939	330.3450691	2773.16605	593.2962316	224.1523412	251.3618814	NA	538.747196	NA	NA	NA	4279.12974	139.3855973
15	4.3	NA	270.2617898	NA	362.7069182	NA	460.6530986	789.6837044	230.1121556	NA	NA	2619.662013	3553.608583	166.6929418	171.1151556	364.430657	339.4243796	NA	230.5917112	1889.489236	711.1719211	NA	742.5904281	1631.178663	1657.917181	3646.072141	152.4348575	5125.81094	3258.410863	306.6802446	158.681374	385.8778777	531.8328827	556.4809786	5189.422722	634.063815	6169.739767	360.0618212	2719.428246	653.0459682	377.5012353	197.8435414	NA	496.4868544	NA	NA	NA	3768.238836	122.295846
58	4.3	NA	209.8007943	NA	406.9031994	NA	437.3710927	497.0196655	247.9913153	NA	176.1887721	2977.776216	4158.231386	193.4143716	189.5988041	344.9261412	423.9449803	NA	268.9446208	1500.546669	638.598342	NA	785.2482249	2056.866177	1405.806023	4664.820268	166.8835186	4663.875402	2991.427866	292.6414239	160.8624454	347.2277032	427.5807194	443.4683443	4806.033912	647.0563817	5771.514643	366.8333357	2669.125377	589.999191	278.5325973	228.0738349	NA	430.3671889	NA	NA	NA	3334.871777	NA
55	4.3	NA	209.8409396	NA	351.492927	NA	443.2235541	783.2745632	208.9069599	NA	NA	2569.392514	3488.379213	166.0721504	163.3877331	326.778842	364.8631551	NA	246.3882171	2091.508654	737.8488599	NA	704.7939934	1663.122908	1729.388339	3820.424346	178.0855136	5036.38028	3155.905957	318.2094395	176.8235329	372.062022	450.75187	494.6528329	4802.673861	598.0133847	5716.784952	348.1382527	2677.953125	728.2262352	365.9089442	206.6071548	NA	459.7551483	NA	NA	NA	3523.443951	NA
26	4.3	NA	239.3187455	NA	425.721738	NA	471.5920418	836.9547851	226.9159919	NA	164.0790447	2711.249518	3869.822539	155.0547363	167.4687067	340.0275041	345.2236467	NA	224.0659072	1843.406567	734.3027204	NA	810.3629482	1813.136353	1838.099777	4061.045861	162.6257689	5191.02772	3280.109102	341.9939642	205.8860976	387.6263852	508.2344787	539.2424349	5305.557601	616.612731	6321.534796	346.1286127	2828.557744	697.5532842	358.7727185	210.6116623	NA	528.3298855	NA	NA	NA	3753.98945	129.9360885
8	4.3	NA	261.0392517	NA	387.631633	NA	529.3557681	559.1599471	265.0082309	NA	156.5419497	2997.326051	4059.523569	195.4351978	187.1331356	353.0206028	450.241619	NA	264.2373584	1534.635511	684.2563332	NA	779.3970237	1910.633244	1197.260155	4215.498119	182.3464645	5038.986226	3287.722124	315.4427259	165.8539174	364.035215	503.3801755	573.7872558	5279.934051	614.3048108	6247.338888	345.4780665	2737.822901	539.877666	319.6845501	228.2194607	NA	507.0386728	NA	NA	NA	3840.733075	126.133248
48	4.3	NA	250.1678883	NA	414.5708442	NA	472.7296566	526.0854526	263.5574673	NA	NA	2929.438597	4083.764274	188.3993442	171.3758608	332.5116942	390.2191063	NA	269.1735274	1534.605465	711.9585741	NA	822.471475	2007.481173	1380.611455	4308.319612	167.3311546	4815.277014	3222.125704	293.7565433	167.2414467	332.1570607	424.2671836	468.7320861	4735.355917	593.8052389	5602.919295	356.3857339	2624.52909	592.7103491	259.5373939	218.1014985	NA	453.3726824	NA	NA	NA	3248.807379	124.5422443
22	5	NA	260.3681014	NA	435.6559698	NA	490.8003815	705.0334556	451.8582074	410.5886345	770.4547323	1865.497706	4308.895119	199.7766975	281.0077618	257.3424436	531.0749466	889.6326545	444.092679	2390.876609	824.5539979	221.3494257	889.5845187	1693.942929	1625.576709	3946.336038	150.5668374	4931.321023	3086.882815	333.2357016	144.6240352	359.1175315	474.8123318	518.5774443	5347.94391	627.8693288	6397.357826	351.5887878	2835.053525	1007.897089	380.0764866	266.5628887	NA	426.8778318	161.5784678	NA	NA	3419.913798	126.1570358
43	5	NA	225.4570371	NA	385.1800784	NA	347.3494545	662.4672935	312.6435213	290.796358	594.7784086	1599.123169	3592.375355	158.2216657	221.316416	292.2303852	376.490005	705.0632553	301.5474701	1975.040792	605.6086592	NA	719.0480132	1403.071904	1531.099693	2916.407459	NA	4777.73094	3046.27088	300.5567351	180.7990324	362.8269249	429.0160214	467.4631246	4774.610505	592.3441877	5879.965283	354.2816324	2674.394847	853.9167367	334.8934045	210.5248234	141.5437995	419.7966463	153.135907	NA	NA	3236.431289	NA
5	5	NA	248.7016561	NA	404.5912707	NA	448.8573607	788.8500306	365.1773619	314.5709944	619.4631579	1680.443525	3949.590808	177.8476482	214.1990735	280.5806165	393.8545408	671.0558683	314.3873548	2284.176486	672.2982868	NA	791.5184582	1480.549952	1589.544008	3280.669591	145.1864703	5137.572663	3379.970367	324.7435831	192.8114968	469.0989009	556.2242002	541.7470457	5565.279158	540.8462674	6631.845459	348.6356432	2883.315471	866.9054843	374.2396131	201.6537647	187.6890289	521.9502733	177.1043472	NA	NA	3780.81939	132.1838986
49	5	NA	235.5791531	NA	392.4957476	NA	428.03183	666.8101297	448.2919382	444.809715	687.0551417	1809.797856	4131.333384	220.3493262	272.127886	271.0024596	545.2962549	946.8894899	422.6021401	2225.140902	754.0609522	234.2688533	800.8983298	1706.971769	1607.915943	3878.770542	124.1181769	4907.511563	3095.954466	288.8345387	158.8945073	343.7098186	433.7313771	443.4003725	4784.323473	586.863932	5811.974233	305.791194	2609.10493	1001.718893	383.9721364	267.2127789	NA	356.0851162	160.0302031	NA	NA	3223.854295	NA
11	5	NA	224.4527824	NA	422.1377988	NA	429.7954878	741.5184464	348.0094278	318.2145706	626.1936993	1575.699272	3739.651576	183.3076317	223.4738559	294.1000268	356.2015592	676.0260065	337.0648699	2029.554957	629.0739363	NA	764.0495545	1431.7327	1594.878519	3168.916579	140.6442225	5227.834265	3249.466244	286.4982918	193.517741	432.7229897	521.4434147	534.3890287	5436.182687	626.4938311	6562.099801	358.5234902	2903.305131	854.2670685	344.8672292	201.2831628	172.3146206	491.2218853	153.0935813	NA	NA	3584.196736	NA
54	5	NA	225.8729569	NA	393.6813982	NA	446.4095358	665.538667	465.1346686	421.3054372	693.4561184	1756.528926	4426.936451	215.257811	249.8651628	285.1277276	533.2836185	959.5292708	448.5485993	2149.020506	765.0035691	311.2677739	728.0722593	1690.991377	1692.255708	4274.512662	151.2666014	4764.856849	3148.534336	307.0679758	170.5760696	358.8161007	447.8599256	428.5467697	4820.278669	647.040586	5923.325269	308.446526	2658.912979	1017.249183	364.5890653	276.851145	NA	372.1985074	148.629372	NA	NA	3216.154129	NA
[truncated: 1,269 more columns]
