# Supplementary material for: Characterisation of a cohort of opportunistically recruited patients with COVID-19 and approaches to patient stratification
Source: BMC Infect Dis. 2026 Mar 31;26:923. doi: 10.1186/s12879-026-13070-7 (PMC13162505; doi:10.1186/s12879-026-13070-7)
Supplement: Supplementary file 4 — Supplementary Material 4: Table S4 - Curated lipdomic data, positive ionisation mode [file 12879_2026_13070_MOESM4_ESM.xlsx]

## Sheet: Proteins
Table S2 - Protein and peptide identifications from Progenesis QI for Proteomics. (A) Protein identifications, including grouped accessions, peptide count, unique peptide count, protein confidence score, p-value by Anova comparing Severe current infections, Mild convalescent, and QC, q-value, maximum fold change, power, phenotype with the highest and lowest mean normalised abundance, protein mass…
												Relative normalised abundance
												SEVERE												MILD												QC
Accession	Peptide count	Unique peptides	Confidence score	Anova (p)	q Value	Max fold change	Power	Highest mean condition	Lowest mean condition	Mass	Description	PT2-A-1	PT2-A-2	PT2-A-3	PT2-B-1	PT2-B-2	PT2-B-3	PT1-B-1	PT1-B-2	PT1-B-3	PT1-A-1	PT1-A-2	PT1-A-3	PT5-B-1	PT5-B-2	PT5-B-3	PT5-A-1	PT5-A-2	PT5-A-3	PT6-B-1	PT6-B-2	PT6-B-3	PT6-A-1	PT6-A-2	PT6-A-3	QC-A-1	QC-A-2	QC-A-3	QC-B-1	QC-B-2	QC-B-3
P02746	17	14	156.26	0	0	3.59007	1	SEVERE	MILD	26949.9	Complement C1q subcomponent subunit B OS=Homo sapiens OX=9606 GN=C1QB PE=1 SV=3	4731.39	4033.96	4309.58	4898.81	4241.8	4252	3051.91	2835.13	2866.48	3150.7	3227.67	2816.59	1034.15	985.008	954.875	975.479	1016.6	973.384	995.894	1008.7	1001.4	1182	1146.28	1098.14	2999.36	3260.87	3171.41	2915.18	2941.23	2997.18
P55265;P55265-4;P55265-5;P55265-2;P55265-3	2	1	10.2801	0	0	5.13627	1	SEVERE	MILD	137264	Double-stranded RNA-specific adenosine deaminase OS=Homo sapiens OX=9606 GN=ADAR PE=1 SV=4	45.5237	59.4534	50.0406	68.0933	54.5437	50.5433	52.543	47.8419	45.8728	40.643	53.2764	45.5691	13.8474	6.33408	14.6946	6.54907	10.4005	8.89575	10.4184	8.27767	10.9527	10.1501	10.0532	8.95785	34.9611	39.6491	36.5196	37.5006	39.2919	36.1311
P43652	46	42	446.252	1.11022e-16	9.6574e-16	2.60979	1	MILD	SEVERE	71008.1	Afamin OS=Homo sapiens OX=9606 GN=AFM PE=1 SV=1	284.098	269.204	322.73	464.287	429.318	409.962	331.456	314.286	342.591	386.914	401.867	353.483	989.438	1024.06	1028.42	853.355	811.9	822.617	937.135	932.124	958.622	971.846	1016.21	902.966	708.601	723.737	749.885	834.641	905.206	894.607
Q96PD5;Q96PD5-2	20	18	198.103	7.77156e-16	5.07014e-15	4.60958	1	MILD	SEVERE	62787.4	N-acetylmuramoyl-L-alanine amidase OS=Homo sapiens OX=9606 GN=PGLYRP2 PE=1 SV=1	90.2929	80.3304	90.7806	80.9195	104.655	97.4708	145.61	154.362	150.474	169.423	170.711	161.95	503.708	560.372	566.635	459.266	475.019	453.82	651.47	621.941	631.274	682.921	630.522	663.493	434.401	476.4	471.071	389.742	406.971	423.889
Q9Y4B6;Q9Y4B6-2;Q9Y4B6-3	3	1	26.7023	1.77636e-15	9.27111e-15	80.6462	1	SEVERE	QC	170775	DDB1- and CUL4-associated factor 1 OS=Homo sapiens OX=9606 GN=DCAF1 PE=1 SV=3	165.734	163.453	171.923	245.812	252.557	238.85	84.7096	82.2435	76.4059	124.106	133.694	101.972	51.3295	46.0554	47.0329	40.1946	40.0866	34.0011	114.996	113.612	133.877	122.683	130.439	130.042	1.23776	0.636797	1.73934	1.15146	2.396	4.25556
O43866	8	8	63.2573	2.74225e-14	1.19269e-13	3.04509	1	MILD	SEVERE	39627.6	CD5 antigen-like OS=Homo sapiens OX=9606 GN=CD5L PE=1 SV=1	71.4221	77.6611	77.11	72.5394	69.1341	64.0188	49.4888	51.2358	49.8342	63.8324	69.5992	63.0722	246.81	235.392	229.899	177.262	190.021	182.79	184.222	194.893	206.443	191.331	164.077	168.828	68.0723	75.4112	75.1113	118.042	108.854	126.257
P19652	10	5	93.5448	1.53988e-13	5.1643e-13	5.6002	1	SEVERE	MILD	23887.8	Alpha-1-acid glycoprotein 2 OS=Homo sapiens OX=9606 GN=ORM2 PE=1 SV=2	176.464	159.177	171.305	210.697	198.816	188.524	116.482	107.054	121.306	144.536	143.865	139.751	40.6905	38.2808	39.2393	37.1239	34.0192	34.3084	19.8585	17.6202	21.3535	19.4086	9.7206	23.7174	112.029	111.592	123.52	124.203	124.604	114.531
P01011;P01011-2;P01011-3	55	49	751.436	1.58318e-13	5.1643e-13	2.43748	1	SEVERE	MILD	47822.1	Alpha-1-antichymotrypsin OS=Homo sapiens OX=9606 GN=SERPINA3 PE=1 SV=2	9152.71	8346.51	9246.96	10330	7612.58	6654.75	6060.05	6003.7	5587.59	6260.45	5854.46	5355.92	3034.83	2882.52	2738.65	2806.38	2935.15	2763.46	2741.64	2608.85	3546.38	3209.25	3218.75	2987.51	6897.18	7668.98	7115.45	6327.16	6362.49	6146.17
P02741;P02741-2	13	13	144.668	3.95572e-13	1.14698e-12	124.807	1	SEVERE	MILD	25209.7	C-reactive protein OS=Homo sapiens OX=9606 GN=CRP PE=1 SV=1	2201.96	1951.68	2046.21	1877.39	1580.9	1482.19	1742.78	1715.17	1651.87	1989.25	1830.23	1748.59	15.2186	21.007	18.5189	23.2518	26.3393	24.0199	0.385392	0.246627	40.2167	3.87803	0.439566	1.29384	1085.91	1156.83	1132.85	955.803	953.492	983.292
P08571	8	4	56.3184	4.62741e-13	1.20756e-12	2.99991	1	QC	MILD	40703.6	Monocyte differentiation antigen CD14 OS=Homo sapiens OX=9606 GN=CD14 PE=1 SV=2	150.306	131.533	139.165	133.248	117.013	117.835	126.423	119.158	124.974	147.308	135.994	127.16	98.32	103.51	99.5278	82.2423	83.86	82.0802	89.6845	99.1837	91.6228	60.5684	57.8336	56.7929	262.925	303.355	271.194	213.383	220.902	236.032
P13645	13	11	97.1336	7.51954e-13	1.7839e-12	53.4115	1	SEVERE	QC	59055.3	Keratin_ type I cytoskeletal 10 OS=Homo sapiens OX=9606 GN=KRT10 PE=1 SV=6	661.792	617.457	624.539	778.933	659.608	613.917	137.183	136.41	131.344	150.905	157.882	149.77	64.1286	61.8763	62.9095	73.8719	67.7557	76.1943	110.191	117.688	101.057	128.791	113.178	106.813	6.05312	6.81969	6.49313	9.242	7.72112	8.78991
Q15848	2	2	19.503	2.16627e-12	4.71088e-12	3.72625	1	QC	MILD	26527.7	Adiponectin OS=Homo sapiens OX=9606 GN=ADIPOQ PE=1 SV=1	209.977	182.076	199.999	155.74	130.091	119.254	213.386	215.646	217.197	275.929	258.221	232.851	185.645	179.231	180.269	189.52	209.319	187.437	216.727	192.855	193.023	135.699	112.817	128.087	687.611	722.677	719.429	606.605	582.115	613.93
P02765	23	19	284.197	6.73572e-12	1.35211e-11	2.27599	1	MILD	SEVERE	40139.2	Alpha-2-HS-glycoprotein OS=Homo sapiens OX=9606 GN=AHSG PE=1 SV=2	1894.35	1522.79	1921.1	2387.34	1934.76	1902.27	1366.65	1285.63	1296.17	1707.19	1639.93	1527.36	4125.2	3641.05	3817.66	3168.11	2936.88	2972.05	4198.75	4122.36	4469.2	4691.18	4197.22	4057.56	1766.95	1853.84	1849.79	2318.28	2366.92	2308.34
P02763	11	6	112.133	8.49376e-12	1.58323e-11	5.4347	1	SEVERE	MILD	23767.7	Alpha-1-acid glycoprotein 1 OS=Homo sapiens OX=9606 GN=ORM1 PE=1 SV=2	394.628	384.313	400.894	1023	772.144	685.939	332.742	298.956	302.47	374.598	384.626	376.446	113.811	117.388	107.824	117.27	122.9	115.919	63.2409	69.4165	72.0274	56.4509	49.9028	48.3228	328.059	300.32	316.397	309.279	319.682	312.395
P00751;P00751-2	70	58	825.82	3.99279e-11	6.72934e-11	1.85999	1	QC	SEVERE	86901.6	Complement factor B OS=Homo sapiens OX=9606 GN=CFB PE=1 SV=2	2320.86	1983.18	2185.23	1742.92	1443.19	1395.59	1516.89	1536.76	1532.6	1540.66	1652.19	1431.06	1729.71	1847.66	1954.06	1847.32	1851.72	1915.17	1882.27	1808.57	1833.36	1940.53	1993.72	1902.79	3036.72	3289.7	3246.1	3021.33	3152.9	3114.65
Q08380	20	19	170.832	4.12592e-11	6.72934e-11	2.95287	1	QC	SEVERE	66243.5	Galectin-3-binding protein OS=Homo sapiens OX=9606 GN=LGALS3BP PE=1 SV=1	815.924	647.824	716.377	1200.13	799.14	692.606	1082.02	1031.11	1005.07	1189.36	1065.47	1048.19	1371.81	1111.83	1068.45	1068.12	990.4	971.555	1228.62	1211.94	1273.97	772.065	771.937	760.964	3167.73	3136.73	3054.3	2579.85	2448.25	2286.85
Q562R1	4	1	34.2988	8.49507e-11	1.30404e-10	1.95396	1	MILD	SEVERE	42345.5	Beta-actin-like protein 2 OS=Homo sapiens OX=9606 GN=ACTBL2 PE=1 SV=2	52.3491	58.456	58.5577	69.7669	48.2067	47.7373	45.8735	41.4894	41.0994	59.7599	55.0568	53.205	120.061	107.735	99.6192	144.399	117.995	118.471	84.0573	96.2414	97.8646	87.3946	85.3546	74.8457	105.324	95.3018	98.4616	95.3687	97.5626	92.127
Q9BXT6;Q9BXT6-2;Q9BXT6-4;Q9BXT6-5	1	1	5.2203	1.66072e-10	2.40766e-10	3.67825	1	SEVERE	MILD	137175	RNA helicase Mov10l1 OS=Homo sapiens OX=9606 GN=MOV10L1 PE=1 SV=1	132.274	143.937	163.878	232.251	182.991	176.385	121.295	120.183	120.168	161.446	136.615	124.173	41.8679	69.5749	74.3308	46.1958	46.0121	48.752	25.4545	16.2654	49.8702	26.2667	31.0087	18.0036	128.564	137.245	129.234	156.9	174.381	169.217
P02750	25	22	250.102	5.84959e-10	8.03421e-10	2.77159	1	SEVERE	MILD	38406.1	Leucine-rich alpha-2-glycoprotein OS=Homo sapiens OX=9606 GN=LRG1 PE=1 SV=2	2446.17	2215.55	2445.89	3202.87	2858.07	2801.35	1430.09	1444.25	1418.79	1710.53	1705.8	1544.12	553.604	584.628	591.955	569.27	576.627	578.3	916.134	881.888	960.929	977.744	948.565	961.091	1607.87	1719.69	1664.04	1844.03	1903.02	1910.02
P29622	18	13	119.833	7.17375e-10	9.36026e-10	1.71875	1	MILD	SEVERE	48713.1	Kallistatin OS=Homo sapiens OX=9606 GN=SERPINA4 PE=1 SV=3	171.087	155.368	177.195	232.327	221.106	213.365	227.903	217.419	214.38	253.961	247.947	250.019	376.419	338.417	334.483	324.435	311.936	291.052	394.028	389.175	413.742	441.816	458.886	363.543	300.709	331.29	344.163	377.661	352.95	377.612
P13671	38	27	272.598	9.49524e-10	1.16843e-09	1.59348	1	MILD	SEVERE	108436	Complement component C6 OS=Homo sapiens OX=9606 GN=C6 PE=1 SV=3	377.948	302.164	356.319	447.188	376.603	332.414	326.653	296.181	298.329	375.801	353.644	339.471	544.517	518.742	526.634	472.639	458.822	459.04	578.391	608.511	629.001	663.75	632.988	572.054	408.854	410.542	417.312	456.664	455.986	452.238
P02748	35	29	305.335	9.85039e-10	1.16843e-09	3.02625	1	SEVERE	MILD	64656.2	Complement component C9 OS=Homo sapiens OX=9606 GN=C9 PE=1 SV=2	1448.61	1221.48	1353.87	1332.73	1113.19	1062.31	828.106	775.221	751.776	956.771	913.817	858.667	556.622	512.204	480.539	423.545	425.904	422.343	223.401	213.66	220.702	249.691	227.927	212.5	729.052	706.557	753.545	797.355	783.587	779.587
P05546	27	24	231.591	1.13845e-09	1.29169e-09	1.67335	1	QC	SEVERE	57241.8	Heparin cofactor 2 OS=Homo sapiens OX=9606 GN=SERPIND1 PE=1 SV=3	1312.28	1199.03	1366.72	1375.81	1146.44	1088.25	1342.27	1297.7	1295.62	1548.22	1554.95	1379.27	1961.54	1915.39	1855.13	1643.59	1637.06	1572.22	1597.54	1521.5	1632.38	1428.72	1430.51	1291.23	2136.7	2291.12	2325.94	2238.54	2153.42	2162.93
P0DOX2;A0A0B4J1V1;P01762;P01763;P01780;A0A0A0MS15;A0A0B4J1X8;A0A0C4DH32;P01766;P01782;P0DP04	14	5	116.224	2.51487e-09	2.73448e-09	2.02069	1	QC	SEVERE	49846.7	Immunoglobulin alpha-2 heavy chain OS=Homo sapiens OX=9606 PE=1 SV=2	1559.56	1477.54	1600.58	1727.92	1360.11	1289.86	1117.3	1087.09	1074.42	1297.82	1251.47	1178.34	2370.31	2044.03	1863.32	1710.59	1589.9	1562.08	1684.4	1586.57	1657.39	1460.17	1338.59	1259.84	2547.86	2618.27	2748.57	2793.52	2726.67	2752.85
P02042	9	2	105.79	3.70434e-09	3.86672e-09	4.25478	1	SEVERE	QC	16169.6	Hemoglobin subunit delta OS=Homo sapiens OX=9606 GN=HBD PE=1 SV=2	500.146	428.301	521.83	467.013	397.118	395.137	154.547	158.726	162.138	179.597	180.822	169.035	94.8311	107.396	97.7997	91.338	85.8372	91.0022	73.4754	83.0632	76.3852	90.9186	79.0969	83.9056	58.7778	62.8192	60.568	82.9353	83.0859	88.3118
P43088	1	1	6.1213	8.68844e-09	8.72047e-09	22.7174	1	SEVERE	MILD	40853	Prostaglandin F2-alpha receptor OS=Homo sapiens OX=9606 GN=PTGFR PE=1 SV=1	596.537	674.225	855.064	231.791	413.705	428.115	580.52	617.332	750.542	517.175	717.882	454.982	0	0.777936	2.27695	29.2051	33.8526	60.0798	29.3823	31.4587	33.3065	8.23197	27.156	45.2696	332.494	410.86	344.498	164.018	195.448	253.558
Q16610;Q16610-4;Q16610-2;Q16610-3	9	7	57.9922	9.32735e-09	8.91605e-09	2.48021	1	MILD	SEVERE	62270.9	Extracellular matrix protein 1 OS=Homo sapiens OX=9606 GN=ECM1 PE=1 SV=2	11.0397	11.4738	11.9059	15.569	17.4153	14.6569	7.81102	9.91843	9.82415	9.24015	11.2712	11.2821	24.7839	20.0177	20.157	22.2909	23.9007	25.4282	29.3576	31.9395	40.1146	33.8294	34.4009	44.5008	9.43517	14.7506	10.1332	21.6559	14.1754	14.9307
P02768;P02768-2;P02768-3;Q92985;Q92985-2;Q92985-3;Q92985-4	78	63	1019.32	9.56664e-09	8.91605e-09	1.81546	1	MILD	SEVERE	71362.7	Albumin OS=Homo sapiens OX=9606 GN=ALB PE=1 SV=2	7931.27	6449.55	6964.88	10708.5	7999.59	7429.33	9295.95	9330.78	9452.22	9242.27	8952.51	8561.83	17266.7	15151.3	15010.1	20071.3	20188	19689.1	13267.9	12707.5	13322.9	12799.7	13195.3	13085.4	15088.3	16837.2	15928.2	11876.1	11791.6	11317.8
P19823	63	50	668.791	1.15031e-08	1.03511e-08	1.89722	1	MILD	SEVERE	106920	Inter-alpha-trypsin inhibitor heavy chain H2 OS=Homo sapiens OX=9606 GN=ITIH2 PE=1 SV=2	1718.35	1573.21	1667.68	2534.2	2368.16	2270.43	1437.88	1382.58	1419.33	1792.35	1868.81	1786.28	3331.98	3246.13	3293.95	2665.13	2604.6	2563.93	3697.94	3658.22	3836.57	4416.77	4229.52	3851.08	2235.38	2394.5	2410.12	2831.41	2698.15	2808.06
P0DJI9;P0DJI9-2	15	5	223.426	2.18428e-08	1.90003e-08	4.91069	1	SEVERE	MILD	13584.1	Serum amyloid A-2 protein OS=Homo sapiens OX=9606 GN=SAA2 PE=1 SV=1	1218.53	1010.98	1236.65	1440.89	1060.09	1040.13	3836.48	3632.18	3650.3	4591.43	4129.64	4101.94	536.304	362.877	385.01	658.283	603.266	530.626	617.481	548.16	664.507	486.282	501.208	408.42	2155.23	2418.53	2275.75	1774.41	1750.87	1719.72
P03952	31	23	228.73	2.45116e-08	2.06339e-08	1.82175	1	QC	MILD	73452.8	Plasma kallikrein OS=Homo sapiens OX=9606 GN=KLKB1 PE=1 SV=2	253.322	213.043	275.174	248.947	227.137	227.186	249.164	247.619	252.268	306.554	311.48	277.045	145.073	140.003	143.666	151.558	146.183	149.747	219.546	219.082	218.939	222.735	216.844	210.9	331.988	338.952	343.265	330.001	312.332	333.064
P00488	2	1	11.9078	3.71116e-08	3.02643e-08	4.77816	1	MILD	SEVERE	83781.7	Coagulation factor XIII A chain OS=Homo sapiens OX=9606 GN=F13A1 PE=1 SV=5	7.09199	8.92963	3.35657	8.02912	5.26698	10.6237	2.72834	2.80417	2.70837	5.78576	4.22228	8.52026	10.5265	21.9241	8.89441	22.6134	20.6651	24.3321	39.9787	38.5685	37.4895	44.284	27.2765	38.2392	22.9131	19.7968	24.7589	28.242	9.96936	22.5938
Q96DL1	4	3	23.4681	4.6792e-08	3.70024e-08	2.98	1	QC	SEVERE	65642.7	NXPE family member 2 OS=Homo sapiens OX=9606 GN=NXPE2 PE=1 SV=2	62.8301	47.1389	60.2215	100.853	76.2276	78.7448	20.6643	19.0813	20.5825	30.8094	36.7239	34.6496	137.814	127.871	131.073	103.119	107.784	107.918	126.496	136.393	127.1	144.343	146.504	139.589	125.228	142.255	144.598	147.449	153.399	163.976
Q7Z5J8;Q7Z5J8-2;Q7Z5J8-3;Q7Z5J8-4	3	2	28.339	5.08672e-08	3.90419e-08	5.29656	0.999999	SEVERE	MILD	163908	Ankyrin and armadillo repeat-containing protein OS=Homo sapiens OX=9606 GN=ANKAR PE=2 SV=3	80.0191	71.4492	76.6516	66.6889	65.67	58.311	127.235	137.363	120.316	146.228	138.846	133.036	25.0326	41.4665	43.5521	6.99461	6.71782	7.93027	21.529	17.7496	24.4554	6.94375	11.2818	17.0275	16.3269	16.4999	16.1943	42.2336	47.769	54.0121
P0DJI8	14	2	224.268	5.31356e-08	3.96177e-08	7.87163	1	SEVERE	MILD	13603.1	Serum amyloid A-1 protein OS=Homo sapiens OX=9606 GN=SAA1 PE=1 SV=2	1103.58	890.903	1103.67	1272.04	1062.49	977.566	4955.48	5219.03	5146.21	5883.53	5997.8	5672.36	428.582	290.573	308.915	519.914	475.61	418.993	487.606	432.737	524.176	384.524	395.739	323.296	2063.8	2294.68	2232.53	1849.12	1863.69	1780.26
P15169	7	7	48.4133	7.5668e-08	5.48506e-08	3.03741	0.999998	MILD	SEVERE	52571.4	Carboxypeptidase N catalytic chain OS=Homo sapiens OX=9606 GN=CPN1 PE=1 SV=1	122.618	101.563	119.736	189.952	172.658	155.994	343.493	313.238	312.641	408.933	393.896	374.899	1081.03	985.648	958.459	849.885	825.761	843.39	584.773	578.285	602.415	633.27	616.529	582.014	386.673	415.788	404.465	518.66	522.774	523.883
O95445;O95445-2	6	5	55.1255	9.44343e-08	6.66039e-08	4.92251	0.999998	MILD	SEVERE	21595.5	Apolipoprotein M OS=Homo sapiens OX=9606 GN=APOM PE=1 SV=2	11.3985	8.83145	16.2718	16.959	14.256	10.9371	11.853	7.6776	11.8154	8.74145	13.7649	11.9385	25.4663	20.9851	27.5741	28.0917	26.2835	28.7065	84.5239	83.7503	94.9655	100.614	96.5427	93.5265	31.7072	33.9618	38.295	36.4222	32.978	32.6684
Q14520;Q14520-2	7	6	56.3718	1.13881e-07	7.82057e-08	2.43637	1	MILD	QC	64781.8	Hyaluronan-binding protein 2 OS=Homo sapiens OX=9606 GN=HABP2 PE=1 SV=1	27.1307	26.4802	22.0502	41.9666	33.6055	32.7117	45.5165	43.4677	47.7689	61.3275	59.1556	58.7742	50.5403	52.4362	46.0525	48.71	36.2389	42.3573	36.8416	39.5114	44.8042	40.7517	35.5295	40.2048	17.2749	19.4108	16.7299	20.3101	14.2838	17.4711
P33981;P33981-2	3	1	29.4971	1.34816e-07	9.02086e-08	2.78204	1	QC	SEVERE	98041.9	Dual specificity protein kinase TTK OS=Homo sapiens OX=9606 GN=TTK PE=1 SV=2	303.231	317.172	334.437	573.619	546.657	473.981	223.676	210.452	205.637	241.412	252.423	210.017	411.213	397.547	405.924	688.971	747.907	723.246	802.089	763.972	824.804	964.882	991.008	887.529	882.098	936.821	906.231	859.605	892.255	937.829
P06396;P06396-2;P06396-3;P06396-4	38	35	356.973	3.18804e-07	2.07986e-07	2.28868	0.999988	MILD	SEVERE	86096.8	Gelsolin OS=Homo sapiens OX=9606 GN=GSN PE=1 SV=1	343.284	310.789	342.743	375.573	306.74	295.113	384.67	368.128	367.753	473.331	462.192	428.423	662.327	637.6	619.591	514.098	498.038	465.041	1095.02	1109.37	1127.4	1260.36	1161.62	1054.17	610.314	652.618	650.49	820.05	801.446	764.062
P06702	4	3	43.5721	4.19924e-07	2.67275e-07	8.05948	0.999978	SEVERE	MILD	13299.1	Protein S100-A9 OS=Homo sapiens OX=9606 GN=S100A9 PE=1 SV=1	40.5583	38.2095	44.0972	68.2943	56.9426	55.6616	59.866	57.5232	53.0709	79.1123	71.8105	79.2906	16.4552	22.0864	23.1331	9.20722	6.94138	7.72269	0.684281	0	0	0.190848	0.356423	0.627184	34.7586	19.9372	23.0268	46.8168	37.8022	36.0332
P19013	2	1	14.1651	5.19252e-07	3.22627e-07	2.38432	1	QC	MILD	56543.3	Keratin_ type II cytoskeletal 4 OS=Homo sapiens OX=9606 GN=KRT4 PE=1 SV=5	88.3474	85.3454	115.959	94.2064	62.4952	56.3603	60.055	51.2169	48.7644	56.1325	51.9957	49.4358	60.8625	62.1986	51.3389	63.5459	70.4524	71.1073	48.7943	48.4894	54.2704	56.8374	46.1966	28.2031	124.564	135.163	145.779	133.083	141.334	109.64
P58397;P58397-3	2	2	23.7918	6.63796e-07	4.02845e-07	1.73898	1	QC	MILD	182637	A disintegrin and metalloproteinase with thrombospondin motifs 12 OS=Homo sapiens OX=9606 GN=ADAMTS12 PE=1 SV=2	172.327	155.938	188.161	305.099	233.933	233.516	159.443	150.201	151.454	175.93	169.666	175.717	193.749	170.53	167.393	182.619	181.959	163.091	136.124	134.522	143.597	170.617	176.026	157.855	284.257	308.504	288.725	299.819	279.772	258.842
P04196	27	26	328.402	8.82624e-07	5.23473e-07	1.67643	0.999981	QC	SEVERE	60547.8	Histidine-rich glycoprotein OS=Homo sapiens OX=9606 GN=HRG PE=1 SV=1	690.589	633.208	728.612	662.403	638.76	552.796	718.753	694.365	698.272	867.381	880.939	787.786	960.456	971.452	960.256	827.028	853.334	842.663	1374.5	1404.18	1456.08	1456.69	1412.95	1388.7	1030.25	1049.11	1057.44	1255.98	1380.1	1397.1
P01023;P20742;P20742-2	65	57	568.655	1.1789e-06	6.83656e-07	2.05468	0.999995	QC	MILD	164717	Alpha-2-macroglobulin OS=Homo sapiens OX=9606 GN=A2M PE=1 SV=3	720.911	595.854	731.672	761.189	635.99	653.212	367.641	365.066	361.235	443.656	411.064	389.64	358.619	347.666	347.521	261.867	276.275	251.746	379.908	361.648	379.662	318.609	310.644	313.619	736.087	786.19	791.652	546.775	579.763	574.151
P60709;P63261;P63267-2;Q9BYX7	22	7	192.734	1.23512e-06	7.00687e-07	1.72282	0.999998	QC	SEVERE	42079	Actin_ cytoplasmic 1 OS=Homo sapiens OX=9606 GN=ACTB PE=1 SV=1	341.193	342.109	374.117	294.787	233.223	235.966	205.497	198.269	196.811	242.112	228.802	218.454	410.419	395.848	351.619	413.908	348.535	321.733	296.278	352.011	321.709	309.151	308.228	295.461	491.567	484.424	487.514	405.01	396.979	414.644
P02652	14	10	199.662	1.48536e-06	8.2472e-07	1.93029	0.999889	MILD	SEVERE	11289.1	Apolipoprotein A-II OS=Homo sapiens OX=9606 GN=APOA2 PE=1 SV=1	2767.29	2616.27	2841	3534.48	3288.16	3116.89	6011.71	5847.89	5899.48	6719.46	6707.62	6089.76	7983.31	8047.8	8146.7	7251.78	7114.42	7101.6	10115.9	10254.8	10161.6	10310.7	10499.1	10027.7	7198.17	7807.54	7353.95	8211.39	8906.03	8494.14
P02790;Q5T013;Q5T013-2;Q5T013-3;Q5T013-4	53	42	705.428	1.53161e-06	8.32678e-07	1.92968	0.999939	QC	SEVERE	52417.8	Hemopexin OS=Homo sapiens OX=9606 GN=HPX PE=1 SV=2	3699.55	3375.2	3444.49	5018.33	4229.3	3922.89	8391.86	8283.77	8062.86	10002.4	9628.6	9229.24	13269.9	12365.2	11501	11823.8	11487.5	11195	12281.5	12055.4	12056.5	13298	12730	11946.7	10901.5	11846.9	11557.3	13728.3	13254.3	13282.8
P14151;P14151-2	1	1	5.9709	2.61896e-06	1.39478e-06	5.048	0.999597	MILD	SEVERE	43669.9	L-selectin OS=Homo sapiens OX=9606 GN=SELL PE=1 SV=2	1.58938	0	0	1.58609	0.688195	0	4.12314	1.02541	3.17268	7.0114	6.7492	5.19325	18.2329	18.4071	12.4174	14.9086	15.2577	11.9773	11.7964	10.1641	8.43585	12.8177	12.9703	9.80299	3.49516	1.94581	9.71263	11.95	10.7287	6.18392
O95568	4	1	26.113	3.04969e-06	1.59168e-06	3.79386	0.999481	MILD	SEVERE	42490.3	Histidine protein methyltransferase 1 homolog OS=Homo sapiens OX=9606 GN=METTL18 PE=1 SV=1	0.902311	1.6116	1.7992	0.257041	0.430751	1.02985	1.0112	0.762993	1.91072	0.463829	0.714084	0.968871	3.79172	4.13836	3.97287	5.39092	7.77902	5.9931	2.55196	2.04405	1.39453	1.97024	3.04713	2.93057	2.57797	1.85012	3.80525	1.29514	1.18741	1.99961
P02751-12	111	1	1264.21	3.94242e-06	2.00585e-06	2.67678	0.999491	MILD	SEVERE	224885	Isoform 12 of Fibronectin OS=Homo sapiens OX=9606 GN=FN1	75.3835	61.7882	69.8061	105.39	94.234	91.3821	18.9936	18.2857	19.5375	26.666	26.0152	24.9781	181.673	178.655	175.539	146.11	150.494	141.119	123.282	120.232	122.288	120.748	115.944	116.875	92.9205	93.8041	92.8232	117.361	117.979	120.909
Q15643;Q15643-2	2	1	10.773	3.99696e-06	2.00585e-06	6.25939	0.999865	QC	MILD	228271	Thyroid receptor-interacting protein 11 OS=Homo sapiens OX=9606 GN=TRIP11 PE=1 SV=3	15.4862	18.1848	34.9416	12.05	43.5692	36.8166	9.45585	8.82557	13.0982	9.3486	22.2377	14.3485	0	0	0	7.61961	11.3062	15.2742	4.46508	2.88277	0	0	0	6.81474	24.3993	27.709	18.8019	21.7856	27.1394	31.5249
P02751-10;P02751-6;P02751-5;P02751-4;P02751-16;P02751-2	126	13	1436.54	6.79896e-06	3.34764e-06	2.58295	0.999026	MILD	SEVERE	243219	Isoform 10 of Fibronectin OS=Homo sapiens OX=9606 GN=FN1	915.88	836.132	908.147	1391.79	1276.08	1221.81	264.031	253.9	275.21	363.358	349.786	319.586	2309.84	2350.13	2345.26	1940.9	1949.71	1890.31	1538.15	1488.79	1497.22	1459.08	1449.48	1415.13	1125.68	1200.11	1154.02	1500.7	1578.11	1601.94
Q96KN2	1	1	5.9753	7.39719e-06	3.54261e-06	6.74422	0.998572	SEVERE	MILD	56806.2	Beta-Ala-His dipeptidase OS=Homo sapiens OX=9606 GN=CNDP1 PE=1 SV=5	19.2437	7.32574	10.3682	17.6904	2.00977	8.84123	17.4912	11.488	10.1067	26.5702	23.9936	22.5333	0	0	0	0	0	0	0	0	5.84775	9.94369	2.07466	8.47674	3.10813	5.66096	1.96139	4.03751	11.1612	1.92076
P19827;P19827-2;P19827-3	53	41	599.812	7.46645e-06	3.54261e-06	1.87745	0.999083	MILD	SEVERE	101846	Inter-alpha-trypsin inhibitor heavy chain H1 OS=Homo sapiens OX=9606 GN=ITIH1 PE=1 SV=3	1738.24	1430.74	1776.81	1611.71	1315.66	1248.68	749.014	715.558	744.166	758.923	740.934	701.374	1974.26	1780.11	1722.5	1726.2	1586.59	1575.41	2298.99	2282.88	2413.82	2820.05	2728.65	2495.87	1806.48	1889.5	1898.78	1817.36	1857.44	1820.31
P02671;P02671-2	48	41	475.488	1.04912e-05	4.88887e-06	8.06403	0.999656	SEVERE	QC	95714.5	Fibrinogen alpha chain OS=Homo sapiens OX=9606 GN=FGA PE=1 SV=2	1338.1	1249.84	1330.44	1396.68	1361.36	1294.15	295.599	295.075	293.027	371.928	363.597	332.56	357.892	367.563	361.716	340.588	322.304	324.129	79.672	72.6206	77.397	64.7404	60.628	58.1952	94.8716	109.417	111.595	95.8284	104.363	99.1484
P55058;P55058-2;P55058-3	3	3	15.9473	1.24224e-05	5.68725e-06	2.63271	0.99754	MILD	SEVERE	54967.7	Phospholipid transfer protein OS=Homo sapiens OX=9606 GN=PLTP PE=1 SV=1	158.287	124.913	124.914	205.057	72.4077	55.1043	291.003	279.974	286.514	257.503	169.107	327.981	711.365	353.702	300.943	464.24	389.356	343.147	635.331	639.244	626.746	541.726	596.046	592.294	381.717	387.098	337.588	334.568	182.985	193.873
P0DOX5;P01857-1	24	3	246.637	1.34476e-05	6.05048e-06	2.75265	0.999639	QC	SEVERE	49956.2	Immunoglobulin gamma-1 heavy chain OS=Homo sapiens OX=9606 PE=1 SV=2	45.8135	52.8156	58.662	50.9825	52.9742	48.9239	36.294	36.6652	34.9738	32.0447	34.8567	32.7999	42.9021	44.7407	47.3992	64.1174	71.7685	62.7216	120.767	121.946	115.491	177.321	172.723	157.715	143.484	141.081	151.366	88.2523	93.1343	95.3523
P05543	13	11	112.244	2.38608e-05	1.05537e-05	2.80329	0.997171	MILD	SEVERE	46666.8	Thyroxine-binding globulin OS=Homo sapiens OX=9606 GN=SERPINA7 PE=1 SV=2	76.3523	67.9703	82.1423	21.8744	20.2419	15.7909	67.9329	62.1062	66.5876	45.0663	55.0475	41.5768	55.2945	65.103	77.7515	203.958	196.886	186.154	150.435	148.182	134.866	175.98	166.858	184.11	163.005	171.399	159.25	83.3439	86.3966	87.8375
P01019	18	14	198.726	2.73942e-05	1.19146e-05	1.72067	0.999205	QC	MILD	52355.2	Angiotensinogen OS=Homo sapiens OX=9606 GN=AGT PE=1 SV=4	1369.09	1391.74	1592.72	1547.14	1805.9	1707.96	841.195	796.599	933.791	906.899	994.093	803.774	580.564	754.295	762.568	853.193	862.488	871.696	797.624	737.001	776.982	831.765	912.666	867.816	1370.12	1452.04	1355.53	1256.43	1420.2	1412.33
P23142-4	11	1	74.372	2.90513e-05	1.24282e-05	1.47453	0.999929	MILD	QC	78539.9	Isoform C of Fibulin-1 OS=Homo sapiens OX=9606 GN=FBLN1	38.4377	36.6476	43.0232	52.3268	40.8522	39.934	30.6506	31.8244	29.9321	39.6397	46.7877	40.1365	52.2896	49.3331	45.3819	41.9503	45.9916	38.3662	45.888	37.9415	41.3137	41.7381	37.9113	35.9237	26.8176	24.9587	27.0827	32.7711	29.1694	33.503
P07998	3	2	18.6293	3.81584e-05	1.60609e-05	44.3517	0.998097	SEVERE	MILD	18100.5	Ribonuclease pancreatic OS=Homo sapiens OX=9606 GN=RNASE1 PE=1 SV=4	68.4564	64.588	69.5632	121.865	122.762	101.001	2.16775	1.38187	1.13689	1.34638	3.17647	3.4315	0.772099	1.46328	1.88203	0.699282	2.57307	1.82951	0.669598	0.167541	1.70225	0.230989	0.354163	0.302296	20.107	20.8916	29.7252	29.4397	27.1734	20.4346
A2RUB6;A2RUB6-2;A2RUB6-3;A2RUB6-4	1	1	12.0774	4.40207e-05	1.82343e-05	2.43501	0.995005	MILD	SEVERE	110324	Coiled-coil domain-containing protein 66 OS=Homo sapiens OX=9606 GN=CCDC66 PE=1 SV=4	101.005	73.4974	93.3888	63.4567	51.6964	57.8433	28.7584	30.0439	29.4722	52.089	63.5781	67.6338	76.3483	82.067	68.2239	92.0715	89.6407	92.6922	189.573	213.026	182.556	194.096	237.531	217.03	121.786	118.774	137.187	115.08	126.793	105.157
Q76NI1	2	2	17.1114	4.7235e-05	1.92599e-05	1.43435	0.999647	QC	MILD	193621	Kinase non-catalytic C-lobe domain-containing protein 1 OS=Homo sapiens OX=9606 GN=KNDC1 PE=2 SV=2	698.242	582.412	626.794	586.626	548.514	555.279	875.461	834.985	818.256	820.563	816.325	804.095	603.431	652.921	631.297	616.396	631.237	642.778	526.376	523.02	518.909	665.043	652.579	604.198	898.386	935.469	943.234	782.78	801.048	851.642
Q8WXW3;Q8WXW3-2;Q8WXW3-4	9	3	63.2193	4.99179e-05	2.00408e-05	2.82921	0.998302	SEVERE	QC	90089.9	Progesterone-induced-blocking factor 1 OS=Homo sapiens OX=9606 GN=PIBF1 PE=1 SV=2	45.6603	41.7711	50.8536	25.6241	24.4086	21.7995	15.1493	12.4575	15.055	11.7414	13.3778	17.1346	10.4268	9.12766	9.5622	8.78245	9.69229	7.18589	11.1708	11.6642	17.0051	12.2818	15.5729	15.7407	8.0905	8.79812	9.18669	7.75283	12.2099	6.10243
P00742	13	10	88.3274	6.1587e-05	2.4351e-05	2.15675	0.999057	QC	SEVERE	56100.4	Coagulation factor X OS=Homo sapiens OX=9606 GN=F10 PE=1 SV=2	141.759	126.814	117.783	243.466	221.752	227.039	98.4182	93.3121	97.8213	77.5215	95.2939	95.6999	134.124	133.195	123.666	179.998	163.088	174.545	251.652	260.977	246.693	253.42	278.119	291.378	338.951	327.57	297.445	281.301	266.751	252.94
P01861;P01861-1	12	1	116.945	0.000104644	4.07577e-05	3.76863	0.993278	MILD	SEVERE	44459	Immunoglobulin heavy constant gamma 4 OS=Homo sapiens OX=9606 GN=IGHG4 PE=1 SV=2	3.75021	3.40451	3.92598	4.97276	5.14964	4.2191	3.33248	3.98557	5.61843	2.77773	4.93437	3.30826	5.47457	5.19409	4.6058	5.08115	4.89894	4.88498	29.6042	27.0257	29.358	23.5173	24.4509	21.9954	16.6407	16.4866	15.2938	12.1647	10.5447	10.7436
P00736	36	26	320.992	0.000149236	5.6924e-05	1.69833	0.985224	SEVERE	MILD	81658.4	Complement C1r subcomponent OS=Homo sapiens OX=9606 GN=C1R PE=1 SV=2	1333.62	1151.63	1281.08	1248.31	1138.02	1063.56	723.78	692.553	693.715	807.639	852.325	753.784	368.707	370.457	354.477	373.22	381.123	384.938	739.238	744.89	736.845	848.772	808.008	802.021	836.145	887.221	890.17	913.445	974.304	962.59
P06681;P06681-3;P06681-2	32	23	272.427	0.000150513	5.6924e-05	1.36529	0.995123	QC	MILD	84636.6	Complement C2 OS=Homo sapiens OX=9606 GN=C2 PE=1 SV=2	180.643	156.751	171.683	266.567	218.202	204.793	199.876	203.161	200.885	246.616	235.4	221.946	202.24	206.788	192.885	158.889	178.94	164.003	152.873	151.776	159.291	162.37	156.606	144.678	181.707	225.478	215.729	265.283	241.729	256.754
Q96BT7;Q96BT7-4	1	1	5.2114	0.00018219	6.792e-05	2.12717	0.981228	MILD	SEVERE	76063.9	Alkylated DNA repair protein alkB homolog 8 OS=Homo sapiens OX=9606 GN=ALKBH8 PE=1 SV=2	5.34545	6.35927	5.51554	6.22098	4.0689	4.63787	6.73275	6.42031	6.3654	4.44387	6.42246	6.79142	6.32667	8.17332	7.80474	6.2234	6.54299	6.3125	16.8891	19.1477	18.2617	16.9124	14.488	20.3817	11.4643	9.75811	8.26856	10.4031	10.1682	11.2813
Q9Y4W2;Q9Y4W2-2;Q9Y4W2-3	1	1	5.487	0.000205169	7.47506e-05	4.96677	0.997992	QC	MILD	84034.4	Ribosomal biogenesis protein LAS1L OS=Homo sapiens OX=9606 GN=LAS1L PE=1 SV=2	25.1382	14.9826	19.7784	15.783	9.43162	7.72855	14.4235	15.647	14.4084	18.2627	16.38	25.7599	18.5025	8.19462	14.4465	24.5842	17.2894	13.5809	12.4065	13.0539	12.9179	0	0.905266	1.95758	50.9422	60.7185	75.5683	58.1075	49.0614	47.9095
Q96L42	3	3	17.481	0.000206241	7.47506e-05	1.63779	0.989275	QC	SEVERE	125059	Potassium voltage-gated channel subfamily H member 8 OS=Homo sapiens OX=9606 GN=KCNH8 PE=2 SV=2	33.3431	30.8449	32.7817	28.8258	26.1961	21.094	46.9747	47.8989	47.1351	38.2938	48.9538	40.6996	58.2377	64.7703	67.263	73.7713	68.772	68.1468	46.9279	44.4522	45.3712	40.1012	40.873	42.2135	68.9448	74.758	71.7575	48.5628	49.2743	49.5063
P02649	32	28	386.597	0.000226704	8.10416e-05	3.28937	0.976068	SEVERE	MILD	36268.2	Apolipoprotein E OS=Homo sapiens OX=9606 GN=APOE PE=1 SV=1	2489.53	1918.42	2320.16	2901.63	2424.39	2335.27	520.045	490.415	485.277	640.63	617.207	623.175	526.661	461.49	491.227	350.624	329.651	340.28	441.355	455.334	481.838	571.276	484.453	466.888	838.232	897.471	855.661	1110.74	1120.49	1149.85
Q8N5G0-2	1	1	6.1917	0.000241349	8.51108e-05	1.82671	0.99848	QC	SEVERE	18402.7	Isoform 2 of Small integral membrane protein 20 OS=Homo sapiens OX=9606 GN=SMIM20	71.8424	88.9929	97.0342	35.201	44.6497	31.6804	82.4879	94.2036	78.6149	65.6231	82.5971	71.1197	73.4637	87.1835	78.2493	72.2433	82.2527	76.1353	89.1367	83.5815	97.944	61.324	65.1405	52.5179	143.075	151.697	144.111	114.838	109.366	107.829
P05362	1	1	5.0691	0.000392115	0.000136434	1.62091	0.962324	MILD	SEVERE	58623.7	Intercellular adhesion molecule 1 OS=Homo sapiens OX=9606 GN=ICAM1 PE=1 SV=2	55.3166	41.4764	39.7433	46.31	26.0951	27.7333	21.699	14.6391	14.827	26.4272	24.5307	21.9625	38.3611	36.7959	44.4581	53.2308	42.481	48.6736	50.7072	48.1644	61.6197	67.1459	45.9563	47.1657	37.1103	33.4007	43.893	42.3653	55.9177	50.0982
P07360	8	8	80.3434	0.000471231	0.000161805	1.38817	0.956258	SEVERE	MILD	22448.6	Complement component C8 gamma chain OS=Homo sapiens OX=9606 GN=C8G PE=1 SV=3	245.382	207.956	224.555	201.275	165.561	170.198	130.171	124.615	120.374	150.464	140.332	131.141	107.996	108.874	109.534	120.206	112.906	107.466	128.918	127.054	124.576	142.129	131.762	127.985	158.756	151.776	163.767	150.966	145.944	146.748
P01344;P01344-2;P01344-3	1	1	5.4494	0.000595564	0.000201841	3.02563	0.942395	MILD	SEVERE	20596.6	Insulin-like growth factor II OS=Homo sapiens OX=9606 GN=IGF2 PE=1 SV=1	0	6.60374	2.00617	15.8637	5.42086	9.38562	15.3427	18.5466	11.3642	29.3933	19.9756	30.9227	67.8174	39.2291	56.0273	49.548	36.2209	35.978	40.073	54.8244	38.0726	34.6056	27.2484	19.0553	12.551	23.7172	14.7106	37.8524	32.2877	32.3076
Q9NQ75;Q9NQ75-2	1	1	10.9286	0.000603527	0.000201917	1.80968	0.964168	QC	SEVERE	87942.9	Cas scaffolding protein family member 4 OS=Homo sapiens OX=9606 GN=CASS4 PE=1 SV=2	48.4976	35.1566	50.2222	221.351	171.248	172.407	35.6399	35.388	41.5092	94.3666	85.1923	96.5687	174.334	134.482	152.275	123.913	110.396	100.7	165.856	215.665	177.732	177.254	181.268	171.225	139.43	155.837	143.274	171.16	211.465	162.892
P49321;P49321-3;P49321-4;P49321-2	2	1	15.5081	0.000644283	0.000212824	3.6758	0.940928	SEVERE	MILD	85523	Nuclear autoantigenic sperm protein OS=Homo sapiens OX=9606 GN=NASP PE=1 SV=2	9.50614	1.55884	4.90302	15.7723	15.708	14.4363	4.17435	9.59205	9.05835	15.4849	14.3921	11.4995	1.15638	0	0	0.528553	0	1.30886	6.61665	3.42814	5.09491	5.87623	4.91483	5.37701	3.88463	1.6628	1.16454	4.73035	3.41583	6.38348
P51884	18	11	168.91	0.000664218	0.000216667	1.79914	0.95021	MILD	SEVERE	38771.2	Lumican OS=Homo sapiens OX=9606 GN=LUM PE=1 SV=2	294.816	299.049	348.274	280.998	290.268	265.665	56.7904	62.4463	69.155	88.9349	94.0549	84.7434	371.631	399.798	372.675	353.345	332.532	341.687	317.308	289.841	315.394	301.887	311.214	314.128	258.028	285.213	280.532	313.039	352.493	347.721
P00450	97	82	1290.72	0.000751207	0.000242017	1.41254	0.970381	QC	MILD	123075	Ceruloplasmin OS=Homo sapiens OX=9606 GN=CP PE=1 SV=2	6737.89	6253.98	6727.85	8070.38	7148.52	6481.53	4183.32	3869.26	3981.82	4868.69	4674.25	4393.87	5116.67	4818.78	4695.91	4120.86	4015.94	3905.62	3779.87	3860.63	3943.86	4325.37	4118.26	3915.24	5425.85	5446.16	5335.59	6398.11	6586.68	6556.86
P01876;P01876-1	20	11	206.885	0.000763871	0.000243096	1.74772	0.989315	QC	MILD	43646.9	Immunoglobulin heavy constant alpha 1 OS=Homo sapiens OX=9606 GN=IGHA1 PE=1 SV=3	640.966	590.588	625.153	809.04	599.55	600.377	331.701	291.355	299.615	373.719	359.583	315.657	470.364	507.989	470.549	372.339	370.78	374.263	342.518	320.695	328.741	296.705	296.473	280.493	607.259	660.637	686.104	657.188	634.928	626.75
Q14624;Q14624-3;Q14624-4	71	5	836.145	0.000799029	0.000250822	1.55283	0.941504	SEVERE	MILD	103586	Inter-alpha-trypsin inhibitor heavy chain H4 OS=Homo sapiens OX=9606 GN=ITIH4 PE=1 SV=4	410.981	344.589	384.304	376.296	308.304	301.722	203.699	193.612	193.043	201.58	194.051	194.617	157.408	139.086	149.353	181.099	173.85	174.558	168.393	186.14	176.981	221.649	211.266	189.744	223.107	230.711	228.131	152.116	164.73	143.083
P01034	2	1	12.3595	0.000807372	0.000250822	529.752	0.928429	SEVERE	MILD	16027.4	Cystatin-C OS=Homo sapiens OX=9606 GN=CST3 PE=1 SV=1	39.9379	31.0158	49.9009	51.0991	50.5009	47.5798	0	0.261236	0	1.31074	0.86201	0.698965	0	0	0	0.515652	0	0	0	0	0	0	0	0	3.45815	1.47816	1.4688	0.882477	4.99494	2.43018
Q9NZP8	8	4	62.029	0.000830874	0.000255087	1.42871	0.926415	SEVERE	MILD	54239.8	Complement C1r subcomponent-like protein OS=Homo sapiens OX=9606 GN=C1RL PE=1 SV=2	30.7735	26.8125	29.4251	32.4685	25.4525	29.1315	23.8436	23.3239	21.0952	22.8373	31.3948	27.6329	17.8333	23.4467	24.8653	19.5842	21.4007	21.7332	23.7764	14.2986	17.378	10.3677	12.1288	20.0993	20.1498	20.2946	17.3669	27.1491	29.0269	24.7732
P05154	3	3	17.2431	0.00103823	0.000315041	4.05377	0.935402	MILD	QC	45788.8	Plasma serine protease inhibitor OS=Homo sapiens OX=9606 GN=SERPINA5 PE=1 SV=3	10.9412	13.3795	8.84977	2.67471	1.58006	0.243251	30.697	28.8245	26.2466	20.1866	21.7115	19.9318	14.8997	15.8877	19.2077	46.5066	45.8421	43.5688	80.1542	78.6516	79.6515	100.869	80.1237	84.0858	20.9763	21.0052	26.5593	3.80747	6.70527	5.98452
P07996;P07996-2	14	10	93.3308	0.00106251	0.000318702	1.72099	0.921265	MILD	SEVERE	133375	Thrombospondin-1 OS=Homo sapiens OX=9606 GN=THBS1 PE=1 SV=2	35.8111	26.9779	31.1085	34.4655	39.4886	36.5701	18.8525	19.8127	20.5982	23.1867	30.6331	23.147	33.4783	30.3354	34.8911	32.3877	34.7902	31.8862	59.1977	61.6834	63.5034	72.42	65.1814	66.5046	32.599	30.4556	31.3727	54.6873	49.0927	50.7636
P0DOX7	13	2	147.136	0.00112495	0.000333598	2.12378	0.991134	QC	MILD	23664.2	Immunoglobulin kappa light chain OS=Homo sapiens OX=9606 PE=1 SV=1	16.2628	14.1073	18.112	26.22	22.3812	16.6852	9.88756	9.50468	8.98492	7.31765	6.67514	7.16018	12.3362	12.4673	10.1294	21.4917	24.2522	21.8681	6.57095	7.65889	9.18061	9.86729	10.6995	10.1186	33.8064	31.44	34.622	17.7719	25.7707	22.9246
O75882;O75882-2;O75882-3	13	9	87.9981	0.00174771	0.000512448	1.77721	0.945742	QC	SEVERE	163556	Attractin OS=Homo sapiens OX=9606 GN=ATRN PE=1 SV=2	13.5228	11.1974	13.8883	21.2262	24.6607	20.3571	20.7322	25.7652	23.0604	20.218	24.5977	22.5467	17.7018	16.1623	18.6195	23.0057	24.7146	22.3222	50.712	44.0955	48.658	47.5346	47.624	34.3194	30.0207	32.4092	37.9558	38.4767	41.0592	34.9192
P05109	3	3	21.0883	0.00193369	0.000560681	1.58152	0.921109	SEVERE	QC	10891.6	Protein S100-A8 OS=Homo sapiens OX=9606 GN=S100A8 PE=1 SV=1	294.035	255.977	258.893	170.088	129.596	112.184	140.868	141.366	142.981	121.565	113.602	113.304	110.962	90.3532	85.6465	97.1174	99.1645	89.2795	107.395	108.704	112.394	128.919	136.044	132.861	121.609	129.296	132.078	86.1052	81.4339	80.029
P02766	15	11	215.218	0.00196468	0.000563407	1.59716	0.927431	QC	SEVERE	16001.1	Transthyretin OS=Homo sapiens OX=9606 GN=TTR PE=1 SV=1	3783.06	3274.27	3605.46	4339.52	3332.46	3117.2	1252.19	1201.62	1160	1404.56	1404.53	1308.35	3389.42	3001.7	2801.04	3136.32	3232.11	2954.82	3764.5	3695.42	3891.95	4543.67	4252.07	3962.87	3632.19	3505.52	3899.06	4365.06	3698.03	4205.29
P23142;P23142-2;P23142-3	12	1	81.3779	0.00220929	0.000626666	1.60004	0.980433	MILD	QC	81320.1	Fibulin-1 OS=Homo sapiens OX=9606 GN=FBLN1 PE=1 SV=4	7.22369	9.05655	9.79916	15.4918	12.5749	10.7452	8.81597	7.08809	7.32329	10.3222	12.6051	10.124	14.6157	15.5969	14.0661	12.6703	10.5973	10.9494	8.00777	8.1915	7.58418	9.20043	8.88247	8.29463	5.06184	6.27952	7.12583	6.30104	8.61245	6.82369
P42704	2	2	11.3858	0.00245311	0.000688345	1.58837	0.893801	QC	SEVERE	159103	Leucine-rich PPR motif-containing protein_ mitochondrial OS=Homo sapiens OX=9606 GN=LRPPRC PE=1 SV=3	57.6498	63.2115	55.2295	91.3359	67.1307	58.9757	28.6542	23.548	26.6008	34.4558	28.1375	34.1827	74.5176	75.5611	69.2108	102.233	98.1149	81.9839	61.0432	55.3831	61.3188	69.6844	70.3801	60.9609	103.852	99.173	96.44	49.8563	54.7201	47.939
P61769	9	9	99.3011	0.00257669	0.000715328	3.41879	0.901281	SEVERE	MILD	13828.6	Beta-2-microglobulin OS=Homo sapiens OX=9606 GN=B2M PE=1 SV=1	626.905	586.987	625.355	1038.65	942.912	899.289	119.324	113.656	119.886	141.218	153.589	133.978	95.9797	107.232	120.552	110.933	119.523	130.357	159.787	160.588	147.321	147.784	155.495	153.717	290.669	309.086	288.435	366.453	391.264	392.489
P57740;P57740-2;P57740-3	2	2	16.1796	0.00271229	0.000745047	1.52606	0.862913	MILD	SEVERE	107116	Nuclear pore complex protein Nup107 OS=Homo sapiens OX=9606 GN=NUP107 PE=1 SV=1	118.953	99.5538	115.302	62.8504	42.541	30.2789	84.7687	75.6024	77.1912	71.8627	76.3163	68.0541	83.607	91.0947	95.0932	124.164	134.025	120.839	109.107	96.7409	96.8217	165.955	146.635	144.891	112.255	136.235	118.074	85.4679	86.2787	79.9641
Q6S8J3;P0CG38;P0CG39	10	2	88.2047	0.00294857	0.000801516	1.7964	0.903529	QC	SEVERE	122961	POTE ankyrin domain family member E OS=Homo sapiens OX=9606 GN=POTEE PE=2 SV=3	53.7332	48.2808	54.5847	162.993	152.882	153.528	22.9596	23.2249	23.567	73.3311	74.4547	62.5814	84.4199	94.8775	101.332	96.3775	92.0683	88.7532	153.13	148.84	142.705	142.608	145.804	145.501	105.937	104.23	99.0208	157.319	176.485	170.885
A5A3E0	13	3	94.7384	0.00308767	0.000830674	1.81456	0.907553	QC	SEVERE	123099	POTE ankyrin domain family member F OS=Homo sapiens OX=9606 GN=POTEF PE=1 SV=2	270.855	253.157	268.744	822.083	771.504	773.991	111.272	111.372	112.139	341.97	333.617	288.022	400.037	437.519	470.109	468.029	455.907	443.908	728.531	713.343	696.426	687.03	681.83	689.721	535.01	552.549	503.268	771.461	854.888	828.138
P01009;P01009-2;P01009-3	42	39	496.485	0.00340636	0.000903196	2.27696	0.838727	SEVERE	MILD	46907.7	Alpha-1-antitrypsin OS=Homo sapiens OX=9606 GN=SERPINA1 PE=1 SV=3	1600.57	1531.96	1646.85	4285.79	3666.08	3301.75	981.236	936.057	934.915	1108.31	1065.28	990.649	1442.64	1429.33	1386.47	1150.77	1105.64	1040.65	346.637	336.394	330.88	367.299	370.158	376.852	792.157	843.208	848.501	985.77	1008.4	1030.5
Q9BY43;Q9BY43-2	1	1	6.9313	0.00342646	0.000903196	1.69285	0.846081	MILD	SEVERE	25098.3	Charged multivesicular body protein 4a OS=Homo sapiens OX=9606 GN=CHMP4A PE=1 SV=3	31.699	26.5535	32.7772	28.667	26.6608	23.4003	12.513	12.6424	15.1304	12.6051	17.5764	17.1507	29.1461	23.5574	24.8456	25.4301	17.7078	23.9655	46.0933	42.9077	44.5955	56.4281	50.1117	50.9093	28.6102	26.6502	26.6592	30.925	31.5679	34.3074
P01871-1;P01871	21	6	206.678	0.00348437	0.000909275	3.93474	0.857423	MILD	SEVERE	50124.1	Isoform 1 of Immunoglobulin heavy constant mu OS=Homo sapiens OX=9606 GN=IGHM	153.089	139.278	161.48	223.66	207.479	208.761	33.1843	33.0808	35.277	53.1262	45.1824	47.715	927.743	905.772	888.827	658.969	645.311	601.467	116.793	112.968	120.061	104.118	100.236	95.4522	224.962	231.686	231.157	252.536	263.946	263.85
P02743	16	13	128.076	0.0036941	0.000954461	1.38289	0.870805	SEVERE	MILD	25501.2	Serum amyloid P-component OS=Homo sapiens OX=9606 GN=APCS PE=1 SV=2	999.139	842.642	936.956	833.839	700.157	679.293	586.239	592.775	574.442	614.679	620.188	638.47	346.926	321.595	312.368	363.638	358.321	367.53	657.366	637.901	695.874	741.123	711.486	718.349	711.999	730.292	747.43	708.554	688.979	686.665
A0A075B6K4;P01717	1	1	5.9638	0.00373646	0.000955941	17.135	0.933914	SEVERE	MILD	12611.9	Immunoglobulin lambda variable 3-10 OS=Homo sapiens OX=9606 GN=IGLV3-10 PE=3 SV=2	38.1976	34.6657	31.9445	50.2121	45.0317	44.8864	0.00120634	0.34378	0.13167	0.467714	0	0.58595	0.655366	2.91819	0.804018	2.46445	0.860439	1.50253	1.1752	1.2763	1.10963	0	0.581108	1.03664	14.8747	18.089	16.812	15.0204	15.8994	16.8125
P41222	3	2	19.8901	0.00508634	0.00128866	13.6552	0.951554	QC	MILD	21257	Prostaglandin-H2 D-isomerase OS=Homo sapiens OX=9606 GN=PTGDS PE=1 SV=1	7.98015	6.43445	7.03041	100.653	95.3895	89.627	0	0	0	0	0	0	3.60398	1.31997	4.59057	2.11431	0.693107	1.01528	3.6735	1.63732	2.88168	0.773646	1.13248	2.61643	23.5198	24.6889	24.2008	38.699	39.6016	27.1642
P07225	23	19	208.291	0.00528768	0.00132679	1.34811	0.88656	QC	SEVERE	77175.7	Vitamin K-dependent protein S OS=Homo sapiens OX=9606 GN=PROS1 PE=1 SV=1	974.014	617.622	936.182	841.555	674.144	615.518	630.435	555.345	556.804	652.006	635.564	556.037	741.895	677.112	711.988	710.454	668.208	628.994	897.999	942.703	935.936	1241.02	1248.29	961.618	867.575	911.213	926.725	907.095	955.127	989.988
A0A0C4DH72;A0A0C4DH73;P01597;P01611;P04432	1	1	6.956	0.00542438	0.00134464	61.9227	0.864637	SEVERE	MILD	12868.6	Immunoglobulin kappa variable 1-6 OS=Homo sapiens OX=9606 GN=IGKV1-6 PE=3 SV=1	21.3301	18.8702	15.214	62.7053	52.7541	39.964	0	0	0	0	0	0	0	0.863713	0	0	0	0	1.19229	1.34884	0	0	0	0	11.0643	10.7604	16.2793	2.86274	0.84568	7.16862
P0DOX6	18	3	151.203	0.00546187	0.00134464	2.08637	0.8977	QC	SEVERE	64284.4	Immunoglobulin mu heavy chain OS=Homo sapiens OX=9606 PE=1 SV=2	119.858	114.698	132.325	121.014	98.9005	100.838	52.4705	50.2334	48.3792	52.7818	55.2487	49.8381	265.562	257.823	249.977	214.314	208.778	196.501	79.3751	83.5086	70.7654	69.7234	70.5509	52.017	181.525	187.218	192.51	164.728	156.143	157.5
Q6N021	2	1	11.4634	0.0059437	0.00144959	2.17805	0.802488	MILD	SEVERE	226378	Methylcytosine dioxygenase TET2 OS=Homo sapiens OX=9606 GN=TET2 PE=1 SV=3	7.17808	3.96227	8.34363	4.22009	5.28747	4.23154	4.61415	6.99162	3.41178	4.48022	8.42714	6.49401	16.8054	21.1377	19.3903	14.8667	18.2536	18.2495	7.24822	7.10375	8.592	2.64803	6.16242	6.87027	11.7078	6.23742	9.59936	11.5249	12.797	5.75775
P35542	13	9	104.201	0.00634505	0.00152037	1.598	0.790831	SEVERE	MILD	14860.7	Serum amyloid A-4 protein OS=Homo sapiens OX=9606 GN=SAA4 PE=1 SV=2	324.41	283.907	335.687	359.373	292.529	271.9	288.475	280.227	271.968	313.194	311.498	317.198	70.3553	72.995	68.4834	49.7192	57.1302	59.1521	301.127	287.39	298.454	327.358	352.737	339.431	229.272	247.23	235.257	274.833	254.086	263.543
P43251;P43251-2;P43251-3;P43251-4	8	6	56.9577	0.0063529	0.00152037	1.40381	0.844122	QC	SEVERE	62045.5	Biotinidase OS=Homo sapiens OX=9606 GN=BTD PE=1 SV=2	122.059	112.726	133.659	107.402	106.651	109.881	50.4162	47.5992	47.3602	56.717	63.392	54.547	74.3306	111.697	117.309	100.33	96.3321	100.987	119.041	129.603	121.548	116.098	134.964	126.36	108.917	118.948	107.319	115.684	129.892	129.854
P05452	10	7	81.7791	0.00640869	0.00152037	1.57141	0.943648	MILD	QC	22936	Tetranectin OS=Homo sapiens OX=9606 GN=CLEC3B PE=1 SV=3	261.644	243.898	255.609	208.276	174.522	175.68	123.603	112.454	117.982	143.956	146.836	141.944	163.725	154.188	175.783	123.89	125.942	135.923	228.113	228.496	219.17	225.696	212.025	220.026	99.2936	108.54	101.093	137.32	125.819	132.071
P19320;P19320-3	1	1	5.4149	0.00650024	0.00152819	3.70936	0.784826	SEVERE	MILD	82359.8	Vascular cell adhesion protein 1 OS=Homo sapiens OX=9606 GN=VCAM1 PE=1 SV=1	113.765	72.298	89.9023	20.1285	11.0537	5.68455	28.0788	33.6096	32.2058	4.88787	13.7946	14.1836	0	0	3.3196	35.2836	33.934	32.3498	1.38427	0	2.20191	3.11011	2.77007	4.15554	23.5518	24.0043	19.0753	2.52275	0	2.90589
P02647;Q9HB71;Q9HB71-2	49	45	644.092	0.00673284	0.0015572	1.2458	0.772225	MILD	SEVERE	30777.9	Apolipoprotein A-I OS=Homo sapiens OX=9606 GN=APOA1 PE=1 SV=1	7696.12	6728.31	7202.17	10010	8181.5	7778.9	6691.56	6545.03	6209.21	7658.32	7386.13	6880.41	9854.03	8997.41	8533.42	6992.03	6970.25	6763.83	9607.87	9771.35	9717.88	12042.3	11218.8	10367.1	7327.31	7429.55	7745.88	8603.52	8747.94	8663.48
P0C0L4;P0C0L4-2	148	5	1686.51	0.00680263	0.0015572	1.28195	0.92848	QC	SEVERE	194383	Complement C4-A OS=Homo sapiens OX=9606 GN=C4A PE=1 SV=2	1213.88	1176.69	1240.27	1504.26	1519.5	1443.16	1376.5	1309.15	1355.88	1670.24	1664.62	1463.62	1262.93	1367.5	1453.56	1291.65	1214.71	1257.03	1751.64	1706.51	1713.15	1769.59	1883.97	1788.08	1572.38	1637.08	1583.4	1854.6	2118.07	2091.16
P0C0L5	149	5	1706.97	0.00680263	0.0015572	1.28195	0.92848	QC	SEVERE	194291	Complement C4-B OS=Homo sapiens OX=9606 GN=C4B PE=1 SV=2	2115.15	2050.35	2161.13	2621.12	2647.68	2514.66	2398.51	2281.14	2362.57	2910.33	2900.54	2550.3	2200.6	2382.82	2532.78	2250.64	2116.58	2190.33	3052.17	2973.52	2985.1	3083.44	3282.74	3115.66	2739.81	2852.55	2759.01	3231.56	3690.65	3643.77
Q5SW79;Q5SW79-2;Q5SW79-3	2	1	15.8116	0.00740016	0.00167453	1.46437	0.866053	QC	SEVERE	175692	Centrosomal protein of 170 kDa OS=Homo sapiens OX=9606 GN=CEP170 PE=1 SV=1	1105.1	1015.2	1181.3	1050.99	1261.59	1226.99	415.094	394.523	469.273	530.471	605.678	504.987	982.118	1021.11	1073.99	1034.93	1022.49	1040.04	1035.09	1019.51	1062.62	888.783	1024.31	971.227	1081.49	1155.62	1065.74	1223	1295.93	1325.22
Q17R98;Q17R98-2;Q17R98-3	5	3	34.0947	0.00744356	0.00167453	1.46162	0.837848	QC	SEVERE	120762	Zinc finger protein 827 OS=Homo sapiens OX=9606 GN=ZNF827 PE=1 SV=1	845.968	775.711	826.716	929.806	822.725	716.143	311.789	307.726	290.474	399.072	378.728	351.002	889.674	781.865	729.712	695.084	653.327	624.496	758.869	747.611	815.079	876.46	796.592	844.162	685.102	720.448	719.74	979.933	960.74	1017.46
P11226	3	2	17.1841	0.0084418	0.00188287	2.13454	0.747319	MILD	SEVERE	26542.8	Mannose-binding protein C OS=Homo sapiens OX=9606 GN=MBL2 PE=1 SV=2	4.61611	2.18525	2.15378	6.54216	9.25149	2.74782	23.3522	20.6995	20.0445	20.8809	20.0911	20.8042	38.6654	38.2806	35.692	41.0738	42.3132	41.1366	17.7036	16.0096	14.4914	14.6844	14.8094	12.5118	15.8252	14.5425	26.4209	11.7085	11.676	9.83184
Q9BXR6	5	4	45.3538	0.00891349	0.00197123	1.44988	0.819314	QC	SEVERE	66472.5	Complement factor H-related protein 5 OS=Homo sapiens OX=9606 GN=CFHR5 PE=1 SV=1	306.988	242.657	303.229	355.802	296.604	277.344	121.493	111.796	110.247	152.562	146.885	138.76	310.442	272.325	290.318	256.742	232.707	237.175	281.622	288.563	292.409	320.772	295.384	281.933	248.198	252.914	238.048	352.019	401.318	366.519
P08637	1	1	6.7243	0.00948312	0.00207958	2.43075	0.741139	SEVERE	QC	29374.3	Low affinity immunoglobulin gamma Fc region receptor III-A OS=Homo sapiens OX=9606 GN=FCGR3A PE=1 SV=2	15.7599	11.201	6.60817	14.1914	9.89794	16.9753	3.54851	2.03373	6.37724	9.32457	10.1647	11.0077	6.17287	10.6637	14.9515	5.06285	10.0873	3.63352	0	0	0	0	0	0	2.0077	0	3.62777	6.94531	5.73031	5.77408
P08519	7	7	46.8671	0.0101696	0.00221154	3.49091	0.727641	SEVERE	MILD	232762	Apolipoprotein(a) OS=Homo sapiens OX=9606 GN=LPA PE=1 SV=2	600.125	511.243	559.375	737.099	651.647	603.018	77.465	82.0144	83.9331	102.821	104.269	108.137	79.5091	79.5385	71.9211	69.1006	62.6675	67.3575	136.379	130.949	129.911	130.725	128.824	122.301	139.84	147.224	139.025	186.093	196.508	190.955
Q92794	1	1	5.181	0.0106498	0.00229683	1.65487	0.719952	SEVERE	MILD	227708	Histone acetyltransferase KAT6A OS=Homo sapiens OX=9606 GN=KAT6A PE=1 SV=2	168.744	199.231	190.068	193.815	171.215	146.983	69.228	72.3245	78.3808	98.0965	96.9911	92.1887	126.711	122.257	114.906	102.214	89.2353	79.1629	59.3912	55.109	52.7307	54.5407	40.9747	55.8717	80.8231	86.2357	76.8733	117.505	94.4881	118.66
P01860;P01860-1	15	3	143.453	0.0109358	0.00232937	2.09608	0.86459	QC	MILD	50233.5	Immunoglobulin heavy constant gamma 3 OS=Homo sapiens OX=9606 GN=IGHG3 PE=1 SV=3	34.7852	28.7893	32.4716	35.0389	29.7945	34.2493	9.25278	9.55088	10.0872	9.11316	8.81101	9.75872	19.8748	17.0869	18.3554	16.8841	18.1819	17.0891	8.33343	8.62558	8.67771	7.10146	6.64012	5.62028	30.4394	31.0855	29.9326	23.0237	23.7563	21.5575
P01031	69	62	571.25	0.0109793	0.00232937	1.42641	0.910558	QC	MILD	190016	Complement C5 OS=Homo sapiens OX=9606 GN=C5 PE=1 SV=4	397.336	401.508	405.789	810.704	798.667	775.804	371.874	361.063	388.347	374.317	428.402	362.52	335.077	369.811	365.226	485.938	465.493	485.082	475	454.779	467.596	438.92	496.421	476.525	647.735	687.109	623.915	585.679	643.105	603.75
P25311	29	27	333.112	0.0112409	0.0023348	1.90692	0.808417	SEVERE	MILD	34486.9	Zinc-alpha-2-glycoprotein OS=Homo sapiens OX=9606 GN=AZGP1 PE=1 SV=2	3516.28	3226.01	3571.63	5065.72	4674.08	4563.99	1086.8	1103.2	1072.91	1356.01	1351.31	1158.1	959.533	958.396	977.148	878.598	904.376	850.448	1865.65	1911.21	1919.24	1824.52	1820.77	1777.95	2278.76	2399.2	2339.79	2869.27	2923.58	2918.98
O75636;O75636-2	10	9	83.8357	0.0113384	0.0023348	1.35848	0.911559	QC	MILD	33416.3	Ficolin-3 OS=Homo sapiens OX=9606 GN=FCN3 PE=1 SV=2	105.711	85.3307	106.955	117.157	87.2917	84.5764	160.471	161.74	154.63	160.961	168.335	151.548	112.76	97.4937	109.711	125.263	133.84	113.625	134.698	114.53	133.473	131.299	161.577	151.06	185.345	197.766	198.733	141.92	150.295	157.927
P06727	46	41	531.682	0.0113442	0.0023348	1.55797	0.731509	MILD	SEVERE	45372.1	Apolipoprotein A-IV OS=Homo sapiens OX=9606 GN=APOA4 PE=1 SV=4	2060.9	1775.47	1910.28	2212.89	1889.17	1802.56	490.616	489.019	484.6	602.182	597.365	550.317	1798.81	1761.1	1726.38	1268.73	1244.2	1231.51	2312.37	2289.06	2367.34	2538.75	2387.73	2233.83	1424.08	1423.74	1403.76	1946.95	1925.19	1867.5
P35527	4	4	25.2444	0.0113627	0.0023348	2.31907	0.794664	SEVERE	QC	62292.5	Keratin_ type I cytoskeletal 9 OS=Homo sapiens OX=9606 GN=KRT9 PE=1 SV=3	24.9551	16.5051	19.6382	29.327	20.7341	25.7152	9.87791	12.6836	14.8009	6.64204	7.05745	9.65519	4.37277	7.73781	7.2079	20.8677	25.399	20.8566	5.13569	4.3622	5.13561	5.21563	3.10844	9.69273	5.3463	9.643	3.94575	5.31727	10.8132	7.53589
P22792	10	9	90.023	0.0136495	0.00278277	1.30824	0.777174	QC	SEVERE	61412.1	Carboxypeptidase N subunit 2 OS=Homo sapiens OX=9606 GN=CPN2 PE=1 SV=3	136.853	116.231	153.384	151.1	146.442	150.273	119.57	116.274	116.581	138.746	147.872	124.441	111.96	130.253	138.049	126.543	121.848	133.151	212.226	209.638	217.525	219.376	232.497	216.235	162.897	169.291	165.023	185.547	198.114	177.342
P00734	51	44	615.751	0.0164361	0.0032878	1.32013	0.775972	QC	SEVERE	71519.7	Prothrombin OS=Homo sapiens OX=9606 GN=F2 PE=1 SV=2	1795.65	1689.2	1842.49	2177.92	1952.94	1844.91	1328.85	1296.88	1316.98	1622.59	1623.67	1475.01	1581.31	1557.09	1604.13	1555.85	1538.19	1489.6	2624.51	2498.23	2689.05	2690.61	2553.32	2493.28	1896.21	2073.55	2113.23	2277.2	2369.3	2450.06
P02787	50	37	419.459	0.0164469	0.0032878	1.3993	0.841403	QC	SEVERE	79331.1	Serotransferrin OS=Homo sapiens OX=9606 GN=TF PE=1 SV=4	625.166	613.238	618.92	587.529	534.208	507.4	420.296	418.903	436.246	504.389	498.694	441.568	434.136	418.312	415.677	454.26	481.105	437.606	788.523	733.671	796.392	818.436	825.878	805.879	642.688	721.586	706.39	726.2	779.164	766.375
P05155;P05155-3;P05155-2	40	35	439.312	0.0165046	0.0032878	1.52031	0.767546	QC	MILD	55382.4	Plasma protease C1 inhibitor OS=Homo sapiens OX=9606 GN=SERPING1 PE=1 SV=2	4954.68	4357.25	4832.15	5537.5	4466.36	4390.34	1960.4	1846.44	1826.31	2085.26	1975.19	1930.85	2566.95	2326.68	2225.45	1962.33	1952.34	1875.81	2250.9	2193.72	2197.35	2542.68	2446.68	2277.74	3258.71	3246.7	3346.03	3537.31	3606.51	3391.1
P00746	4	2	25.8791	0.0168534	0.00331613	9.49955	0.71159	SEVERE	MILD	27546.2	Complement factor D OS=Homo sapiens OX=9606 GN=CFD PE=1 SV=5	83.453	73.7379	79.2994	82.4815	72.052	63.8288	1.8459	2.84377	1.95082	1.59361	4.24094	5.30189	3.94358	2.68061	5.21266	1.20828	2.93015	0.49461	4.92199	6.52019	6.50863	5.3725	3.89419	6.06543	11.5531	9.98274	16.0494	10.5128	19.2992	25.4705
P07357	26	22	211.374	0.016901	0.00331613	1.25215	0.803073	QC	MILD	66874.1	Complement component C8 alpha chain OS=Homo sapiens OX=9606 GN=C8A PE=1 SV=2	228.573	216.476	244.686	327.794	284.847	258.271	178.807	177.279	175.337	243.02	226.021	230.532	261.238	229.842	223.494	210.794	187.943	186.82	194.034	184.216	193.009	178.177	188.828	190.88	210.323	229.939	234.386	273.606	286.342	286.319
P01008	50	39	627.881	0.01974	0.00384428	1.47569	0.809398	QC	SEVERE	53058.8	Antithrombin-III OS=Homo sapiens OX=9606 GN=SERPINC1 PE=1 SV=1	2280	2052.97	2329.65	3305.86	2831.31	2630.81	1952.17	1861.01	1938.91	2482.53	2433.97	2211.22	1908.35	1938.7	1853.62	2101.01	2025.38	1924.36	3967.41	3966.4	4072.61	4163.42	4124.61	3850.48	3013.18	3230.07	3256.16	3872.4	3794.32	3722.56
P04003	46	39	538.512	0.0200029	0.00386662	1.46295	0.639217	SEVERE	MILD	69086.2	C4b-binding protein alpha chain OS=Homo sapiens OX=9606 GN=C4BPA PE=1 SV=2	2143.57	1764.38	2013.42	3274.39	2721.2	2526.46	1306.29	1230.71	1212.87	1662.31	1576.55	1459.02	1008.17	952.984	857.366	807.651	779.982	755.052	1698.57	1674.9	1805.62	1866.51	1795.77	1644.71	1350.42	1435.61	1420.79	1631.51	1587.87	1606.19
P01024	242	211	3150.83	0.0205144	0.00393633	1.27219	0.852849	QC	MILD	188688	Complement C3 OS=Homo sapiens OX=9606 GN=C3 PE=1 SV=2	23456.2	19876	22425	28804.8	24331.5	22154.6	15213.1	14638.2	14523.6	18320.7	17409.3	15782.4	20120.3	18898.1	18787.9	16452.5	16228.2	15319.7	18881	18353.1	19775.8	21608.3	20470.6	18824.7	21333.8	22206.1	20924.1	25324.9	25900.7	26617.4
P36955	22	19	201.21	0.0219727	0.00418538	1.37707	0.721823	QC	MILD	46483.3	Pigment epithelium-derived factor OS=Homo sapiens OX=9606 GN=SERPINF1 PE=1 SV=4	505.792	456.251	522.346	677.812	534.646	561.479	290.018	286.088	275.796	288.44	293.376	280.41	262.897	267.406	251.077	222.89	219.564	230.52	373.554	359.99	372.706	398.62	378.216	374.823	414.555	423.201	460.834	435.413	422.01	400.011
P18428	6	6	59.7372	0.0232474	0.00438224	1.87435	0.652669	SEVERE	MILD	53554.8	Lipopolysaccharide-binding protein OS=Homo sapiens OX=9606 GN=LBP PE=1 SV=3	158.998	164.547	192.673	44.2986	67.2776	77.7205	272.624	250.309	286.611	232.568	249.455	210.962	166.338	176.485	176.259	44.743	58.6388	53.6528	76.6582	66.4484	88.6212	90.6227	95.9066	83.6548	96.8384	111.409	111.14	198.376	211.295	236.845
P07358	19	16	144.003	0.0233421	0.00438224	1.37723	0.61918	SEVERE	MILD	68658.7	Complement component C8 beta chain OS=Homo sapiens OX=9606 GN=C8B PE=1 SV=4	241.378	227.687	244.524	147.733	155.011	141.75	116.192	106.055	113.463	117.092	122.611	115.999	72.2232	84.4177	89.4941	136.743	138.15	123.12	114.648	105.374	112.28	123.568	117.538	125.356	143.191	148.316	139.575	110.673	124.729	118.478
Q02325	6	1	50.4734	0.0237513	0.00442721	2.61236	0.629982	MILD	QC	11198.8	Plasminogen-like protein B OS=Homo sapiens OX=9606 GN=PLGLB1 PE=3 SV=1	0.504208	1.46319	0.421489	0.112301	0.565131	0.72402	27.8937	25.7172	23.994	22.5678	24.0296	18.5649	12.0976	11.9768	12.6344	19.3405	15.9237	18.6657	19.6112	18.4671	19.7487	21.4638	21.1149	17.8238	7.48579	5.08838	5.5628	3.36006	8.72576	9.75411
P27918	7	6	52.0188	0.0269755	0.00499254	1.21313	0.598078	MILD	SEVERE	53785.6	Properdin OS=Homo sapiens OX=9606 GN=CFP PE=1 SV=2	32.8815	34.8692	36.9306	66.7347	64.0853	58.6405	49.6449	50.7197	54.7298	65.5458	64.1275	73.9708	67.7495	64.5917	72.0948	69.1584	68.1218	59.4606	67.6922	66.9742	75.0343	60.8988	59.1144	61.1407	51.1916	53.8276	55.7164	65.8945	64.4804	69.8854
P01772;A0A0C4DH42;P01764;P01767;P01768;P0DP02;P0DP03;A0A0B4J1X5	6	3	37.6308	0.0286551	0.00526605	2.46721	0.78121	QC	SEVERE	13245	Immunoglobulin heavy variable 3-33 OS=Homo sapiens OX=9606 GN=IGHV3-33 PE=1 SV=2	22.3445	11.5747	21.8597	14.8693	12.2695	10.2911	23.9542	26.4584	25.2979	26.2544	25.8071	25.6672	4.76483	10.5461	5.68067	40.9181	40.9699	40.7397	43.9419	40.111	42.7557	47.2496	54.5039	44.6493	64.3709	68.519	70.7278	36.8464	29.9633	33.8383
P08697;P08697-2	31	27	303.779	0.0328579	0.00599618	1.2673	0.799313	QC	MILD	54908	Alpha-2-antiplasmin OS=Homo sapiens OX=9606 GN=SERPINF2 PE=1 SV=3	828.757	740.52	853.433	1399.89	1273.7	1209.27	811.724	785.936	803.025	1099.95	1078.88	981.121	812.175	841.77	817.453	763.583	808.274	779.101	1108.34	1063.21	1191.97	1141.07	1155.4	1114.57	1025.55	1164.76	1105.29	1308	1404.06	1340.73
P02749	33	31	398.243	0.0350029	0.00634327	1.40175	0.663717	QC	SEVERE	39609.8	Beta-2-glycoprotein 1 OS=Homo sapiens OX=9606 GN=APOH PE=1 SV=3	4557.62	4361.42	4911.88	7381.62	6358.1	6106.43	1730.62	1665.21	1729.05	2155.02	2099.28	1974.42	4220.05	4129.78	3971.13	3731.38	3550.69	3375.91	5512.29	5575.46	5614.61	5510.96	5462.37	5158.85	4600.63	4786.46	4727.69	5780.84	5839.26	5825.93
P05156	37	30	338.663	0.0354251	0.0063755	1.43413	0.619684	SEVERE	QC	68145.5	Complement factor I OS=Homo sapiens OX=9606 GN=CFI PE=1 SV=2	596.253	561.558	603.234	969.762	734.895	668.015	307.835	308.892	296.512	397.768	367.407	353.385	420.171	397.414	379.55	313.904	313.561	288.23	395.441	381.916	406.817	375.319	382.851	344.403	287.437	318.481	327.156	418.423	402.784	395.286
P61626	3	1	19.3025	0.0358371	0.0063799	3.64872	0.563768	SEVERE	MILD	16993.3	Lysozyme C OS=Homo sapiens OX=9606 GN=LYZ PE=1 SV=1	66.4825	74.6399	53.3137	52.7353	57.7609	61.5264	6.46185	10.3905	6.72529	8.40047	6.42735	8.38099	7.40958	10.2535	0	1.81694	10.1173	6.3934	14.8058	16.4889	6.69215	14.9516	10.4996	13.8287	3.4923	21.0501	19.8944	15.3206	26.0371	22.64
P00747;Q15195	79	63	864.106	0.0359385	0.0063799	1.25014	0.598367	MILD	SEVERE	93306.4	Plasminogen OS=Homo sapiens OX=9606 GN=PLG PE=1 SV=2	2501.88	1836.11	2294.36	2593.76	2020.86	2057.39	837.344	814.115	792.627	1033.41	961.339	909.846	2127.51	1946.92	1978.44	1768.46	1766.53	1730.37	1973.84	1915.23	2009.31	2169.23	2024.57	1908.5	1727.27	1771.07	1824.7	2132.36	2046.75	2072.84
P00738;P00738-2	26	11	277.752	0.0372785	0.00657306	1.5569	0.562958	SEVERE	MILD	45889.7	Haptoglobin OS=Homo sapiens OX=9606 GN=HP PE=1 SV=1	336.342	272.136	309.12	299.918	145.601	143.706	414.819	402.93	392.881	444.073	380.432	408.703	62.0663	65.1722	61.093	122.767	117.424	94.118	363.388	330.983	399.573	298.617	305.45	316.87	377.627	397.029	361.682	222.845	175.635	166.659
Q96IY4;Q96IY4-2	8	7	65.386	0.0410872	0.00719601	1.3689	0.689396	QC	SEVERE	48994.6	Carboxypeptidase B2 OS=Homo sapiens OX=9606 GN=CPB2 PE=1 SV=2	71.9842	61.6933	72.8027	65.362	56.5219	56.4444	37.4493	30.8711	30.6667	31.9611	35.5165	37.908	44.039	48.1947	42.7309	43.2103	42.9246	42.2473	65.9819	70.3925	70.5203	84.2812	78.7071	68.5466	59.9342	66.0431	68.4369	67.6539	68.9751	72.2231
P0DOY2;P0DOY3;P0CF74	7	1	76.0393	0.0414375	0.00720897	1.84634	0.766087	QC	MILD	11464.7	Immunoglobulin lambda constant 2 OS=Homo sapiens OX=9606 GN=IGLC2 PE=1 SV=1	182.98	177.907	190.076	317.728	349.222	331.25	49.7358	52.9949	54.6075	61.5844	76.7207	64.2598	153.78	189.662	183.816	167.74	167.838	172.766	105.565	93.1624	104.767	68.5756	78.9329	79.535	220.982	241.636	239.763	225.738	264.502	253.193
Q13620;Q13620-1;Q13620-3	4	2	21.7904	0.0462668	0.00799584	1.69627	0.525048	SEVERE	MILD	104552	Cullin-4B OS=Homo sapiens OX=9606 GN=CUL4B PE=1 SV=4	59.4928	52.5795	60.648	27.6696	14.2275	15.561	32.2536	27.3289	28.9981	23.5757	23.353	24.5905	6.3923	5.8266	9.24232	18.7492	18.5996	16.7632	20.3535	21.7942	24.2599	35.057	24.1891	28.8536	42.9131	34.8656	38.5943	19.7957	17.7378	11.7944
P04217;P04217-2	27	23	345.376	0.0466288	0.00800539	1.32489	0.642138	QC	SEVERE	54823.8	Alpha-1B-glycoprotein OS=Homo sapiens OX=9606 GN=A1BG PE=1 SV=4	6713.69	5927.87	6587.58	7243.68	6338	6054.43	2279.23	2330.2	2276	3135.37	3035.03	2775.39	5691.43	5644.31	5630.72	5028.69	4850.69	4785.99	5243.2	5160.18	5084.69	5300.97	5270	5083.82	5513.4	5873.75	5737.42	6104.83	6602.71	6401.29
P14136;P14136-2;P14136-3	3	1	19.3801	0.0504789	0.00860974	1.75934	0.505291	SEVERE	MILD	49937.3	Glial fibrillary acidic protein OS=Homo sapiens OX=9606 GN=GFAP PE=1 SV=1	8.62923	6.06958	6.74773	3.86259	4.13496	6.30706	2.85254	4.87802	5.58724	3.85401	3.24701	1.68858	0.301805	1.76661	0.0392814	2.72751	3.108	2.27441	2.63168	4.64692	2.58997	3.7029	4.60296	4.49441	3.75583	5.67304	4.8349	3.77797	1.68111	0.882969
P08603;P08603-2	125	99	1423.05	0.0515588	0.00868781	1.20563	0.661441	QC	SEVERE	143773	Complement factor H OS=Homo sapiens OX=9606 GN=CFH PE=1 SV=4	2296.89	1913.85	2157.4	3555.55	2787.23	2689.98	1682.05	1617.72	1582.76	2117.76	2017.22	1886.96	2785.82	2557.46	2432.67	2264.99	2149.95	2151.45	2380.53	2357.51	2418.7	2438.22	2321.95	2181.82	2328.7	2454.58	2427.68	2878.83	2916.37	2851.12
O75665;O75665-3	1	1	5.4096	0.0516025	0.00868781	6.2317	0.532705	MILD	QC	117128	Centriole and centriolar satellite protein OFD1 OS=Homo sapiens OX=9606 GN=OFD1 PE=1 SV=1	0	0	0	0	0	0	12.8705	9.30062	19.8123	0	1.27398	4.87901	0	0	0	12.9506	2.10032	7.13077	45.9137	30.8871	40.8053	13.1617	33.746	45.4727	9.72006	4.12031	4.78764	0	0	0
P68032;P62736;P68133;P63267	12	1	109.32	0.0586593	0.0098126	1.28908	0.547497	QC	SEVERE	42361.2	Actin_ alpha cardiac muscle 1 OS=Homo sapiens OX=9606 GN=ACTC1 PE=1 SV=1	189.167	190.3	209.065	140.763	118.596	120.113	59.5147	55.011	57.7896	71.7103	66.6148	64.6709	130.501	130.659	110.711	144.469	121.855	109.2	132.48	151.101	133.836	159.935	150.401	151.772	176.367	167.959	167.123	117.626	119.28	117.468
B9A064;P0DOX8;P0CG04	7	4	73.9338	0.0680803	0.011316	1.82584	0.678022	QC	MILD	23405.4	Immunoglobulin lambda-like polypeptide 5 OS=Homo sapiens OX=9606 GN=IGLL5 PE=1 SV=2	124.148	123.646	135.1	256.346	268.918	252.569	26.771	29.091	28.9603	36.1533	45.7841	37.2213	131.381	162.986	149.231	130.674	125.591	128.984	66.8051	57.6228	63.6505	38.4383	43.4476	43.6982	158.526	177.033	177.338	162.153	191.529	176.438
P00748	23	20	184.521	0.0736319	0.0121613	1.325	0.49597	MILD	SEVERE	70073.2	Coagulation factor XII OS=Homo sapiens OX=9606 GN=F12 PE=1 SV=3	255.516	224.787	240.945	334.379	272.376	273.787	152.988	145.451	141.811	199.297	181.699	175.138	232.702	204.865	212.28	174.988	173.176	170.696	374.737	364.342	401.264	410.973	371.152	351.406	228.591	256.535	256.839	313.001	306.099	311.499
P01619;A0A0C4DH25	2	2	13.3709	0.0761528	0.0124986	3.06984	0.654392	QC	MILD	12671.2	Immunoglobulin kappa variable 3-20 OS=Homo sapiens OX=9606 GN=IGKV3-20 PE=1 SV=2	34.8964	31.3681	34.6019	70.4206	44.4905	45.2582	1.66509	1.51836	0	0.970566	2.28936	2.36563	12.7112	6.36056	14.3159	20.9834	14.5669	14.3754	7.69552	4.57826	9.52545	5.50245	4.73501	9.05771	37.6068	40.9786	34.8808	31.4384	22.4924	23.5593
P55056	3	2	31.8818	0.0770787	0.0125474	13.7727	0.54547	MILD	SEVERE	14895.2	Apolipoprotein C-IV OS=Homo sapiens OX=9606 GN=APOC4 PE=1 SV=1	0	0	0	7.38534	0	1.08189	1.3391	2.66987	3.46085	3.59774	2.09438	4.12388	0	0	0	0	0	0	64.2797	62.5294	58.0807	55.8191	59.5247	54.4545	5.26494	8.71174	14.229	10.9765	12.9648	14.0758
P04004	22	19	248.635	0.0774121	0.0125474	1.3379	0.489279	MILD	QC	55104	Vitronectin OS=Homo sapiens OX=9606 GN=VTN PE=1 SV=1	1336.71	1132.16	1297.7	810.735	666.726	658.259	1352.26	1326.48	1285.66	1343.09	1266.27	1214.1	1041.78	960.598	1004.41	1098.41	1108.83	1065.07	1665.8	1674.04	1778.65	2126.54	2030.27	1874.53	1176.6	1238.31	1185.85	970.747	973.515	968.541
P35908	5	2	34.198	0.0800596	0.0128964	24.8854	0.611157	SEVERE	QC	65718.1	Keratin_ type II cytoskeletal 2 epidermal OS=Homo sapiens OX=9606 GN=KRT2 PE=1 SV=2	85.0569	87.7318	97.3235	28.7521	21.6795	23.7021	2.81427	2.44944	2.3567	0.198222	0.526161	0.155351	5.3827	5.08861	5.06255	27.8507	21.2248	22.515	0	0	1.38055	1.93482	4.29901	3.35515	1.77958	2.1584	0.975468	1.2642	0.909753	0
P02774;P02774-3;P02774-2	50	44	616.384	0.0823712	0.0131874	1.34001	0.535268	QC	MILD	54514.4	Vitamin D-binding protein OS=Homo sapiens OX=9606 GN=GC PE=1 SV=2	4326.88	4026.36	4224.36	5223.39	4531.03	4235.88	2776.43	2669.48	2747.48	3201.28	3220.94	3038.81	1653.72	1561.91	1557.7	1485.54	1424.43	1407.47	4715.73	4706.64	4923.28	4955.21	4881.78	4714.18	3745.28	4169.24	3971.23	4597.06	4527.33	4441.75
P08185	14	13	117.158	0.0830238	0.0132108	1.32907	0.576977	QC	SEVERE	45312.1	Corticosteroid-binding globulin OS=Homo sapiens OX=9606 GN=SERPINA6 PE=1 SV=1	452.568	375.196	432.025	423.635	312.472	294.102	171.842	162.457	158.348	176.305	167.732	158.21	245.257	212.859	213.566	343.557	343.676	323.918	298.661	278.391	297.399	375.844	344.966	343.529	403.892	411.188	429.507	315.415	297.313	325.605
P10643	49	41	511.651	0.0871333	0.0137807	2.12533	0.50763	MILD	SEVERE	96711.9	Complement component C7 OS=Homo sapiens OX=9606 GN=C7 PE=1 SV=2	394.486	359.896	426.226	408.158	384.398	351.917	321.214	306.905	319.823	360.311	345.194	327.852	1257.28	1262.72	1244.47	1427.01	1275.7	1302.25	223.462	224.733	243.382	233.864	237.39	220.213	636.605	662.81	652.947	629.311	675.535	642.849
P04278;P04278-2;P04278-3;P04278-4;P04278-5	4	2	31.4791	0.0990899	0.0155773	3.91495	0.46936	MILD	SEVERE	44007.4	Sex hormone-binding globulin OS=Homo sapiens OX=9606 GN=SHBG PE=1 SV=2	15.027	18.1098	20.673	12.9593	25.6356	21.1912	0.680843	0	3.62757	0	1.56342	0	66.1301	74.2135	80.1254	75.781	67.4984	83.0888	5.2725	6.50718	3.62637	0.8243	4.64273	0	17.5748	13.5263	13.1477	25.7318	24.4629	31.1613
P35858	15	1	104.319	0.107756	0.0168383	1.53524	0.584106	MILD	QC	66776.4	Insulin-like growth factor-binding protein complex acid labile subunit OS=Homo sapiens OX=9606 GN=IGFALS PE=1 SV=1	341.57	332.911	329.277	126.575	107.3	122.304	304.238	300.742	310.909	224.312	237.192	213.041	134.3	154.378	127.723	225.697	195.558	226.75	276.815	293.619	300.164	353.53	351.3	338.997	171.067	197.363	171.078	147.804	136.742	146.096
P20851;P20851-2	7	5	70.689	0.117984	0.0183267	1.19155	0.37628	SEVERE	MILD	29327	C4b-binding protein beta chain OS=Homo sapiens OX=9606 GN=C4BPB PE=1 SV=1	121.199	118.654	111.468	159.976	133.618	146.616	120.26	113.649	110.888	144.38	140.147	123.007	49.4887	74.7918	76.6703	71.3786	67.3298	69.1057	156.909	149.451	155.478	146.465	144.073	134.534	102.32	113.918	105.929	118.451	146.562	143.699
P00761	12	10	121.585	0.13353	0.0206188	1.26397	0.385707	MILD	QC	25093.8	Trypsin OS=Sus scrofa OX=9823 PE=1 SV=1	1882.27	1767.99	1906.42	1043.22	940.701	896.082	653.741	640.672	629.092	849.02	825.974	762.891	1005.69	966.861	967.234	1247.4	1206.53	1206.25	1292.93	1262.62	1273.72	1460.71	1406.9	1395.68	864.824	961.692	921.031	1000.37	992.199	1071.96
P02769	13	3	114.731	0.144348	0.0221026	2.45688	0.360677	SEVERE	MILD	71289.4	Albumin OS=Bos taurus OX=9913 GN=ALB PE=1 SV=4	498.514	508.401	527.299	44.898	54.294	46.2165	95.7219	98.542	98.2851	78.0912	89.4875	67.4576	30.5334	33.7232	38.8813	62.0223	64.3713	60.9396	89.3815	89.6118	93.9717	106.944	114.257	113.74	111.95	112.764	106.156	46.246	45.0802	40.1697
O14791;O14791-2;O14791-3	4	3	26.4885	0.144833	0.0221026	1.04004	0.37185	QC	SEVERE	44031.3	Apolipoprotein L1 OS=Homo sapiens OX=9606 GN=APOL1 PE=1 SV=5	2.81583	4.05484	1.0209	0.33511	1.16241	1.59537	25.2906	22.5282	25.3882	24.7507	28.0417	27.0045	20.9885	17.0647	18.8691	16.0569	16.7524	12.7466	9.22125	13.3905	9.12524	11.5342	10.0844	10.8087	12.1193	12.4713	13.3804	15.7485	16.3864	15.1713
P01834	11	1	133.955	0.173649	0.026346	1.30328	0.447103	QC	MILD	11936.1	Immunoglobulin kappa constant OS=Homo sapiens OX=9606 GN=IGKC PE=1 SV=2	1521.19	1412.12	1516.89	1956	1767.44	1666.14	443.297	437.166	439.886	511.895	538.36	514.067	1250.32	1241.87	1253.09	1169.32	1178.44	1180.61	902.784	890.498	931.579	792.579	792.247	778.102	1318.22	1385.32	1381	1279.82	1345.25	1345.61
P04264;P08729;Q6KB66;Q6KB66-2;Q6KB66-3;Q7Z794	18	9	127.724	0.214251	0.0323182	12.4139	0.370934	SEVERE	QC	66209.9	Keratin_ type II cytoskeletal 1 OS=Homo sapiens OX=9606 GN=KRT1 PE=1 SV=6	112.288	92.7862	116.687	94.9506	72.2147	77.7522	11.5208	10.9107	11.9653	0.476968	2.30434	0.616094	14.2993	12.1976	12.2838	146.683	140.036	143.922	0	0	0	3.78986	6.49169	7.36138	3.87729	7.33089	3.39278	4.47208	4.29639	0.977193
P09871	29	26	236.44	0.236186	0.0354223	1.20156	0.265582	SEVERE	MILD	78224.3	Complement C1s subcomponent OS=Homo sapiens OX=9606 GN=C1S PE=1 SV=1	330.736	292.187	326.69	379.523	295.687	287.067	179.786	179.77	182.991	190.562	182.211	172.08	175.256	150.703	140.231	174.858	183.32	164.143	235.307	240.712	223.91	267.383	284.556	255.788	240.885	252.774	246.537	232.508	220.009	215.215
P02776;P10720	4	3	33.4972	0.24506	0.0364542	1.88769	0.248806	MILD	QC	11130.1	Platelet factor 4 OS=Homo sapiens OX=9606 GN=PF4 PE=1 SV=2	42.4673	32.9521	52.2088	45.1097	45.3858	43.4938	31.5399	30.3711	34.8895	42.061	47.9032	37.5077	5.80239	3.47093	1.31773	1.12829	1.15228	2.24736	113.682	105.124	122.116	121.291	111.433	93.6456	18.7331	28.9848	24.1639	34.5578	39.6219	34.6915
Q03591	21	4	199.521	0.24586	0.0364542	1.10383	0.253492	SEVERE	MILD	38791.2	Complement factor H-related protein 1 OS=Homo sapiens OX=9606 GN=CFHR1 PE=1 SV=2	167.473	141.582	173.985	175.705	150.643	142.528	146.162	137.259	136.113	169.55	176.651	169.194	98.3357	105.456	109.156	120.694	103.337	109.144	165.467	181.66	166.367	193.799	183.648	172.298	137.389	145.831	148.886	160.904	157.137	164.387
P02654	6	6	77.5952	0.254528	0.0375261	1.17532	0.28366	MILD	SEVERE	9331.94	Apolipoprotein C-I OS=Homo sapiens OX=9606 GN=APOC1 PE=1 SV=1	453.305	400.134	452.923	1888.92	1516.49	1482.92	122.164	107.178	105.999	208.2	216.738	203.064	350.216	311.225	347.676	253.586	252.196	254.132	1154.95	1112.57	1122.87	1170.9	1066.92	1015.72	517.589	567.301	557.119	786.244	725.532	749.629
P05160	7	6	48.9305	0.257114	0.0376944	1.21233	0.367012	QC	MILD	77791.9	Coagulation factor XIII B chain OS=Homo sapiens OX=9606 GN=F13B PE=1 SV=3	37.1873	48.2058	46.2411	106.701	143.076	128.832	66.0795	65.5528	87.2982	90.389	94.9212	76.5771	52.8921	69.9255	88.4662	84.7175	67.2325	80.8083	82.1004	82.2713	99.5184	76.3538	107.764	84.8271	91.4558	88.8958	87.6397	90.3995	115.901	117.858
Q02985;Q02985-2	7	1	69.1081	0.261129	0.0380692	1.47121	0.257571	SEVERE	MILD	38520.9	Complement factor H-related protein 3 OS=Homo sapiens OX=9606 GN=CFHR3 PE=1 SV=2	33.9343	33.1705	40.9246	10.6331	9.43105	8.56478	15.8457	16.6538	16.9401	11.2168	11.6747	10.9306	4.28082	3.82612	3.72136	7.67912	10.1024	11.3667	11.5445	13.8084	17.2738	21.1752	26.0325	18.6709	25.3631	25.0681	21.5621	4.58003	4.34695	4.58865
P02675	42	38	415.397	0.284198	0.0412021	1.62127	0.25378	SEVERE	QC	56612.6	Fibrinogen beta chain OS=Homo sapiens OX=9606 GN=FGB PE=1 SV=2	448.195	392.499	423.02	665.319	546.254	508.434	283.537	264.974	261.938	335.324	313.322	299.417	758.712	708.161	708.028	648.878	602.063	600.593	104.8	106.798	115.465	92.8942	94.1942	83.6366	235.27	259.137	260.269	243.18	229.747	234.901
P16070;P16070-10;P16070-11;P16070-12;P16070-13;P16070-14;P16070-15;P16070-16;P16070-17;P16070-18;P16070-3;P16070-4;P16070-5;P16070-6;P16070-7;P16070-8;P16070-9	2	2	17.562	0.297831	0.04294	1.3624	0.326485	QC	MILD	82051	CD44 antigen OS=Homo sapiens OX=9606 GN=CD44 PE=1 SV=3	18.5747	19.1176	21.4	35.2815	23.2692	30.1204	3.43543	5.00143	5.32523	7.87394	7.25268	5.54935	16.3243	20.5283	20.0119	12.2086	11.0744	9.84826	10.2488	10.3228	11.5128	11.5315	9.09147	16.432	15.7955	14.6627	15.6072	22.9431	21.0049	18.3894
P05787;P05787-2	2	1	18.7488	0.317635	0.0455437	1.27898	0.268463	SEVERE	QC	53704.4	Keratin_ type II cytoskeletal 8 OS=Homo sapiens OX=9606 GN=KRT8 PE=1 SV=7	7.36984	8.97096	9.22607	9.63553	10.1253	10.1145	7.92605	7.48486	5.57135	6.35513	8.76238	9.58374	3.45722	5.62423	4.58113	4.3954	4.95423	4.91981	9.39247	10.8066	14.6558	11.8505	10.3088	10.1992	4.06582	5.83505	7.56948	8.85106	6.14223	7.07016
P10909;P10909-2;P10909-4;P10909-5;P10909-6;P10909-3	29	27	299.956	0.323083	0.0460717	1.12247	0.237311	QC	SEVERE	53065	Clusterin OS=Homo sapiens OX=9606 GN=CLU PE=1 SV=1	1723.64	1595.38	1695.39	2794.13	2463.29	2369.78	514.328	516.974	516.535	829.623	806.358	759.343	1565.57	1516.41	1553.71	1276.83	1220.18	1245.95	1494.25	1489.93	1517.72	1484.19	1458.17	1479.74	1251.9	1234.59	1240.23	1796.35	1957.4	1827.46
P81605;P81605-2	2	1	12.6652	0.3333	0.047083	2.14387	0.299831	SEVERE	QC	11397.9	Dermcidin OS=Homo sapiens OX=9606 GN=DCD PE=1 SV=2	12.558	15.9612	11.2789	29.5974	25.8519	27.9105	2.94857	1.82527	3.33784	2.85454	3.86156	3.01653	6.48487	5.74545	7.63589	12.9535	12.3691	11.3352	6.96374	5.62471	10.1615	5.7243	10.8992	10.0306	3.68052	2.00269	3.90405	9.37632	6.71134	7.21007
Q06033;Q06033-2	42	30	409.67	0.333783	0.047083	1.17554	0.227508	MILD	QC	100135	Inter-alpha-trypsin inhibitor heavy chain H3 OS=Homo sapiens OX=9606 GN=ITIH3 PE=1 SV=2	1290.97	1036.96	1317.16	1086.41	948.479	914.953	1045.03	964.289	956.289	1198.67	1179.75	1090.19	1012.47	1029.52	1027.08	871.828	827.4	796.396	1492.85	1473.03	1524.1	1710.55	1652.96	1533.59	933.136	997.377	1011.29	1140.47	1096.37	1180.88
Q12805;Q12805-2;Q12805-3;Q12805-4;Q12805-5	7	6	50.8922	0.382755	0.0537006	2.88099	0.244333	SEVERE	QC	56921.7	EGF-containing fibulin-like extracellular matrix protein 1 OS=Homo sapiens OX=9606 GN=EFEMP1 PE=1 SV=2	46.5702	51.4665	47.6586	45.3172	37.8647	33.7011	2.8643	1.88061	3.39014	4.99336	6.76477	7.85279	19.9114	13.2109	13.778	11.267	13.8181	10.4668	4.57535	6.12279	5.31326	10.5655	13.6984	9.69617	11.0525	12.8463	11.9993	1.88658	4.94444	7.65713
P01591	4	4	27.3149	0.403375	0.0558416	2.4643	0.219652	MILD	SEVERE	18554.8	Immunoglobulin J chain OS=Homo sapiens OX=9606 GN=JCHAIN PE=1 SV=4	23.9354	17.1524	23.6104	19.0874	19.5907	21.146	1.93844	0.793685	0.74112	0.606529	1.10708	0.872277	55.3162	68.4438	61.3769	43.3459	41.8862	42.6337	2.90124	0.387826	1.93557	1.96175	0.772084	0.830769	11.4056	12.3492	15.4151	14.0411	15.9614	13.0229
P02775	4	4	46.8528	0.405118	0.0558416	1.26022	0.213939	MILD	SEVERE	14179.4	Platelet basic protein OS=Homo sapiens OX=9606 GN=PPBP PE=1 SV=3	188.142	161.322	193.215	200.037	177.717	177.099	101.355	101.009	99.0007	138.639	129.6	120.277	32.4509	35.8025	38.1009	33.0098	26.0584	30.6243	346.872	335.444	380.67	348.441	325.358	319.706	143.934	153.863	146.995	221.366	219.685	197.848
P01042-2;P01042-3	52	2	573.71	0.406574	0.0558416	1.08266	0.17323	MILD	SEVERE	48966.8	Isoform LMW of Kininogen-1 OS=Homo sapiens OX=9606 GN=KNG1	1862.84	1735.1	1832.54	1954.82	1709.86	1515.66	775.3	749.224	739.744	960.849	927.774	888.53	1460.26	1367.55	1270.91	1274.44	1234.66	1158.16	1446.13	1526.29	1508.31	1749.97	1546.03	1403.44	1265.04	1275.4	1246.5	1469.35	1456.83	1468.94
P01042	53	2	576.488	0.406574	0.0558416	1.08266	0.173229	MILD	SEVERE	73041	Kininogen-1 OS=Homo sapiens OX=9606 GN=KNG1 PE=1 SV=2	1052.46	980.291	1035.34	1104.43	966.032	856.311	438.026	423.294	417.938	542.857	524.17	501.999	825.012	772.631	718.033	720.028	697.552	654.331	817.028	862.319	852.161	988.692	873.469	792.911	714.717	720.572	704.246	830.15	823.076	829.915
P02747	8	7	68.7131	0.420131	0.0574014	1.18673	0.220848	QC	MILD	26001.8	Complement C1q subcomponent subunit C OS=Homo sapiens OX=9606 GN=C1QC PE=1 SV=3	599.077	535.62	616.974	463.001	359.558	348.255	244.317	258.431	258.83	265.669	251.726	259.574	257.942	216.265	205.968	296.027	311.576	289.637	334.712	369.941	368.601	432.451	455.806	406.75	414.367	440.753	463.019	345.745	331.467	345.867
P02753	18	16	219.136	0.425886	0.0578847	1.57165	0.243672	SEVERE	MILD	23352.2	Retinol-binding protein 4 OS=Homo sapiens OX=9606 GN=RBP4 PE=1 SV=3	1980.92	1704.15	1871.59	2667.84	2072.89	1961	151.578	137.484	140.528	216.513	196.116	186.336	219.908	217.359	228.724	370.475	402.583	401.211	1181.55	1087.66	1114.81	1153.64	1017.69	1058.55	1017.64	1097.17	1048.68	994.002	1004.41	1003.78
P02760	34	28	379.688	0.440863	0.0596099	1.30958	0.234506	QC	MILD	39912	Protein AMBP OS=Homo sapiens OX=9606 GN=AMBP PE=1 SV=1	4003.93	3235.16	3766.43	5600.11	4748.34	4588.91	999.466	945.226	1014.79	1227.26	1149.42	1069.07	2356.64	2185.93	2235.81	2033.28	2002.22	1906.34	2172.72	2041.08	2252.41	2381.53	2370.03	2229.62	2632.1	2804.62	2577.5	2978.46	3112.37	3029.22
P02655	9	7	75.7443	0.455922	0.0613282	1.2432	0.226265	QC	SEVERE	11283.9	Apolipoprotein C-II OS=Homo sapiens OX=9606 GN=APOC2 PE=1 SV=1	666.455	630.069	653.262	847.729	803.512	746.428	183.481	181.709	182.91	217.665	231.422	205.451	163.06	189.294	177.254	129.71	128.392	137.382	900.787	847.153	906.226	856.923	960.137	887.444	503.519	531.045	539.35	616.649	628.784	630.591
Q13790	3	3	20.239	0.472859	0.0628702	1.20302	0.208337	QC	MILD	35741.7	Apolipoprotein F OS=Homo sapiens OX=9606 GN=APOF PE=1 SV=2	461.409	426.268	476.93	517.859	431.484	406.658	128.603	119.689	128.321	164.348	155.133	144.206	284.315	248.346	258.751	215.279	213.458	209.255	309.665	302.238	308.067	331.472	312.986	291.199	275.089	267.602	288.807	386.54	381.481	376.467
P02656	7	4	86.8723	0.473719	0.0628702	1.89661	0.146113	SEVERE	QC	10852.3	Apolipoprotein C-III OS=Homo sapiens OX=9606 GN=APOC3 PE=1 SV=1	1496.68	1316.66	1395.86	1940.54	1539.51	1463.54	209.632	193.147	198.292	244.07	224.358	222.025	143.748	146.904	132.652	90.7293	92.9879	87.744	1084.35	1092.13	1054.91	1045.6	994.872	1028.33	395.795	401.342	440.612	507.086	514.227	494.351
P59665;P59666	3	3	20.0407	0.475534	0.0628702	1.96671	0.158127	SEVERE	QC	10543.1	Neutrophil defensin 1 OS=Homo sapiens OX=9606 GN=DEFA1 PE=1 SV=1	113.422	104.835	114.468	66.2615	59.0977	54.0449	10.3268	12.8964	10.4101	21.038	16.7596	19.2624	39.7071	32.9898	38.2278	30.2449	31.0074	29.4384	17.451	13.2428	19.32	28.699	19.7396	22.6015	26.7354	21.1844	21.7002	26.9814	27.8835	28.7718
O94868;O94868-2;O94868-3	2	1	10.7463	0.477022	0.0628702	15.106	0.167496	SEVERE	QC	84789.8	F-BAR and double SH3 domains protein 2 OS=Homo sapiens OX=9606 GN=FCHSD2 PE=1 SV=3	0	0	0	0	0	0	74.2309	66.8871	70.2471	69.5528	72.007	73.6365	14.6882	10.9948	13.2816	15.0927	13.7925	13.1855	0	0	0	0	0	0	3.97576	2.18393	1.57591	2.06906	4.3143	0
Q5SZD4	1	1	5.5922	0.511459	0.0670701	1.2053	0.189395	QC	MILD	33159.8	Glycine N-acyltransferase-like protein 3 OS=Homo sapiens OX=9606 GN=GLYATL3 PE=2 SV=3	78.3376	79.7072	98.7772	50.4663	52.0919	67.8063	21.3705	17.1727	8.76795	37.1752	41.9849	37.7533	47.6432	41.5732	28.9211	68.3181	71.7838	70.5233	22.3705	34.7177	31.919	59.1025	58.3796	37.7348	53.56	44.8067	44.9058	45.5434	88.9676	67.5279
P02679;P02679-2	29	26	301.261	0.582596	0.0760168	1.71395	0.13364	MILD	QC	52139	Fibrinogen gamma chain OS=Homo sapiens OX=9606 GN=FGG PE=1 SV=3	473.815	439.478	449.287	756.262	630.644	596.347	408.404	393.636	394.31	490.353	458.615	455.415	1179.48	1118.77	1109.63	1043.44	988.32	1006.72	154.938	148.943	151.279	115.037	117	126.139	344.971	388.529	364.697	337.04	357.679	324.908
Q8IVF6	4	3	21.328	0.622144	0.080773	1.13677	0.131135	MILD	QC	116624	Ankyrin repeat domain-containing protein 18A OS=Homo sapiens OX=9606 GN=ANKRD18A PE=2 SV=3	34.5129	23.2921	36.7415	25.621	25.959	20.7227	12.2243	10.7215	13.582	14.3679	15.8303	15.928	21.3603	19.6649	20.2837	20.369	15.6558	17.7283	25.2288	24.9492	22.4569	23.7559	18.7505	21.8654	16.2008	14.5679	16.4346	20.319	20.0249	23.3236
P01859;P01859-1	11	3	89.3075	0.667751	0.086265	1.23969	0.101005	SEVERE	QC	44547.2	Immunoglobulin heavy constant gamma 2 OS=Homo sapiens OX=9606 GN=IGHG2 PE=1 SV=3	375.911	318.243	355.955	519.194	400.331	400.895	87.5102	87.5655	88.5956	93.1565	92.3197	91.3241	211.297	201.925	184.016	195.017	226.112	186.724	256.437	259.009	280.658	264.329	241.613	215.162	215.601	197.208	201.495	185.294	175.108	199.376
P27169	13	12	112.965	0.673785	0.0866158	4.32792	0.108231	SEVERE	QC	39902.4	Serum paraoxonase/arylesterase 1 OS=Homo sapiens OX=9606 GN=PON1 PE=1 SV=3	22218.9	9068.57	738.492	161.249	145.81	138.945	211.698	1969.21	2006.38	229.512	240.448	437.588	559.863	72.7338	65.5086	3167.79	330.836	559.396	371.426	3373.15	354.984	565.007	439.124	320.51	2008.87	1552.27	247.643	235.781	148.108	147.394
P05090	14	11	117.251	0.68923	0.0881668	1.08274	0.11897	QC	SEVERE	21560.7	Apolipoprotein D OS=Homo sapiens OX=9606 GN=APOD PE=1 SV=1	174.473	157.054	175.308	229.036	225.831	200.294	254.021	255.366	241.605	261.822	277.485	259.156	121.386	132.545	120.057	124.789	115.715	125.758	320.685	338.064	349.555	374.437	380.557	349.953	241.895	257.295	258.459	236.6	230.193	243.457
P00740;P00740-2	6	4	36.5591	0.722077	0.0919181	1.09291	0.0933048	MILD	QC	53147.1	Coagulation factor IX OS=Homo sapiens OX=9606 GN=F9 PE=1 SV=2	189.636	179.818	198.505	248.901	230.535	217.371	66.046	65.4185	62.659	101.887	99.8646	96.5269	155.898	154.582	143.194	117.428	113.117	106.255	161.703	161.859	164.915	169.35	148.233	169.134	94.3951	106.21	97.6756	159.468	176.08	173.956
P68871;P02100;P69891;P69892	15	8	170.27	0.726694	0.0920568	1.33604	0.0883024	SEVERE	QC	16112.5	Hemoglobin subunit beta OS=Homo sapiens OX=9606 GN=HBB PE=1 SV=2	70.5682	50.7016	72.7389	112.311	78.7349	75.5816	462.741	457.838	467.261	468.897	514.762	477.283	186.408	184.405	184.162	262.015	279.693	271.794	235.789	212.559	261.737	207.983	266.844	263.377	218.597	245.006	215.258	190.351	190.046	179.262
P02745	12	10	99.9392	0.74612	0.0940611	1.06459	0.107117	QC	MILD	26301.7	Complement C1q subcomponent subunit A OS=Homo sapiens OX=9606 GN=C1QA PE=1 SV=2	911.727	772.476	898.055	837.635	673.954	643.007	477.489	480.628	466.982	535.596	523.391	447.328	404.74	416.837	434.143	540.646	542.688	498.011	737.022	738.094	767.394	787.839	807.461	807.098	665.356	714.031	697.342	604.209	634.891	666.772
P80108	7	6	50.4191	0.771437	0.0967852	2.0302	0.0987373	SEVERE	MILD	92963.9	Phosphatidylinositol-glycan-specific phospholipase D OS=Homo sapiens OX=9606 GN=GPLD1 PE=1 SV=3	120.473	129.147	135.678	162.032	131.422	127.137	9.89374	12.9896	9.69483	12.0356	11.7546	11.832	39.103	46.8977	29.9292	30.1592	25.692	24.1866	39.8714	39.8672	35.1083	43.2478	42.3351	34.1458	36.091	51.9276	51.5474	50.406	50.9934	47.1794
P36980;P36980-2	12	4	102.819	0.780767	0.097487	1.02788	0.0802869	MILD	SEVERE	31563.2	Complement factor H-related protein 2 OS=Homo sapiens OX=9606 GN=CFHR2 PE=1 SV=1	66.1474	52.2107	67.2411	67.1858	57.7545	60.7176	50.4082	51.3933	48.1058	57.932	56.2074	53.5881	53.3309	47.8778	51.2922	57.2211	56.1349	59.9223	66.7389	63.354	61.7938	63.8453	63.3266	63.2596	59.0931	59.3635	63.612	51.5525	55.3861	56.3389
Q86V48;Q86V48-2;Q86V48-3	2	1	11.8718	0.903426	0.112265	13.3274	0.0695357	SEVERE	QC	120845	Leucine zipper protein 1 OS=Homo sapiens OX=9606 GN=LUZP1 PE=1 SV=2	202.06	171.489	202.957	0	0	0	2.3088	4.9349	3.41322	0	0.743383	0.458878	0	0	0	7.28126	0.918341	5.93067	1.95097	3.84705	4.57046	50.4904	47.2968	36.8802	5.42825	7.88428	5.44215	1.13982	2.179	0
P69905	7	7	72.1047	0.958022	0.118485	4.06051	0.0570984	SEVERE	QC	15314.6	Hemoglobin subunit alpha OS=Homo sapiens OX=9606 GN=HBA1 PE=1 SV=2	11.3243	7.73334	6.4251	5.77014	4.93963	4.75426	322.196	323.231	335.737	385.016	350.422	330.163	132.271	131.452	143.65	127.743	130.302	127.127	23.8435	18.8558	23.5946	17.7877	20.3032	19.655	49.5168	56.0844	42.9618	33.468	35.6702	39.3736
P22352	9	7	68.3279	0.985535	0.121313	1.00443	0.0518883	SEVERE	MILD	25630.5	Glutathione peroxidase 3 OS=Homo sapiens OX=9606 GN=GPX3 PE=1 SV=2	111.361	111.363	114.257	113.196	102.761	105.135	90.9844	96.4382	90.2222	101.823	95.0836	95.516	109.36	109.326	104.171	110.597	111.832	109.794	88.8681	98.1102	85.4447	105.501	90.3956	99.3188	95.8439	102.946	102.836	104.978	99.3071	106.842
A0A0J9YVY3	1	0	5.6853					---	---	13019.7	Immunoglobulin heavy variable 7-4-1 OS=Homo sapiens OX=9606 GN=IGHV7-4-1 PE=3 SV=1
A0A075B6P5;A0A075B6S2;A0A075B6S6;A0A087WW87;A0A0A0MRZ7;A2NJV5;P01614;P01615;P06310	1	0	7.1912					---	---	13070.8	Immunoglobulin kappa variable 2-28 OS=Homo sapiens OX=9606 GN=IGKV2-28 PE=3 SV=1
A0A075B6S5	1	0	5.7478					---	---	12882.6	Immunoglobulin kappa variable 1-27 OS=Homo sapiens OX=9606 GN=IGKV1-27 PE=3 SV=1
A0M8Q6	3	0	24.6481					---	---	11424.7	Immunoglobulin lambda constant 7 OS=Homo sapiens OX=9606 GN=IGLC7 PE=1 SV=3
A1A4F0-2	1	0	6.4184					---	---	13934.9	Isoform 2 of Putative uncharacterized protein SLC66A1L OS=Homo sapiens OX=9606 GN=SLC66A1L
O14950;P19105;P24844;P24844-2	1	0	11.557					---	---	19836.2	Myosin regulatory light chain 12B OS=Homo sapiens OX=9606 GN=MYL12B PE=1 SV=2
O95251;O95251-2;O95251-3;O95251-4;O95251-5	3	0	11.8748					---	---	71326.8	Histone acetyltransferase KAT7 OS=Homo sapiens OX=9606 GN=KAT7 PE=1 SV=1
P0DPH7;P0DPH7-2;P0DPH8;P68363;P68366;P68366-2;Q71U36;Q71U36-2;Q9BQE3	1	0	5.4926					---	---	50644	Tubulin alpha-3C chain OS=Homo sapiens OX=9606 GN=TUBA3C PE=1 SV=1
P00739;P00739-2	15	0	152.227					---	---	39542.9	Haptoglobin-related protein OS=Homo sapiens OX=9606 GN=HPR PE=2 SV=2
P01857	21	0	215.649					---	---	44539.2	Immunoglobulin heavy constant gamma 1 OS=Homo sapiens OX=9606 GN=IGHG1 PE=1 SV=2
P01877;P01877-1	9	0	84.3498					---	---	43189.4	Immunoglobulin heavy constant alpha 2 OS=Homo sapiens OX=9606 GN=IGHA2 PE=1 SV=5
P02533;P08779	2	0	12.5074					---	---	51903.7	Keratin_ type I cytoskeletal 14 OS=Homo sapiens OX=9606 GN=KRT14 PE=1 SV=4
P02792	1	0	6.8673					---	---	20076.7	Ferritin light chain OS=Homo sapiens OX=9606 GN=FTL PE=1 SV=2
P04259	2	0	14.2668					---	---	60352.2	Keratin_ type II cytoskeletal 6B OS=Homo sapiens OX=9606 GN=KRT6B PE=1 SV=5
P07737	1	0	5.9174					---	---	15225.3	Profilin-1 OS=Homo sapiens OX=9606 GN=PFN1 PE=1 SV=2
P35858-2	15	0	104.821					---	---	71034.2	Isoform 2 of Insulin-like growth factor-binding protein complex acid labile subunit OS=Homo sapiens OX=9606 GN=IGFALS
P36222	1	0	5.5303					---	---	43024.7	Chitinase-3-like protein 1 OS=Homo sapiens OX=9606 GN=CHI3L1 PE=1 SV=2
P53992	1	0	5.3628					---	---	119865	Protein transport protein Sec24C OS=Homo sapiens OX=9606 GN=SEC24C PE=1 SV=3
P63010;P63010-2;P63010-3	1	0	5.112					---	---	105465	AP-2 complex subunit beta OS=Homo sapiens OX=9606 GN=AP2B1 PE=1 SV=1
Q8IV33;Q8IV33-3	2	0	11.2797					---	---	149845	Uncharacterized protein KIAA0825 OS=Homo sapiens OX=9606 GN=KIAA0825 PE=1 SV=3
Q8IWB9;Q8IWB9-2	1	0	5.7235					---	---	125930	Testis-expressed protein 2 OS=Homo sapiens OX=9606 GN=TEX2 PE=1 SV=2
Q8TF39	1	0	5.4648					---	---	87037.1	Zinc finger protein 483 OS=Homo sapiens OX=9606 GN=ZNF483 PE=1 SV=3
Q9UIW0	1	0	5.4167					---	---	31159.6	Ventral anterior homeobox 2 OS=Homo sapiens OX=9606 GN=VAX2 PE=1 SV=1
Q9UJX4;Q9UJX4-3	2	0	11.2203					---	---	85761.4	Anaphase-promoting complex subunit 5 OS=Homo sapiens OX=9606 GN=ANAPC5 PE=1 SV=2
Q9UKJ3	2	0	18.185					---	---	165110	G patch domain-containing protein 8 OS=Homo sapiens OX=9606 GN=GPATCH8 PE=1 SV=2
Q14BN4;Q14BN4-6;Q14BN4-7	3	0	17.646					---	---	96053.8	Sarcolemmal membrane-associated protein OS=Homo sapiens OX=9606 GN=SLMAP PE=1 SV=1
Q14CZ0	1	0	11.5144					---	---	31153.7	HUWE1-associated protein modifying stress responses 1 OS=Homo sapiens OX=9606 GN=HAPSTR1 PE=1 SV=1
Q96BN8	1	0	6.1068					---	---	40662.2	Ubiquitin thioesterase otulin OS=Homo sapiens OX=9606 GN=OTULIN PE=1 SV=3
Q659A1	1	0	12.5126					---	---	111038	Little elongation complex subunit 2 OS=Homo sapiens OX=9606 GN=ICE2 PE=1 SV=2
Q01804;Q01804-3;Q01804-5;Q01804-4	2	0	15.2952					---	---	124900	OTU domain-containing protein 4 OS=Homo sapiens OX=9606 GN=OTUD4 PE=1 SV=4
Q10567;Q10567-2;Q10567-3;Q10567-4	1	0	5.3302					---	---	105519	AP-1 complex subunit beta-1 OS=Homo sapiens OX=9606 GN=AP1B1 PE=1 SV=3
Q14416	1	0	6.752					---	---	97335.8	Metabotropic glutamate receptor 2 OS=Homo sapiens OX=9606 GN=GRM2 PE=1 SV=2
Q14624-2	67	0	803.357					---	---	101583	Isoform 2 of Inter-alpha-trypsin inhibitor heavy chain H4 OS=Homo sapiens OX=9606 GN=ITIH4

## Sheet: Peptides
Table S2 - Protein and peptide identifications from Progenesis QI for Proteomics. (B) Peptide identifications, including peptide identifier, number of ions used in quantitation, number of ions, ion charge states, retention time, neutral mass, peptide score, peptide sequence, peptide modifications, protein accession, protein description, maximum coefficient of variation, followd by the relative no…
												Relative normalised abundance
						Best identification						SEVERE												MILD												QC
Peptide identifier	Ions used in quantitation	Ions	Deconvoluted charges	Retention time (min)	Neutral mass	Score	Sequence	Modifications	Accession	Description	Maximum CV	PT2-A-1	PT2-A-2	PT2-A-3	PT2-B-1	PT2-B-2	PT2-B-3	PT1-B-1	PT1-B-2	PT1-B-3	PT1-A-1	PT1-A-2	PT1-A-3	PT5-B-1	PT5-B-2	PT5-B-3	PT5-A-1	PT5-A-2	PT5-A-3	PT6-B-1	PT6-B-2	PT6-B-3	PT6-A-1	PT6-A-2	PT6-A-3	QC-A-1	QC-A-2	QC-A-3	QC-B-1	QC-B-2	QC-B-3
11.81_2197.1244n	2	2	2,3	11.8078	2197.12	10.2097	VPVAVQGEDTVQSLTQGDGVAK		P01024	Complement C3 OS=Homo sapiens OX=9606 GN=C3 PE=1 SV=2	30.8983	28761.5	23220.9	27676.1	34194.7	27941.5	25126.2	15784.2	14827.1	14316.1	17963.4	17058.4	15686.5	23592.8	21998.2	21880	18445.3	17282.4	16116.9	20876.5	19493.9	21918.5	25293.2	22698	19574.7	22943.3	24438.7	22102.7	28123.1	27574.2	28278.9
14.36_2156.0797n	2	2	2,3	14.3642	2156.08	10.2123	ILLQGTPVAQMTEDAVDAER		P01024	Complement C3 OS=Homo sapiens OX=9606 GN=C3 PE=1 SV=2	23.006	31662.5	26516.3	29279.8	31440.2	25136.7	22854.9	17894.7	17302.1	17088.5	22247.7	20321.6	18940.1	24113.4	21621.6	20819.5	18205.4	19211.5	17563.8	21521.6	21600.6	22896.2	24118.9	23479.5	21780.1	24245.6	24134.4	23801.7	28656.3	28491.8	30883.6
13.24_1786.9623n	0	2	2,3	13.2428	1786.96	10.0666	SGIPIVTSPYQIHFTK		P01024	Complement C3 OS=Homo sapiens OX=9606 GN=C3 PE=1 SV=2	22.285	12858.4	12670.5	12653.7	17867.3	14049.1	13592.2	9545.68	9288.71	8427.77	11374.1	10663.4	9521.07	11571.4	10891	10233.5	8877.13	8585.83	8935.43	11307	11223.2	11309.2	12202.5	11271.7	10545.6	12244.2	12385.7	13448	13996.6	13964.9	13811.5
13.27_1510.8152n	0	2	2,3	13.2739	1510.82	10.0026	LVAYYTLIGASGQR		P01024	Complement C3 OS=Homo sapiens OX=9606 GN=C3 PE=1 SV=2	22.4931	6282.96	5567.18	5701.65	7821.92	5642.9	5581.34	4763.23	4465.11	4402.71	4716.36	4550.17	4184.33	4041.15	3827.58	3428.2	4483.43	4583.31	4451.23	5985.97	6043.66	5834.74	7165.41	6172.98	5884.02	7030.57	6777.36	7243.84	5623.52	5363.11	5438.28
12.89_1815.8857n	0	2	2,3	12.888	1815.89	10.2371	SNLDEDIIAEENIVSR		P01024	Complement C3 OS=Homo sapiens OX=9606 GN=C3 PE=1 SV=2	21.7216	10554.7	10162.1	10997.5	12761.3	11079.1	9888.64	7180.14	7068.28	6960.21	8243.35	7593.76	7289.04	7903.8	7208.5	7065.7	7815.66	7238.57	6967.02	8500.16	9193.44	8943.8	10617.4	9476.31	8467.72	10105	10031.8	10081.4	10162.1	9936.1	10141.3
17.20_2748.3101n	2	2	2,3	17.1983	2748.31	9.9919	YFKPGMPFDLMVFVTNPDGSPAYR		P01024	Complement C3 OS=Homo sapiens OX=9606 GN=C3 PE=1 SV=2	27.5902	9944.61	9890.98	10319	20779.6	19916.2	18482.7	11960.3	11785.5	12166.4	14750.9	14847.8	12720.6	12654.6	13074.4	13664.3	12706.8	12190.7	12278.3	14244.9	13964.9	14512.7	15412.7	15234.3	15119.2	16812.3	18045.1	16868	19195.3	21636.1	20689.7
15.22_1400.8288n	0	1	2	15.2201	1400.83	9.9585	SSLSVPYVIVPLK		P01024	Complement C3 OS=Homo sapiens OX=9606 GN=C3 PE=1 SV=2	23.5982	8003.13	6650.56	7678.23	7949.45	6500.51	6389.52	4804.9	4665.95	4466.8	5092.07	4678.83	4536.68	5111.67	4605.55	4640.73	4819.17	4288.08	4715.46	5617.8	6014.25	5653.59	6653.43	6533.89	6156.62	6799.83	7465.42	6927.94	7117.71	7790.02	7413.45
11.29_1469.7733n	0	2	2,3	11.2942	1469.77	9.5033	IPIEDGSGEVVLSR		P01024	Complement C3 OS=Homo sapiens OX=9606 GN=C3 PE=1 SV=2	21.7134	7048.83	5854.85	6576.53	8269.96	6912.96	6398.68	4675.81	4481.72	4252.42	5383.15	5098.76	4580.16	5444.5	5084.55	5015.86	4909.79	4702.45	4544.76	5538.75	5395.01	5809.29	6907.5	6084.73	5564.34	6738.83	6407.61	6365.62	6881.61	7141.57	6997.56
11.30_1469.7748n	0	1	2	11.3019	1469.77	9.5033	IPIEDGSGEVVLSR		P01024	Complement C3 OS=Homo sapiens OX=9606 GN=C3 PE=1 SV=2	202.384	0	0	0	20.7853	16.9121	12.5333	1.00125	4.59839	2.03564	10.8334	7.69008	8.30984	2.01119	1.2885	3.70961	0	0	0	0	0	0	0	0	0	2.65636	1.59869	1.33302	3.03784	1.85207	0
17.67_2256.0993n	0	2	2,3	17.6659	2256.1	9.9433	VQLSNDFDEYIMAIEQTIK		P01024	Complement C3 OS=Homo sapiens OX=9606 GN=C3 PE=1 SV=2	31.4773	6717.52	6628.47	7418.72	5251.78	5114.6	4957	3658.65	3764.41	3854.79	3219.26	3545.81	3014.52	3284.35	3457.11	3494.67	3792.2	3922.52	3934.46	4553.98	4490.3	4588.02	5617.73	5730.87	5651.96	5662.98	6446.03	6172	5122.07	5597.19	5451.67
10.27_1890.0698n	0	3	2,3,4	10.267	1890.07	10.1627	LSINTHPSQKPLSITVR		P01024	Complement C3 OS=Homo sapiens OX=9606 GN=C3 PE=1 SV=2	22.448	13850.5	12421	14158.4	18008	15118.3	13882.9	9308.53	9102.2	9445.04	11941.7	10470.1	10181	12095.2	12642.7	11873	9683.76	8957.95	9447.02	11211.8	10913.6	11315.8	12096.9	12573.8	10956.2	12687.8	14074.5	14180.3	17574.7	17310.9	17579.5
17.74_2443.3021n	0	1	2	17.7438	2443.3	9.4147	EPGQDLVVLPLSITTDFIPSFR		P01024	Complement C3 OS=Homo sapiens OX=9606 GN=C3 PE=1 SV=2	30.7736	4753.95	4678.97	5258.38	4297.43	4609.18	4521.26	3258.04	3391.17	3563.19	2918.93	3478.83	2732.77	1727.18	2067.12	2093.44	3396.08	3509.78	3610.46	4124.76	4205.03	4128.18	4497.76	4930.77	4964.22	5363.47	6012.8	5499.15	3962.18	4494.77	4321.25
12.88_3536.6118n	0	2	3,4	12.8763	3536.61	9.7025	ADIGCTPGSGKDYAGVFSDAGLTFTSSSGQQTAQR	[5] Carbamidomethyl C	P01024	Complement C3 OS=Homo sapiens OX=9606 GN=C3 PE=1 SV=2	19.0107	7023.89	6842.2	7183.15	7912.46	6475.26	5630.63	4836.47	4764.73	4641.86	5977.85	5535.02	5362.31	6423.1	5582.87	5444.87	4379.4	3997.03	3620.63	5911.19	6459.42	6514.4	6793.69	6235.22	5274.33	4697.96	4434.41	4401.84	6134.62	5768.31	5658.78
13.41_2164.9960n	0	2	2,3	13.4062	2165	9.9728	AYYENSPQQVFSTEFEVK		P01024	Complement C3 OS=Homo sapiens OX=9606 GN=C3 PE=1 SV=2	61.2209	7498.7	6552.99	6887.74	3127.39	2481.5	2468.9	3933.27	3774.18	4016.28	2923.01	2759.98	2637.08	468.412	538.378	476.401	3183.74	3206.59	2986.91	4309.31	4151.79	4383.67	6237.28	5751.97	5209.38	5633.48	5931.67	6262.25	1854.58	1647.69	1578.59
9.39_1001.5413n	0	1	2	9.39385	1001.54	10.1335	TGLQEVEVK		P01024	Complement C3 OS=Homo sapiens OX=9606 GN=C3 PE=1 SV=2	17.9864	2956.2	2757.56	3021.12	3126.22	2902.09	3026.16	2329.69	2306.34	2388.94	2312.12	2428.17	2267.62	2177.58	2320.71	1949.81	2073.01	1916.99	2234.81	2406.35	2640.73	2686.54	3169.3	3148.97	2972.5	3068.93	3415.59	3060.55	3002.76	2797.79	3085.49
13.55_2262.1321n	0	2	2,3	13.554	2262.13	9.8485	SLYVSATVILHSGSDMVQAER		P01024	Complement C3 OS=Homo sapiens OX=9606 GN=C3 PE=1 SV=2	24.0885	5407.72	4304.57	5398.52	7540.33	4717.71	4452.89	5442.57	5078.15	4724.79	5462.34	5005.55	4891.26	6316.49	5317.6	4953.2	6363.18	5951.33	5061.8	7543.5	7618.83	8096.4	10390.1	9210.25	7943.69	8980.48	9206.98	9691.06	8291.53	7259.78	6836.95
13.04_1640.7618n	0	2	2,3	13.0404	1640.76	10.1059	AGDFLEANYMNLQR		P01024	Complement C3 OS=Homo sapiens OX=9606 GN=C3 PE=1 SV=2	27.8503	5122.45	4326.52	4555.42	3409.67	2642.22	2728.45	3754.17	3465.97	3443.05	3445.97	3142.61	2962.32	2507.58	2333.69	2245.57	3457.8	3363.01	3369.69	4206.26	3936.57	4223.2	5377.27	4993.04	4766.03	5706.07	5413.92	5732.19	4165.68	4207.84	4125.31
13.74_2493.1419n	0	2	2,3	13.7408	2493.14	10.338	DYAGVFSDAGLTFTSSSGQQTAQR		P01024	Complement C3 OS=Homo sapiens OX=9606 GN=C3 PE=1 SV=2	39.8483	5614.36	4518.54	5637.84	10225.8	6986.04	6005.51	3634.78	3606.97	3276.19	4013.4	3762.29	3488.84	5703	4952.47	4470.33	4729.78	4672.08	4312.4	4788.71	4716.94	5417.27	6276.3	6141.82	5152.88	6622.03	7685.74	7342.87	7588.64	7388	7255.3
17.73_2150.1674n	0	1	2	17.7282	2150.17	8.8786	QLYNVEATSYALLALLQLK		P01024	Complement C3 OS=Homo sapiens OX=9606 GN=C3 PE=1 SV=2	43.3431	5599.91	5522.39	6233.02	4693.94	4510.48	4506.34	2162.71	2110.54	2353.68	2166.68	2613.63	2082.64	3075.29	3533	3702.44	4423.01	4683.66	4513.93	4581.65	4448.51	4692.94	4758.52	5327.09	5242.73	5390.85	6018	5478.8	4725.31	5496.8	5122.21
17.74_2150.1981n	0	1	3	17.7438	2150.2	9.2401	QLYNVEATSYALLALLQLK		P01024	Complement C3 OS=Homo sapiens OX=9606 GN=C3 PE=1 SV=2	91.7388	81.0252	66.828	122.125	92.4088	16.6685	10.9295	96.4016	85.4418	121.007	69.7531	60.3852	79.4834	2.83629	0	0	128.167	131.239	116.501	127.242	102.298	165.214	176.486	239.799	195.103	266.424	323.504	258.581	31.7161	18.567	30.3014
11.12_887.4761n	0	1	2	11.1152	887.476	---	IWDVVEK		P01024	Complement C3 OS=Homo sapiens OX=9606 GN=C3 PE=1 SV=2	18.3088	2613.63	2136	2700.34	2978.6	2626.59	2674.19	1914.66	1866.52	1785.67	2180.73	1893.51	1922.85	2348.35	2111.54	2159.83	1762.94	1645.89	1595.72	2145.02	2285.13	2366.7	2618.9	2564.62	2306.96	2364.4	2664.75	2585.38	2660.32	2886.35	2801.35
13.60_1701.7852n	0	2	2,3	13.6046	1701.79	9.9026	VFLDCCNYITELR	[5] Carbamidomethyl C|[6] Carbamidomethyl C	P01024	Complement C3 OS=Homo sapiens OX=9606 GN=C3 PE=1 SV=2	21.5307	2167.43	1947.09	2267.25	2754.48	2338.02	2089.82	1617.76	1456.55	1370.91	1900.35	1620.64	1584.71	2247.24	1849.99	1840.9	2102.16	1981.43	1892.02	1823.5	1710.31	1856.29	2467.33	2396.99	2135.95	2859.79	3007.9	2930.45	3331.29	3091.21	3088.26
9.79_1299.5786n	0	1	2	9.79072	1299.58	10.0361	ACEPGVDYVYK	[2] Carbamidomethyl C	P01024	Complement C3 OS=Homo sapiens OX=9606 GN=C3 PE=1 SV=2	22.3352	2576.6	2163.87	2617.38	3340.87	2704.96	2573.47	1868.37	1840.09	1922.67	1883.53	1784.3	1741.12	2002.88	2116.87	1950.27	2187.35	1889.15	1924.81	2392.41	2208.81	2398.95	2667.22	2729.39	2450.06	2900.53	2886.99	2921.59	2755.84	2941.1	2886.15
10.38_1109.6198n	0	1	2	10.376	1109.62	9.8145	VLLDGVQNPR		P01024	Complement C3 OS=Homo sapiens OX=9606 GN=C3 PE=1 SV=2	13.7906	2744.36	2346.84	2527.91	2899.66	2477.44	2456.06	1998.68	2020.76	1975.69	2097.75	2042.5	2051.51	991.847	864.663	947.594	916.812	882.544	895.925	965.12	1093.35	1019.37	1184.38	1140.68	1099.64	1994.76	2036.82	2130.19	2149.71	2034.07	2136.2
11.72_3377.6451n	0	3	3,4,5	11.7221	3377.65	10.1112	LESEETMVLEAHDAQGDVPVTVTVHDFPGKK		P01024	Complement C3 OS=Homo sapiens OX=9606 GN=C3 PE=1 SV=2	22.5713	11561.2	10295.3	10766.3	14556.7	11835.1	10426.9	7611.15	7519.46	7285.48	8610.37	8494.63	8199.35	9273.76	8576.39	8670.51	6968.64	7101.21	6919.7	9161.87	8472.79	10250	11260.5	10871.2	9407.18	9723.59	10272.3	10206.1	11828.7	11022.2	11050.1
15.60_1877.9659n	0	2	2,3	15.5983	1877.97	9.6556	EYVLPSFEVIVEPTEK		P01024	Complement C3 OS=Homo sapiens OX=9606 GN=C3 PE=1 SV=2	71.3429	6971.43	6367.24	6866.5	834.084	701.293	707.524	3614.55	3633.08	3515.29	2609	2469.1	2224.8	37.9671	26.7426	39.145	3174.92	3127.06	2980.77	4150.31	4218.45	4179.69	5809.48	5594.93	5503.04	5376.18	6085.51	5701.33	1203.11	1287.93	1168.5
11.65_1210.6458n	0	2	2,3	11.6522	1210.65	9.9197	IHWESASLLR		P01024	Complement C3 OS=Homo sapiens OX=9606 GN=C3 PE=1 SV=2	25.8675	3549.22	2897.9	3462.47	2853.52	2510.7	2359.49	1890.58	1814.89	1849.03	2020.42	2053.48	1884.67	1753.66	1632.89	1609.03	1911.95	1945.17	2086.7	2368.05	2167.17	2454.94	2851.14	2703.9	2564.38	2777.25	2916.81	3109.4	2877.16	2638.28	2681.07
11.17_1788.8564n	0	2	2,3	11.1658	1788.86	10.1049	DICEEQVNSLPGSITK	[3] Carbamidomethyl C	P01024	Complement C3 OS=Homo sapiens OX=9606 GN=C3 PE=1 SV=2	31.1864	4096.36	3439.81	3863.88	3724.01	3074.64	3175.64	2901.26	2828.18	2830.95	2762.25	2576.48	2424.14	1819.89	1687.6	1727.41	3124.91	2935.2	2995.91	3449.58	3354.71	3566.59	4597.14	4430.85	3781.35	5241.03	5173.7	5131.72	3437.61	3348.42	3367.13
14.27_1871.0267n	0	2	2,3	14.2669	1871.03	9.9643	TELRPGETLNVNFLLR		P01024	Complement C3 OS=Homo sapiens OX=9606 GN=C3 PE=1 SV=2	29.5438	8210.77	5892.53	6960.97	6334.91	5574.29	5558.95	4259.6	4196.34	4135.12	4304.4	4016.76	3857.28	3634.67	3318.75	3540.52	3299.02	3713.69	3500.41	5786.73	5037.94	5402.22	6814.75	6665.76	6406.29	6705.8	6663.44	6757.83	4905.17	5570.98	5222.2
14.99_2968.4929n	0	3	3,4,5	14.9867	2968.49	9.7499	KHYLMWGLSSDFWGEKPNLSYIIGK		P01024	Complement C3 OS=Homo sapiens OX=9606 GN=C3 PE=1 SV=2	41.9201	3237.32	1832.54	1781.06	7300.99	5596.46	5343.37	6770.38	6579.98	6761.78	7162.03	6806.7	6510.57	2728.72	2513.97	2366.53	6217.9	6005.05	5665.95	8516.55	8155.84	8395.47	9524.1	9412.75	9086.83	9418.45	10186.7	9685.59	6505.32	6414.47	6268.19
10.74_1625.8742n	0	2	2,3	10.7378	1625.87	9.7922	RIPIEDGSGEVVLSR		P01024	Complement C3 OS=Homo sapiens OX=9606 GN=C3 PE=1 SV=2	17.192	3892.76	3257.44	3962.97	4197.73	3506.31	3335.29	2817.57	2696.82	2614.27	3009.98	2777.87	2680	3108.84	2637.79	2746.63	2519.26	2436.8	2247.58	3412.3	3270.93	3444.08	3639.81	3666.38	3181.68	3522.73	3702.38	3730.33	4165.77	3781.81	4013.07
12.76_1344.6928n	0	1	2	12.7596	1344.69	9.8905	EVVADSVWVDVK		P01024	Complement C3 OS=Homo sapiens OX=9606 GN=C3 PE=1 SV=2	31.2053	2954.43	2681.84	2718.98	3753.06	2948.99	2619.98	1859.27	1697.9	1725.02	1703.86	1579.33	1529.8	1891.46	1790.04	1603.12	2221.76	2201.19	2079.28	2309.05	2433.63	2403.2	3370.71	3006.8	2776.81	3368.15	3610.42	3610.88	2960.76	2874.25	2771.76
7.39_1190.5781n	0	2	2,3	7.38537	1190.58	9.8488	SDDKVTLEER		P01024	Complement C3 OS=Homo sapiens OX=9606 GN=C3 PE=1 SV=2	18.416	2666.73	2780.26	2929.57	2362.2	2351.03	2369.56	2276.93	2153.97	2396.52	2251.53	2462.66	2537.93	1579.42	1606.74	1733.54	1872.93	1682.64	1666.64	2016.62	2044.23	2489.6	2365.35	2523.47	2467.47	2380.95	2385.78	2470.68	2285.06	2143.92	2221.04
13.38_2146.0666n	0	2	2,3	13.3828	2146.07	9.6684	DAPDHQELNLDVSLQLPSR		P01024	Complement C3 OS=Homo sapiens OX=9606 GN=C3 PE=1 SV=2	42.1689	5615.17	5397.96	5362.29	3413.46	2898.37	2647.75	2532.97	2444.28	2422.83	2275.62	2103.13	2021.01	1259.42	1335.61	1217.02	2669.04	2747.12	2655.75	3447.14	3470.23	3463.69	4803.77	4474.2	4151.09	4838.78	4863.77	5301.26	2973.01	2850.87	2679.93
10.52_1082.5457n	0	1	2	10.516	1082.55	9.9716	GYTQQLAFR		P01024	Complement C3 OS=Homo sapiens OX=9606 GN=C3 PE=1 SV=2	31.2195	2469.1	2220	2330.94	2672.07	2179.45	2025.93	1322.61	1210.84	1181.36	1360.77	1367.09	1272.56	1771.4	1483.71	1570.27	1538.4	1587.55	1554.73	2008.13	1898.53	2391.13	2176.54	2219.77	2055.84	2034.57	2261.12	2173.18	2197.7	2349.76	2393.63
13.79_2577.3022n	0	2	2,3	13.7875	2577.3	9.7708	TMQALPYSTVGNSNNYLHLSVLR		P01024	Complement C3 OS=Homo sapiens OX=9606 GN=C3 PE=1 SV=2	15.5162	5081.96	4798.44	5276.39	6536.49	5320.78	5137.18	4256.8	4135.25	4109.03	4576.9	4194.67	3950.95	5167.69	4695.96	4595.6	5098.81	4973.42	4588.46	5242.15	5369.16	5384.61	6961.09	6510.63	5975.32	7076.26	7153.11	7583.19	7309.3	6924.6	7229.22
7.97_958.5351n	0	1	2	7.96897	958.535	9.643	EALKLEEK		P01024	Complement C3 OS=Homo sapiens OX=9606 GN=C3 PE=1 SV=2	20.7624	1393.2	1408.47	1397.7	949.021	982.201	856.026	1098.72	1234.73	1104.38	1055.8	1316.11	1238.27	575.495	678.728	690.794	741.744	857.109	861.152	993.51	972.025	1100.99	1060.77	1056.01	1117.27	1050.43	1169.7	1198.87	1143.76	984.184	1009.53
9.24_1237.7144n	0	2	2,3	9.24212	1237.71	9.7924	KVLLDGVQNPR		P01024	Complement C3 OS=Homo sapiens OX=9606 GN=C3 PE=1 SV=2	19.19	2936.16	2545.51	2785.63	3414.95	2808.4	2426.43	1956.96	2055.71	1906.95	2286.7	2044.96	2116.6	1166.7	1023.94	969.519	871.473	868.409	916.758	1178.77	1211.22	1176.06	1428.37	1366.31	1205.35	1976.42	2283.15	2009.06	2141.23	2251.34	2075.76
8.44_1854.8489n	0	2	2,3	8.44453	1854.85	9.8716	SEETKENEGFTVTAEGK		P01024	Complement C3 OS=Homo sapiens OX=9606 GN=C3 PE=1 SV=2	34.6017	4330.36	3778.07	4025.17	2646.91	2620.44	2342.57	1948.13	1964.04	1799.5	1995.53	2094.19	1907.51	1393.23	1281.87	1315.1	1861.78	1880.78	1725.3	2352.75	2239.72	2391.4	2980.48	2852.13	2952.08	3071.09	3115.64	3090.71	2240.5	2259.85	2055.45
10.48_1062.5386n	0	1	2	10.4771	1062.54	10.14	DSCVGSLVVK	[3] Carbamidomethyl C	P01024	Complement C3 OS=Homo sapiens OX=9606 GN=C3 PE=1 SV=2	18.3005	2189.87	1774.55	1963.52	2227.44	1829.27	1676.34	1464.94	1370.65	1526.01	1428.76	1423.03	1388.18	1287.91	1147.86	1194.83	1521.86	1568.47	1629.01	1469.94	1484.21	1722.69	1782.04	1867.03	1670.88	2258.95	2251.96	2453.06	1735.68	2065.67	2119.85
6.85_1288.6017n	0	1	2	6.84767	1288.6	10.0898	SGSDEVQVGQQR		P01024	Complement C3 OS=Homo sapiens OX=9606 GN=C3 PE=1 SV=2	31.202	2224.3	2144.36	2371.15	1197.32	1017.24	1021.28	1494.14	1523.73	1528.9	1145.51	1287.38	1274.24	1010.55	1019.45	989.517	1256.27	1303.42	1246.11	1482.85	1378.18	1560.33	1804.78	1724	1656.36	1762.01	1750.88	1866.83	1405.87	1410.38	1324.94
8.86_1984.9653n	0	2	2,3	8.85695	1984.97	9.6451	SGQSEDRQPVPGQQMTLK		P01024	Complement C3 OS=Homo sapiens OX=9606 GN=C3 PE=1 SV=2	19.6653	5282.11	4518.47	5256.06	5286.33	3990.67	4025.33	3914.4	3736.4	3783.16	3913.09	3405.66	3824.94	3714.99	3174.78	3426.91	3553.38	3273.21	3328.19	4633.81	4772.94	5025.98	5231.94	5091.77	4863.62	5160.47	4843.75	4896.71	4584.57	4462.12	4799.61
8.85_1984.9669n	0	1	2	8.84917	1984.97	9.6451	SGQSEDRQPVPGQQMTLK		P01024	Complement C3 OS=Homo sapiens OX=9606 GN=C3 PE=1 SV=2	65.3341	15.1791	20.2448	23.4752	80.7381	59.7354	68.3739	20.092	14.5625	30.0143	23.986	23.3812	30.6688	66.8708	50.6108	47.6996	12.3462	11.0098	12.1193	37.3007	46.2998	45.8337	18.5966	28.8779	35.0289	37.6506	26.9958	38.1404	46.0725	47.1379	56.8704
8.77_1470.7370n	0	3	2,3,4	8.76876	1470.74	9.7516	AAVYHHFISDGVR		P01024	Complement C3 OS=Homo sapiens OX=9606 GN=C3 PE=1 SV=2	16.4618	1136.42	886.443	1141.45	1641.25	1370.31	1273.77	1061.9	1080.98	1065.03	1178.54	1021.29	1192.3	1009.26	789.047	1048.84	945.473	786.432	974.664	1164.68	1181.86	1194.4	1287.78	1096.48	1215.32	1474.26	1409.89	1529.67	1204.22	1434.99	1285.52
8.76_1470.7379n	0	1	2	8.76357	1470.74	9.7516	AAVYHHFISDGVR		P01024	Complement C3 OS=Homo sapiens OX=9606 GN=C3 PE=1 SV=2	14.2799	1813.14	1436.33	1632.53	2483.54	2172.34	2004.79	1873.65	1736.69	1806.65	1942.28	1773.98	1964.51	1545.21	1277.87	1392.77	1433.93	1308.89	1396.15	1678.94	1695.51	1689.23	2006.49	1725.22	1839.98	2141.66	2379.77	2232.52	1975.18	2061.92	1978.21
10.76_1490.7559n	0	2	2,3	10.7612	1490.76	10.0412	GQGTLSVVTMYHAK		P01024	Complement C3 OS=Homo sapiens OX=9606 GN=C3 PE=1 SV=2	41.5137	1143.14	885.066	1128.88	728.544	564.719	536.402	1936.76	1863.99	1846.27	1854.75	1705.31	1707.3	2072.95	1759.84	1719.88	2797.23	2688.43	2465.76	2971.19	2829.27	2974.34	3990.79	3906.71	3226.42	4508.74	4859.46	4946.16	3814.71	3382.78	3776.77
10.77_1490.7541n	0	1	2	10.7651	1490.75	10.0412	GQGTLSVVTMYHAK		P01024	Complement C3 OS=Homo sapiens OX=9606 GN=C3 PE=1 SV=2	193.89	0	0	0	0	0	0	4.74254	3.20806	5.26276	6.97647	8.38544	8.62737	0	0	0	0	0	1.02134	3.00007	0.771976	0	2.1583	0.855377	0	0	1.38196	5.78742	0	0	0
10.34_2754.2849n	0	2	2,3	10.341	2754.28	9.2689	EGVQKEDIPPADLSDQVPDTESETR		P01024	Complement C3 OS=Homo sapiens OX=9606 GN=C3 PE=1 SV=2	18.7273	14749.2	13191.8	14794.1	14126.8	12664.8	11782.2	9141.86	9139.72	9277.63	10317.7	10388.7	10312.4	11548.6	11000.4	11138.9	8361.24	8428.5	8446.01	10144.7	10454.9	10984.2	11403	11367.2	10741.3	10847.6	11763.9	12065	13909	13947.5	14315
9.56_903.5552n	0	1	2	9.55727	903.555	9.9204	GVFVLNKK		P01024	Complement C3 OS=Homo sapiens OX=9606 GN=C3 PE=1 SV=2	23.1867	1553.12	1319.18	1399.99	1394.28	1184.28	1220.95	1131.52	1097.5	1095.35	1055.34	1021.91	1159.72	733.784	827.021	751.869	807.035	785.679	849.791	1097.6	1123.48	1119.53	1311.57	1346.71	1261.78	1184.06	1419.96	1194.85	1079	1210.79	1260.79
12.39_1207.5945n	0	1	2	12.3852	1207.59	9.8707	YYTYLIMNK		P01024	Complement C3 OS=Homo sapiens OX=9606 GN=C3 PE=1 SV=2	33.0373	1900.06	1864.74	2160.01	2294.76	1755.6	1619.3	1202.56	1092.99	1083.15	1000.99	985.118	956.892	1279.82	1181.06	1174.4	1258.62	1254.85	1085.54	1502.01	1483.58	1556.14	1844.76	1862.01	1877.25	1940.78	2078.39	1910.95	1972.48	1563.33	1806.32
12.38_3249.5518n	0	2	3,4	12.3775	3249.55	9.9927	LESEETMVLEAHDAQGDVPVTVTVHDFPGK		P01024	Complement C3 OS=Homo sapiens OX=9606 GN=C3 PE=1 SV=2	29.0163	6278.81	6180.06	7448.06	9787.95	7621.38	6908.81	4543.35	4376	4249.87	4937.55	4759.5	4441.82	5756.62	5518.83	5424.67	4744.5	4617.42	4110.95	5553.83	5358.19	5891.56	6939.09	6589.59	6212.46	6679.06	7561.47	7532.3	8242.02	7252.22	7612.64
14.54_1670.8448n	0	2	2,3	14.5393	1670.84	9.9497	SYTVAIAGYALAQMGR		P01024	Complement C3 OS=Homo sapiens OX=9606 GN=C3 PE=1 SV=2	31.4384	2860.42	2234.02	2738.78	2257.44	1404.58	1289.37	1814.24	1814.96	1663.72	1781.32	1499.57	1497.82	1410.05	1297.08	1245.58	2087.57	2105.31	1792.97	2520.74	2287.12	2631.71	3459.98	2955.51	2786.78	2996.5	3237.64	3322.14	2233.8	2128.12	2187.77
16.55_2678.2489n	0	2	2,3	16.5485	2678.25	9.771	YYGGGYGSTQATFMVFQALAQYQK		P01024	Complement C3 OS=Homo sapiens OX=9606 GN=C3 PE=1 SV=2	46.2567	5223.54	4586.02	4810.11	4032.58	2212.52	1776.25	2865.41	2658.11	2767.71	2087.81	1725.35	1979.72	1507.46	1029.46	984.483	3511.96	3327.27	3248.42	3849.44	4009.49	3933.38	5212.52	5386.48	5653.84	6467.37	6074.53	5972.91	2869.92	2468.64	2246.87
12.66_1151.5975n	0	1	2	12.6584	1151.6	9.4475	QPSSAFAAFVK		P01024	Complement C3 OS=Homo sapiens OX=9606 GN=C3 PE=1 SV=2	25.2394	1533.32	1522.66	1699.93	1909.59	1621.63	1455.82	1026.61	938.976	989.737	1186.06	1065.89	969.327	1161.96	1020.46	924.841	1157.26	1226.72	1080.12	1185.19	1254.53	1184.78	1557.91	1327.88	1262.46	1551.55	1597.21	1720.97	1595.37	1492.59	1558.8
10.13_1041.6180n	0	2	2,3	10.127	1041.62	9.2566	ISLPESLKR		P01024	Complement C3 OS=Homo sapiens OX=9606 GN=C3 PE=1 SV=2	22.0291	103.35	88.0701	110.311	184.827	126.126	138.413	102.309	103.881	93.1203	117.112	112.228	113.374	64.6773	76.5839	76.2129	75.5562	74.187	73.7569	100.612	98.7794	87.5472	75.2002	74.7323	91.4996	116.774	137.017	127.596	93.5951	118.329	101.243
10.13_1041.6194n	0	1	2	10.127	1041.62	9.2566	ISLPESLKR		P01024	Complement C3 OS=Homo sapiens OX=9606 GN=C3 PE=1 SV=2	26.8925	1414.82	1203.6	1483.55	1113.21	899.592	914.965	1054.55	970.227	988.268	1039.76	998.492	924.394	670.481	662.901	646.096	872.539	823.986	865.709	1018.24	1177.78	1109.78	1396.5	1334.56	1214.58	1308.51	1460.04	1410.25	1048.72	1126.52	1181.58
12.88_1840.9834n	0	2	2,3	12.8841	1840.98	10.1458	VHQYFNVELIQPGAVK		P01024	Complement C3 OS=Homo sapiens OX=9606 GN=C3 PE=1 SV=2	81.4408	4412.67	4219.21	4368.75	722.072	622.757	546.103	1606.84	1538.41	1562.39	1003.97	929.172	949.945	91.7147	110.147	97.1064	1995.43	1873.34	1692.45	2005	2135.41	2023.21	3910.28	3219.2	2970.81	3857.04	3766.88	3702.86	660.917	646.709	660.836
12.63_1249.6160n	0	1	2	12.6273	1249.62	9.9096	NTMILEICTR	[8] Carbamidomethyl C	P01024	Complement C3 OS=Homo sapiens OX=9606 GN=C3 PE=1 SV=2	26.8313	1064.68	974.87	1138.67	1377.1	1122.01	1000.97	1235.27	1094.26	1108	1131.37	1062.92	1001.78	980.559	894.465	820.769	1578.24	1586.23	1478.6	1493.4	1544.31	1450.77	2102.67	1818.25	1872.42	2193.98	2228.76	2378.19	1836.79	1631.1	1827.15
7.49_823.4668n	0	1	2	7.48653	823.467	9.6815	ASHLGLAR		P01024	Complement C3 OS=Homo sapiens OX=9606 GN=C3 PE=1 SV=2	14.2985	827.04	876.387	898.568	869.414	791.944	756.142	753.19	755.374	711.196	774.26	860.522	775.337	609.674	661.591	619.484	587.873	556.801	552.261	735.895	686.372	769.008	773.04	828.548	797.169	807.054	782.616	771.304	842.457	803.384	810.012
7.36_1211.6763n	0	2	2,3	7.36203	1211.68	9.8247	VTIKPAPETEK		P01024	Complement C3 OS=Homo sapiens OX=9606 GN=C3 PE=1 SV=2	24.6206	1605.33	1615.82	1753.65	1482.8	1440.65	1414.53	1097.67	1083.88	1127.73	1001.01	1079.33	1105.02	696.331	697.201	767.44	1092.15	996.209	997.007	989.416	996.162	1170.94	1378.29	1437.77	1397.7	1619.81	1607.07	1667.99	1280.27	1186.67	1211.7
11.02_1023.5069n	0	1	2	11.0219	1023.51	9.6311	FISLGEACK	[8] Carbamidomethyl C	P01024	Complement C3 OS=Homo sapiens OX=9606 GN=C3 PE=1 SV=2	18.4573	1313.98	967.485	1233.87	1333.32	1188.09	1149.09	851.218	840.521	834.823	988.967	937.117	847.141	1149.64	1098.64	1143.66	938.905	951.419	867.737	890.699	990.517	1078.46	1265.08	1280.1	1212.16	1495.54	1614.63	1393.2	1555.67	1723.24	1601.21
9.82_1151.6010n	0	2	2,3	9.82185	1151.6	9.5896	FISLGEACKK	[8] Carbamidomethyl C	P01024	Complement C3 OS=Homo sapiens OX=9606 GN=C3 PE=1 SV=2	14.97	1579.11	1343.8	1553.87	1386.69	1217.68	1217.92	1036	1116.91	1107.04	1259.45	1245.06	1180.23	1021.55	997.353	998.49	967.136	949.129	877.531	1273.62	1238.32	1300.82	1321.41	1292.37	1264.96	1179.96	1236.92	1192.74	1372.52	1369.19	1504.08
14.82_1189.6126n	0	1	2	14.8155	1189.61	9.7654	DFDFVPPVVR		P01024	Complement C3 OS=Homo sapiens OX=9606 GN=C3 PE=1 SV=2	54.6054	1960.09	1889.78	1835.15	847.646	732.694	677.708	853.887	926.044	859.317	700.427	717.445	703.805	162.727	148.249	145.169	1105.3	1045.97	1104.68	1269.9	1214.22	1108.62	1626.27	1575.93	1495.38	1927.53	2104.61	2120.42	708.893	785.974	798.148
8.91_881.5704n	0	1	2	8.91142	881.57	9.8615	LKGPLLNK		P01024	Complement C3 OS=Homo sapiens OX=9606 GN=C3 PE=1 SV=2	27.7171	1163.13	1057.7	1136.1	871.073	685.533	689.537	817.669	780.172	846.208	792.246	748.308	843.855	527.538	487.747	521.145	711.29	638.952	698.898	927.001	929.075	945.45	1044.44	1063.82	1038.68	1094.7	1056.56	1130.18	772.829	800.263	801.362
6.78_1061.4824n	0	1	2	6.77763	1061.48	9.861	ADIGCTPGSGK	[5] Carbamidomethyl C	P01024	Complement C3 OS=Homo sapiens OX=9606 GN=C3 PE=1 SV=2	15.3715	704.087	709.34	790.984	724.038	639.168	653.375	860.081	899.719	953.512	729.754	812.879	772.564	662.182	725.138	703.974	799.847	779.383	823.294	781.695	731.948	849.028	961.157	864.453	845.043	1185.65	1238.14	1300.02	945.303	959.618	923.361
16.68_3106.3956n	0	2	2,3	16.6847	3106.4	9.4126	YRGDQDATMSILDISMMTGFAPDTDDLK		P01024	Complement C3 OS=Homo sapiens OX=9606 GN=C3 PE=1 SV=2	49.2874	2977.9	2990.06	3163.94	2169.42	1849.08	1650.47	1699.98	1653.11	1643.91	1242.76	1307.6	1112.04	450.018	549.569	570.948	1918.37	2092.12	1981.33	1993.05	1877.32	1895.61	2723.6	3087.67	3056.99	4236.44	4632.01	4060.21	1713.88	1826.32	1717.94
15.20_1922.9661n	0	2	2,3	15.1968	1922.97	9.7311	DSITTWEILAVSMSDKK		P01024	Complement C3 OS=Homo sapiens OX=9606 GN=C3 PE=1 SV=2	52.6004	3385.99	2731.97	3077.71	2108.33	1263.91	1079.56	2125.3	2064.26	1952.6	1599.46	1416.67	1393.44	471.711	494.834	551.809	2031.18	1921.02	1830.94	2466.09	2520.77	2566.48	3263.24	3500.97	3180.12	3435.42	3821.02	3572.88	1310.37	1265.84	1249.6
15.80_3983.8749n	0	2	3,4	15.8045	3983.87	8.7724	HLIVTPSGCGEQNMIGMTPTVIAVHYLDETEQWEK	[9] Carbamidomethyl C|[12] Deamidation Q	P01024	Complement C3 OS=Homo sapiens OX=9606 GN=C3 PE=1 SV=2	51.0281	3914.73	3657.33	3991.74	1800.21	1567.42	1587.27	2487.42	2560.68	2366.51	1488.35	1597.04	1532.31	1019.57	1123.73	1208.74	1099.03	1095.38	1087.11	1472.44	1561.31	1599.18	3349.24	3135.64	2930.18	3428.67	3566.22	3429.66	1706.71	1538.36	1740.38
6.89_1120.5119n	0	2	2,3	6.89437	1120.51	9.9223	LCRDELCR	[2] Carbamidomethyl C|[7] Carbamidomethyl C	P01024	Complement C3 OS=Homo sapiens OX=9606 GN=C3 PE=1 SV=2	14.2822	1109.28	1037.05	1123.14	1158.71	1033.94	1044.35	1048.91	1114.59	1094.88	1166.81	1283.74	1365.27	909.265	912.526	842.081	723.947	761.891	691.047	1002.86	1002.24	1110.97	1018.57	988.67	926.116	835.25	878.437	910.979	1003.08	962.297	946.314
9.39_1210.6459n	0	2	2,3	9.39385	1210.65	9.183	KGYTQQLAFR		P01024	Complement C3 OS=Homo sapiens OX=9606 GN=C3 PE=1 SV=2	17.2858	1217.44	1144.22	1260.73	1300.15	1216.67	1279.32	850.701	843.665	850.114	958.881	972.732	917.281	848.922	900.137	773.145	923.698	826.215	946.106	957.772	956.75	1059.08	1203.68	1198.32	1133.57	1208	1364.68	1277.12	1183.87	1143.87	1245.95
11.64_1369.7251n	0	1	2	11.6443	1369.73	9.4998	TIYTPGSTVLYR		P01024	Complement C3 OS=Homo sapiens OX=9606 GN=C3 PE=1 SV=2	45.8357	1863.01	1554.05	1809.2	1085.4	913.217	888.375	954.553	916.391	925.227	765.873	746.346	720.843	445.776	406.091	440.796	1286.67	1277.65	1331.32	1419	1308.3	1444.08	2094.16	2037.25	1853.43	2104.46	2191.22	2345.77	1051.86	981.373	947.693
10.68_841.5274n	0	1	2	10.6795	841.527	9.594	VVLVAVDK		P01024	Complement C3 OS=Homo sapiens OX=9606 GN=C3 PE=1 SV=2	16.6043	854.86	753.889	918.909	832.278	829.103	854.326	671.93	651.323	548.712	657.78	607.987	616.045	737.114	645.336	576.554	571.362	524.948	549.227	719.064	670.249	750.709	796.881	830.691	724.123	806.484	842.309	992.714	970.559	893.928	807.877
11.78_1654.8575n	0	1	3	11.7844	1654.86	9.5836	TVMVNIENPEGIPVK	[3] Oxidation M	P01024	Complement C3 OS=Homo sapiens OX=9606 GN=C3 PE=1 SV=2	81.8638	17.9013	17.5208	19.4185	26.2881	18.2824	22.0319	14.0816	9.39188	7.3758	6.8604	14.8569	4.67696	0.439659	0.868199	0.301102	1.34409	4.81831	3.76619	4.52419	4.25535	3.26853	6.58645	11.921	5.85313	0	0	0	0	0	0
11.79_1654.8606n	0	1	2	11.7922	1654.86	9.5836	TVMVNIENPEGIPVK	[3] Oxidation M	P01024	Complement C3 OS=Homo sapiens OX=9606 GN=C3 PE=1 SV=2	43.0093	2060.28	1797.14	2106.22	2805.97	2270.41	2078.12	1014.16	986.316	972.672	984.662	933.055	903.628	524.649	499.709	474.275	809.773	796.084	688.546	1027.24	938.336	1043.77	1423.27	1317.41	1181.85	121.157	155.806	129.071	108.291	99.8037	108.103
11.47_885.5176n	0	1	2	11.4654	885.518	9.0384	ISLPESLK		P01024	Complement C3 OS=Homo sapiens OX=9606 GN=C3 PE=1 SV=2	22.3736	908.486	695.691	847.183	965.349	825.01	767.02	720.706	601.733	666.661	729.457	661.842	584.867	519.523	420.678	465.681	627.997	609.584	572.232	755.801	656.399	778.52	896.374	813.343	750.654	932.234	1022.27	928.97	846.805	894.421	826.485
10.70_1666.7298n	0	2	2,3	10.695	1666.73	9.7504	VYAYYNLEESCTR	[11] Carbamidomethyl C	P01024	Complement C3 OS=Homo sapiens OX=9606 GN=C3 PE=1 SV=2	63.4464	2165.1	1793.94	2059.18	617.611	469.296	477.559	1096.3	1062.75	993.106	836.055	759.879	721.515	197.067	176.832	172.274	1424.9	1279.82	1204.56	1516.11	1450.14	1483.5	2340.7	2152.22	1873.88	2268.32	2477.52	2551.85	703.952	630.847	626.564
6.62_1388.6907n	0	2	2,3	6.61733	1388.69	9.7256	KQELSEAEQATR		P01024	Complement C3 OS=Homo sapiens OX=9606 GN=C3 PE=1 SV=2	12.5949	868.289	890.614	854.232	1216.71	1126.63	1098.83	949.629	1066.67	1057.05	1069.59	1218.46	1194.09	852.746	870.395	959.083	761.955	835.047	812.882	928.036	880.788	1053.26	972.231	906.887	931.214	1006.65	1170.96	1156.49	1149.41	1112.09	1057.99
6.64_1388.6886n	0	1	2	6.6368	1388.69	9.7256	KQELSEAEQATR		P01024	Complement C3 OS=Homo sapiens OX=9606 GN=C3 PE=1 SV=2	79.6283	2.81254	3.14036	2.41694	8.96696	10.9186	6.06212	4.33305	3.9574	3.71354	7.4622	9.14817	5.78813	4.11286	8.88675	5.15141	1.48379	1.54902	1.8109	3.60256	2.37031	1.69542	2.44461	1.06421	0.590957	3.35253	7.73787	3.72667	10.0045	8.46536	8.69706
17.35_4119.0543n	0	2	3,4	17.35	4119.05	8.8302	NNNEKDMALTAFVLISLQEAKDICEEQVNSLPGSITK	[24] Carbamidomethyl C	P01024	Complement C3 OS=Homo sapiens OX=9606 GN=C3 PE=1 SV=2	33.8277	760.337	757.737	775.128	1117.4	930.641	747.961	1215.48	1249.95	1207.9	1012.47	1053.52	922.33	370.882	453.064	435.391	570.761	560.992	585.158	797.765	825.818	880.188	919.082	1025.91	1059.53	1107.64	1347.27	1202.46	870.666	879.624	749.83
17.35_4119.0519n	0	1	4	17.3539	4119.05	8.8302	NNNEKDMALTAFVLISLQEAKDICEEQVNSLPGSITK	[24] Carbamidomethyl C	P01024	Complement C3 OS=Homo sapiens OX=9606 GN=C3 PE=1 SV=2	28.603	350.667	306.874	371.208	492.16	437.668	398.454	494.456	496.815	550.447	464.123	453.006	429.234	248.093	248.848	240.501	279.1	275.72	264.292	404.568	360.806	379.03	450.481	530.595	449.65	547.258	528.184	541.697	373.931	415.254	373.063
15.73_1909.0551n	0	2	2,3	15.7267	1909.06	10.018	VVLVSLQSGYLFIQTDK		P01024	Complement C3 OS=Homo sapiens OX=9606 GN=C3 PE=1 SV=2	104.019	304.443	173.297	166.943	61.7742	8.23929	2.46838	211.237	210.239	201.096	40.0032	33.3104	64.0975	12.9033	8.5244	2.50125	405.412	408.116	300.726	414.529	394.245	397.711	668.694	615.002	594.974	671.986	682.619	686.4	28.1441	5.97762	18.9649
15.73_1909.0572n	0	1	2	15.7267	1909.06	10.018	VVLVSLQSGYLFIQTDK		P01024	Complement C3 OS=Homo sapiens OX=9606 GN=C3 PE=1 SV=2	93.7736	1101.62	671.924	646.932	453.148	157.446	106.53	764.026	738.527	672.786	251.878	205.883	241.359	130.252	83.44	70.2477	1444.06	1427.59	1150.6	1411.05	1436.9	1312.27	2115.79	2088.6	1864.88	2226.87	2329.81	2149.1	249.486	133.896	143.22
14.52_2930.4350n	0	2	3,4	14.5237	2930.43	8.678	SEFPESWLWNVEDLKEPPKNGISTK	[20] Deamidation N	P01024	Complement C3 OS=Homo sapiens OX=9606 GN=C3 PE=1 SV=2	33.267	6620.84	5601.65	6466.47	5556.94	4680.51	4717.12	4241.74	4130.08	4087.85	4035.39	3938.31	3706.84	2308.42	2288.61	2398.53	3576.97	3687.31	3455.28	5115.97	4911.95	5072.42	5997.96	5685.24	5618.74	5413.77	5798.17	6013.92	4340.19	4239.78	4450.61
6.08_1617.8331n	0	3	2,3,4	6.08353	1617.83	9.889	TKKQELSEAEQATR		P01024	Complement C3 OS=Homo sapiens OX=9606 GN=C3 PE=1 SV=2	17.0345	1537.44	1448.7	1543.71	1316.03	1158.36	1242.78	1325.19	1306.57	1339.44	1427.4	1504.53	1583.08	1097.34	985.262	1062.17	735.138	817.04	790.259	1155.7	1233.18	1185.3	1133.7	1204.09	1229.92	913.596	956.438	868.087	1246.61	1107.1	996.817
12.15_2563.2851n	0	3	2,3,4	12.1484	2563.29	9.3756	QKPDGVFQEDAPVIHQEMIGGLR		P01024	Complement C3 OS=Homo sapiens OX=9606 GN=C3 PE=1 SV=2	36.9557	2113.53	2017.72	2227.7	1698.52	1359.57	1369.18	1463.41	1425.18	1450.54	1521.97	1469.03	1444.51	950.277	820.499	749.862	1727.26	1878.67	1795.85	1815.36	2027.93	2043.37	2606.23	2721.02	2487.63	2993.04	3335.58	3294.01	2002.16	1897.79	1819.43
8.51_844.4197n	0	1	2	8.51457	844.42	9.021	WLNEQR		P01024	Complement C3 OS=Homo sapiens OX=9606 GN=C3 PE=1 SV=2	30.3589	842.757	774.693	850.477	622.265	622.745	604.286	468.904	482.505	460.845	516.791	511.273	459.506	296.766	269.185	292.341	442.718	428.211	421.37	564.941	550.138	564.587	667.432	665.26	648.991	727.892	758.52	683.419	484.014	506.025	514.146
13.99_1993.0274n	0	2	2,3	13.9859	1993.03	9.9142	KVEGTAFVIFGIQDGEQR		P01024	Complement C3 OS=Homo sapiens OX=9606 GN=C3 PE=1 SV=2	65.6806	2172.22	1828.35	1775.45	880.672	730.944	649.209	1238.39	1306.79	1210.09	1030.5	1047.56	1009.71	129.374	280.707	296.049	1110.79	1071.69	1079.9	1620.16	1478.2	1666.46	2126.98	2044.13	2358.35	1996	2228.62	2139.83	610.502	474.663	522.616
8.79_1297.5436n	0	1	2	8.7869	1297.54	9.9523	CAEENCFIQK	[1] Carbamidomethyl C|[6] Carbamidomethyl C	P01024	Complement C3 OS=Homo sapiens OX=9606 GN=C3 PE=1 SV=2	18.627	740.428	623.871	719.016	1174.04	929.54	916.036	747.207	722.276	686.94	971.325	888.097	907.742	751.386	607.447	732.335	652.421	597.084	656.018	761.035	714.586	736.513	731.929	695.941	701.342	758.881	739.604	781.993	832.094	903.751	871.045
12.44_1799.9241n	0	2	2,3	12.4397	1799.92	9.7638	VELLHNPAFCSLATTK	[10] Carbamidomethyl C	P01024	Complement C3 OS=Homo sapiens OX=9606 GN=C3 PE=1 SV=2	32.5269	1820.24	2008.06	1926.31	1634.41	1346.12	1280.64	1318.37	1203.64	1266.72	1035.76	1007.38	1006.16	733.049	715.944	648.713	1251.78	1271.38	1214.8	1364.6	1398.39	1444.09	1877.25	1812.39	1762.35	2219.99	2140.66	2255.38	1367.25	1323.33	1288.07
11.23_2602.0208n	0	2	2,3	11.2319	2602.02	9.9643	DTWVEHWPEEDECQDEENQK	[13] Carbamidomethyl C	P01024	Complement C3 OS=Homo sapiens OX=9606 GN=C3 PE=1 SV=2	37.5473	2135.24	1878.54	2155.13	1453.47	1471.35	1427.6	1807.22	1767.22	1851.84	1615.39	1618.17	1655.49	674.956	669.268	708.463	1729.89	1814.57	1823.62	1821.87	1901.86	2066.7	2298.36	2319.91	2236.06	3205.66	3488.79	3692.13	1794.06	1808.88	1871.46
11.08_1138.5339n	0	1	2	11.0841	1138.53	9.7006	FYYIYNEK		P01024	Complement C3 OS=Homo sapiens OX=9606 GN=C3 PE=1 SV=2	79.7384	1382.34	1173.91	1490.21	388.155	329.319	311.875	775.879	739.008	733.032	535.039	448.675	454.174	7.27002	15.3514	28.7694	586.896	554.694	529.631	867.222	785.215	936.767	1378.04	1275.85	1202.84	1162.74	1257.74	1141.61	179.177	211.789	174.851
7.61_902.5445n	0	1	2	7.61102	902.545	9.6113	KLVLSSEK		P01024	Complement C3 OS=Homo sapiens OX=9606 GN=C3 PE=1 SV=2	17.0434	490.491	484.368	461.051	423.586	402.681	364.75	512.749	527.984	520.147	461.455	499.323	542.062	284.794	354.83	323.593	318.173	328.965	319.673	441.995	399.998	481.262	407.125	456.863	420.57	464.001	435.289	468.884	444.543	413.41	397.335
11.40_804.4745n	0	1	2	11.3954	804.475	9.9473	TFISPIK		P01024	Complement C3 OS=Homo sapiens OX=9606 GN=C3 PE=1 SV=2	19.9768	687.029	646.561	677.923	681.704	568.393	558.03	443.511	390.784	428.33	514.449	507.59	432.434	402.79	434.203	392.677	387.327	359.272	403.243	482.981	459.45	498.606	595.395	536.949	539.68	489.292	598.471	537.515	612.64	633.645	558.806
12.07_2055.0934n	0	2	3,4	12.0732	2055.09	9.8361	VRVELLHNPAFCSLATTK	[12] Carbamidomethyl C	P01024	Complement C3 OS=Homo sapiens OX=9606 GN=C3 PE=1 SV=2	38.428	1863.77	1746.96	2048.3	1641.37	1280.95	1297.35	1430.14	1325.26	1455.81	1138.6	1180.2	1267.53	659.661	714.986	631.507	1292.2	1305.68	1230.17	1542.38	1780.15	1491.5	1922.61	2155.45	2128.37	1997.12	1797.54	2246.44	1380.08	1271.95	1269.14
12.07_2055.0821n	0	1	2	12.0732	2055.08	9.8361	VRVELLHNPAFCSLATTK	[12] Carbamidomethyl C	P01024	Complement C3 OS=Homo sapiens OX=9606 GN=C3 PE=1 SV=2	34.1537	984.986	973.037	1076.95	805.098	800.795	738.617	792.551	759.592	751.663	724.366	684.682	658.398	433.001	432.872	398.671	722.336	774.021	786.907	850.602	982.265	892.205	976.012	1188.5	1206.55	1148.7	1055.14	1268.38	793.17	666.379	819.422
17.67_2826.5282n	0	1	3	17.6737	2826.53	9.575	QVREPGQDLVVLPLSITTDFIPSFR		P01024	Complement C3 OS=Homo sapiens OX=9606 GN=C3 PE=1 SV=2	34.2771	1000.21	984.327	1190.96	538.699	693.169	680.183	701.845	731.387	842.033	742.892	869.561	702.564	287.212	351.631	393.589	550.167	563.364	586.741	877.798	805.566	874.964	816.138	813.753	892.95	538.813	673.387	627.63	508.765	607.369	631.896
16.46_2348.2052n	0	2	2,3	16.4591	2348.21	9.6449	NNNEKDMALTAFVLISLQEAK		P01024	Complement C3 OS=Homo sapiens OX=9606 GN=C3 PE=1 SV=2	39.0499	2746.41	2540.41	2685.62	2012.86	1529.55	1254.46	1851.21	1808.63	1742.35	1675.75	1535.14	1412.5	664.355	782.701	813.678	1668.73	1692.97	1651.01	2202.16	1936.71	2233.31	2622.41	2568.95	2278.7	2348.95	2808.99	2381.22	1596.88	1797.75	1779.1
16.46_2348.2029n	0	1	3	16.4591	2348.2	9.6449	NNNEKDMALTAFVLISLQEAK		P01024	Complement C3 OS=Homo sapiens OX=9606 GN=C3 PE=1 SV=2	45.9114	307.673	234.994	305.999	191.288	140.327	103.125	179.099	198.942	202.765	158.278	157.527	146.254	36.511	54.803	68.6736	185.561	158.14	169.64	225.501	179.261	245.668	247.481	254.733	240.966	227.215	271.07	230.895	142.859	155.105	165.976
15.31_4742.9268n	0	1	3	15.3057	4742.93	8.8684	DTWVEHWPEEDECQDEENQKQCQDLGAFTESMVVFGCPN	[13] Carbamidomethyl C|[22] Carbamidomethyl C|[37] Carbamidomethyl C	P01024	Complement C3 OS=Homo sapiens OX=9606 GN=C3 PE=1 SV=2	59.8067	1754.54	1582.16	1738.89	832.81	643.94	633.225	1650.53	1673.39	1713.13	1459.23	1627.97	1568.12	190.761	180.986	188.614	1106.38	1312.44	1245.95	1988.58	2062.74	2211.05	2050.52	2434.01	2123.65	1691.12	1787.89	1811.46	851.709	781.45	792.867
15.31_4742.9244n	0	1	4	15.3057	4742.92	8.8684	DTWVEHWPEEDECQDEENQKQCQDLGAFTESMVVFGCPN	[13] Carbamidomethyl C|[22] Carbamidomethyl C|[37] Carbamidomethyl C	P01024	Complement C3 OS=Homo sapiens OX=9606 GN=C3 PE=1 SV=2	68.5696	793.758	544.553	727.184	152.104	126.29	116.672	600.809	634.274	617.705	462.942	489.58	522.985	9.0118	23.297	7.70648	343.243	445.822	384.152	778.491	739.235	816.567	822.497	837.972	809.214	545.981	584.131	647.616	167.127	153.698	203.439
17.74_2444.2991n	0	1	3	17.736	2444.3	8.2467	EPGQDLVVLPLSITTDFIPSFR	[4] Deamidation Q	P01024	Complement C3 OS=Homo sapiens OX=9606 GN=C3 PE=1 SV=2	42.0755	336.348	397.544	446.868	271.034	342.391	298.407	313.269	289.512	342.828	245.058	321.223	249.686	59.2087	117.575	130.719	282.804	273.583	301.539	331.512	296.126	360.942	333.258	417.699	424.102	504.569	483.099	423.683	237.812	341.298	330.026
15.73_2158.9129n	0	2	2,3	15.7267	2158.91	10.1251	QCQDLGAFTESMVVFGCPN	[2] Carbamidomethyl C|[17] Carbamidomethyl C	P01024	Complement C3 OS=Homo sapiens OX=9606 GN=C3 PE=1 SV=2	86.419	1453.09	1262.75	1215.47	314.296	226.923	218.412	1305.83	1283.96	1185.56	342.999	313.609	334.44	210.858	178.058	162.435	1238.72	1236.68	1145.11	1246.56	1214.34	1138.74	1762.97	1735.54	1538.39	2432.67	2515.2	2261.91	303.099	289.326	267.369
9.65_1506.7508n	0	2	2,3	9.65065	1506.75	9.3926	GQGTLSVVTMYHAK	[10] Oxidation M	P01024	Complement C3 OS=Homo sapiens OX=9606 GN=C3 PE=1 SV=2	70.2985	5341.4	4417.64	5023.16	3691.52	3054.55	3196.99	910.182	964.924	1002.25	883.782	975.503	925.826	211.761	202.864	204.177	342.618	299.519	329.21	741.118	767.508	739.905	909.346	904.743	892.279	153.725	141.139	141.402	108.595	124.474	142.661
9.65_1506.7496n	0	1	2	9.65065	1506.75	9.3926	GQGTLSVVTMYHAK	[10] Oxidation M	P01024	Complement C3 OS=Homo sapiens OX=9606 GN=C3 PE=1 SV=2	106.753	151.273	111.126	139.277	171.098	137.683	138.717	14.2224	15.2331	14.671	31.5707	28.7468	25.6106	0	0	0	2.91162	0	1.2342	8.86167	3.4057	2.04345	9.46396	9.25912	9.91333	0	0	0	0	0	0
12.21_2172.0714n	0	1	2	12.2133	2172.07	9.5557	ILLQGTPVAQMTEDAVDAER	[11] Oxidation M	P01024	Complement C3 OS=Homo sapiens OX=9606 GN=C3 PE=1 SV=2	61.8029	2374.46	2246.22	2337.74	3252.75	2503.18	2431.51	592.672	539.701	574.695	869.369	807.494	760.194	788.842	725.997	685.82	534.951	523.619	473.665	748.52	689.99	746.159	566.297	473.689	474.294	455.946	458.279	489.916	770.025	716.346	729.902
12.42_1857.8867n	0	2	2,3	12.4242	1857.89	9.2339	VFLDCCNYITELRR	[5] Carbamidomethyl C|[6] Carbamidomethyl C	P01024	Complement C3 OS=Homo sapiens OX=9606 GN=C3 PE=1 SV=2	16.5692	1796.73	1798.79	1868.18	2106.34	1750.17	1687.25	1383.53	1259.6	1276.23	1761.88	1684.15	1631.16	1614.37	1572.58	1415.28	1291.94	1233.92	1214.13	1582.34	1639.26	1685.2	1720.25	1659.46	1661.1	1428.39	1411.32	1408.84	2038.47	1770.06	1864.08
8.91_1579.8029n	0	3	2,3,4	8.91142	1579.8	9.5403	AKDQLTCNKFDLK	[7] Carbamidomethyl C	P01024	Complement C3 OS=Homo sapiens OX=9606 GN=C3 PE=1 SV=2	29.7452	1757.25	1648.29	1855.25	1558.45	1213.71	1255.87	1119.63	1068.74	1192.25	1009.63	1020.53	1092.84	691.597	635.422	736.271	985.095	898.668	947.283	1290.37	1367.77	1365.46	1478.15	1517.24	1448.37	1353.93	1303.28	1374.12	1075.49	1037.11	1076.52
10.20_1026.6193n	0	1	2	10.2048	1026.62	9.4834	RQGALELIK		P01024	Complement C3 OS=Homo sapiens OX=9606 GN=C3 PE=1 SV=2	20.1944	667.845	565.913	677.854	671.443	590.419	566.556	428.754	406.593	415.486	474.067	468.909	415.919	446.764	449.162	415.505	418.889	342.3	401.358	443.433	456.435	464.548	512.367	477.447	491.102	600.451	644.369	618.468	652.049	656.966	704.69
10.92_958.5456n	0	1	2	10.9207	958.546	9.834	GLEVTITAR		P01024	Complement C3 OS=Homo sapiens OX=9606 GN=C3 PE=1 SV=2	75.064	826.669	808.515	898.622	287.164	248.225	245.691	548.699	505.006	524.376	374.246	392.179	339.134	37.7795	34.8606	43.1466	389.549	397.263	342.178	540.65	558.945	662.917	883.706	864.376	754.632	813.561	872.935	758.88	166.43	143.466	152.908
12.57_1727.0701n	0	3	2,3,4	12.5668	1727.07	9.4772	VVLVAVDKGVFVLNKK		P01024	Complement C3 OS=Homo sapiens OX=9606 GN=C3 PE=1 SV=2	26.8705	1739.03	1465.86	1611.64	1605.12	1245.93	1022.46	1404.11	1446.98	1396	1814.22	1764.17	1734.44	1447.53	1167.51	1117.83	1085.93	1107.73	1065.2	1923.22	1928.67	2072.43	2074.53	1709.34	1716.62	1043.85	1191.37	1184.89	1351.81	1115.35	1236.65
7.33_1260.5949n	0	1	2	7.3309	1260.59	9.6916	QELSEAEQATR		P01024	Complement C3 OS=Homo sapiens OX=9606 GN=C3 PE=1 SV=2	23.817	319.349	317.399	336.465	609.199	569.901	555.143	366.927	375.63	368.13	399.426	437.435	443.145	423.482	405.89	465.288	351.386	322.638	323.454	329.635	327.619	362.746	367.103	418.485	388.188	495.641	511.826	548.293	569.252	542.831	562.741
12.54_1638.8653n	0	1	2	12.5409	1638.87	9.8013	TVMVNIENPEGIPVK		P01024	Complement C3 OS=Homo sapiens OX=9606 GN=C3 PE=1 SV=2	104.575	0	0	0	0	0	0	131.501	119.968	120.49	120.5	121.515	127.214	572.702	485.814	466.893	814.701	787.897	754.312	526.21	488.535	503.541	724.761	684.609	626.609	2791.37	2796.45	2950.71	2151.44	2066.71	2082.38
14.16_877.5099n	0	1	2	14.1618	877.51	9.6442	LMNIFLK		P01024	Complement C3 OS=Homo sapiens OX=9606 GN=C3 PE=1 SV=2	51.7135	746.857	532.146	747.401	269.926	254.305	286.458	516.611	534.378	506.101	432.631	392.617	361.77	106.068	112.231	95.618	424.416	441.401	454.591	571.409	475.903	527.776	717.239	644.138	748.97	849.203	879.318	843.924	295.249	342.365	344.074
11.68_870.5178n	0	1	2	11.6833	870.518	9.4733	QGALELIK		P01024	Complement C3 OS=Homo sapiens OX=9606 GN=C3 PE=1 SV=2	20.2778	516.484	427.125	444.011	507.61	505.334	405.266	321.747	288.333	310.894	352.813	387.584	332.827	356.539	309.803	297.377	294.648	338.437	317.072	354.847	343.971	385.069	414.375	381.413	350.971	459.984	474.905	489.807	550.194	529.459	514.271
12.54_1652.8776n	0	1	2	12.5409	1652.88	9.5982	FVTVQATFGTQVVEK		P01024	Complement C3 OS=Homo sapiens OX=9606 GN=C3 PE=1 SV=2	58.7676	893.716	787.789	784.298	603.219	403.029	374.174	399.518	391.819	379.468	305.31	322.267	290.363	136.486	162.585	136.829	775.468	786.128	717.255	807.744	747.65	665.361	1337.35	1195.57	1111.46	1310.56	1244.43	1366.22	425.018	407.003	357.968
9.49_1225.6487n	0	1	2	9.48723	1225.65	8.9631	QPVPGQQMTLK		P01024	Complement C3 OS=Homo sapiens OX=9606 GN=C3 PE=1 SV=2	27.2589	464.178	409.758	457.073	716.43	625.345	564.958	396.619	363.859	355.867	390.837	335.171	332.969	451.707	454.391	395.118	490.001	436.628	482.942	424.302	457.655	423.976	572.341	639.878	525.362	888.319	935.679	842.302	774.009	832.786	794.805
15.39_2974.5068n	0	2	3,4	15.3874	2974.51	9.4885	AEDLVGKSLYVSATVILHSGSDMVQAER		P01024	Complement C3 OS=Homo sapiens OX=9606 GN=C3 PE=1 SV=2	26.5519	1097.43	836.875	995.292	1684.55	1140.24	1130.49	1834.85	1834.79	1718.76	1879.48	1787.21	1664.07	977.614	824.668	773.765	806.667	834.194	761.18	1131.8	1178.42	1305.75	1470.86	1323.88	1301.72	2027.67	2081.98	2157.68	1635.16	1540.99	1567.02
9.39_897.4715n	0	1	2	9.38608	897.471	9.3882	AVLYNYR		P01024	Complement C3 OS=Homo sapiens OX=9606 GN=C3 PE=1 SV=2	48.6957	462.061	439.569	491.805	254.164	263.819	266.379	342.219	342.419	360.308	242.024	263.962	246.292	98.6632	107.931	89.8573	310.591	266.794	320.589	326.023	347.431	389.54	503.906	513.079	497.571	520.269	604.172	482.073	242.018	226.833	256.309
14.17_2389.2205n	0	1	2	14.1697	2389.22	8.9517	EVVADSVWVDVKDSCVGSLVVK	[15] Carbamidomethyl C	P01024	Complement C3 OS=Homo sapiens OX=9606 GN=C3 PE=1 SV=2	34.6972	990.629	747.392	934.085	516.189	358.385	273.246	641.446	690.893	616.585	814.771	722.673	631.732	477.322	438.226	356.402	481.91	452.521	447.852	859.562	789.827	963.829	926.972	856.671	732.956	563.144	577.318	679.366	491.479	490.931	479.446
14.18_2389.1921n	0	1	3	14.1774	2389.19	8.9517	EVVADSVWVDVKDSCVGSLVVK	[15] Carbamidomethyl C	P01024	Complement C3 OS=Homo sapiens OX=9606 GN=C3 PE=1 SV=2	39.1142	1272.56	1034.21	1256.28	723.814	532.752	511.294	542.921	597.202	532.074	683.716	569.654	543.416	756.641	697.356	637.664	586.665	645.147	618.066	1017.96	1061.52	1091.88	1184.17	1105.16	1050.19	966.097	1085.56	1127.66	634.56	646.381	666.154
9.48_1655.7872n	0	2	2,3	9.47557	1655.79	9.7735	LDKACEPGVDYVYK	[5] Carbamidomethyl C	P01024	Complement C3 OS=Homo sapiens OX=9606 GN=C3 PE=1 SV=2	27.9156	712.567	654.659	748.421	519.352	481.207	428.816	593.264	583.861	552.49	575.671	535.195	511.638	389.724	389.898	362.577	427.67	386.353	415.668	669.528	675.217	668.78	706.032	720.092	621.206	490.055	555.108	482.568	473.72	473.324	468.464
9.48_1655.7869n	0	1	3	9.47947	1655.79	9.7735	LDKACEPGVDYVYK	[5] Carbamidomethyl C	P01024	Complement C3 OS=Homo sapiens OX=9606 GN=C3 PE=1 SV=2	34.3727	433.296	441.331	547.922	275.196	275.29	248.214	385.077	340.866	353.231	347.312	322.045	307.78	194.299	257.422	188.947	255.217	207.949	264.922	364.177	423.822	439.633	459.658	490.297	429.391	319.652	332.399	296.534	303.223	301.911	330.764
10.13_832.4812n	0	1	2	10.127	832.481	8.9516	LPYSVVR		P01024	Complement C3 OS=Homo sapiens OX=9606 GN=C3 PE=1 SV=2	64.6249	612.048	533.85	643.358	207.762	183.535	172.644	331.121	342.715	333.177	226.181	232.913	208.722	40.9589	41.7471	50.8873	272.974	277.345	272.436	302.045	330.102	327.072	494.081	486.721	503.58	554.041	617.95	603.636	143.679	151.127	166.763
7.72_886.4516n	0	1	2	7.71998	886.452	9.6709	NEQVEIR		P01024	Complement C3 OS=Homo sapiens OX=9606 GN=C3 PE=1 SV=2	58.4763	453.08	464.483	455.802	156.973	159.216	138.199	309.529	313.554	307.188	150.174	190.998	197.185	44.1279	47.0417	52.7699	184.791	224.879	231.733	284.445	259.485	312.103	417.534	344.214	376.765	401.688	456.116	437.92	142.178	129.475	125.823
17.73_1748.9385n	0	1	2	17.7282	1748.94	9.708	DMALTAFVLISLQEAK		P01024	Complement C3 OS=Homo sapiens OX=9606 GN=C3 PE=1 SV=2	46.7019	383.301	284.145	341.575	437.558	250.482	209.517	302.811	314.665	325.539	240.404	209.973	230.452	171.202	166.405	148.764	468.257	491.043	424.938	480.7	480.018	519.252	603.349	669.017	585.069	866.23	968.534	896.156	410.066	351.1	347.542
17.71_2216.2230n	0	2	2,3	17.7126	2216.22	9.3668	VFSLAVNLIAIDSQVLCGAVK	[17] Carbamidomethyl C	P01024	Complement C3 OS=Homo sapiens OX=9606 GN=C3 PE=1 SV=2	90.919	295.664	226.876	300.299	58.1476	77.0441	83.7878	205.842	259.816	298.804	114.397	246.129	142.828	0	16.7654	20.4126	534.21	600.483	527.984	667.696	634.578	639.849	722.221	1066.87	1111.69	1193.96	1274.37	1191.38	121.429	112.461	108.384
8.49_774.4485n	0	1	2	8.49122	774.449	9.6801	LVLSSEK		P01024	Complement C3 OS=Homo sapiens OX=9606 GN=C3 PE=1 SV=2	18.2007	296.618	276.151	313.794	234.411	256.83	209.031	227.358	238.456	222.644	254.423	267.448	215.229	228.015	179.856	216.953	180.828	181.636	181.446	264.127	235.726	267.586	272.198	282.354	280.015	306.322	279.23	279.077	239.04	284.856	294.599
12.35_1829.8807n	0	2	2,3	12.3541	1829.88	9.3635	KVFLDCCNYITELR	[6] Carbamidomethyl C|[7] Carbamidomethyl C	P01024	Complement C3 OS=Homo sapiens OX=9606 GN=C3 PE=1 SV=2	16.3203	625.039	724.894	689.724	967.915	731.273	700.16	599.893	564.012	556.733	632.712	635.699	628.674	735.773	633.201	628.494	714.166	725.74	641.327	686.837	621.894	656.457	823.529	845.973	825.837	936.48	1113.75	1069.89	1256.44	1003.12	1113.51
16.44_4806.3094n	0	1	4	16.4357	4806.31	7.9108	YYGGGYGSTQATFMVFQALAQYQKDAPDHQELNLDVSLQLPSR		P01024	Complement C3 OS=Homo sapiens OX=9606 GN=C3 PE=1 SV=2	44.6047	206.846	88.6088	133.06	645.092	374.819	335.376	412.463	376.393	331.704	394.674	272.741	316.026	267.696	334.163	306.787	393.316	377.106	361.94	534.579	433.209	515.351	575.253	654.584	500.576	736.728	848.937	693.029	624.958	667.792	692.646
13.32_2593.2966n	0	2	2,3	13.3245	2593.3	9.0538	TMQALPYSTVGNSNNYLHLSVLR	[2] Oxidation M	P01024	Complement C3 OS=Homo sapiens OX=9606 GN=C3 PE=1 SV=2	74.7048	2448.44	2164.45	2330.86	2905.85	2319.45	2197.53	425.86	430.063	418.958	420.903	417.887	378.826	209.463	212.972	177.91	222.957	194.672	198.699	368.49	405.742	412.16	447.939	415.685	416.04	193.321	212.953	194.029	244.785	213.112	222.447
17.65_4918.4974n	0	1	4	17.6504	4918.5	8.5789	TVMVNIENPEGIPVKQDSLSSQNQLGVLPLSWDIPELVNMGQWK	[3] Oxidation M	P01024	Complement C3 OS=Homo sapiens OX=9606 GN=C3 PE=1 SV=2	102.787	0	5.68299	6.73143	24.8906	3.43617	3.93839	474.505	475.585	550.173	382.812	488.244	391.393	79.1937	142.428	215.301	302.064	372.387	451.632	556.617	472.652	511.568	403.959	620.257	692.067	352.004	444.811	427.274	208.969	306.12	311.417
9.88_998.6133n	0	1	2	9.87632	998.613	9.569	QGALELIKK		P01024	Complement C3 OS=Homo sapiens OX=9606 GN=C3 PE=1 SV=2	18.0465	350.492	290.773	311.599	268.464	248.114	230.956	258.445	263.08	273.069	297.091	317.203	314.402	183.5	179.167	172.914	184.492	187.017	193.99	260.955	238.023	277.067	238.735	269.623	251.374	240.706	257.654	221.586	228.687	224.902	255.403
11.73_3794.6849n	0	2	3,4	11.7261	3794.68	7.0758	DYAGVFSDAGLTFTSSSGQQTAQRAELQCPQPAAR	[12] Phosphoryl STY|[29] Carbamidomethyl C	P01024	Complement C3 OS=Homo sapiens OX=9606 GN=C3 PE=1 SV=2	53.1466	155.279	153.404	166.811	227.075	195.824	192.237	543.128	518.804	492.628	582.917	601.389	544.579	1391.98	1217.58	1225.21	1207.02	1190.31	1178.4	479.593	396.944	489.78	586.376	525.113	507.128	822.85	887.334	844.032	968.975	980.012	930.337
13.28_1091.6228n	0	1	2	13.2817	1091.62	9.5735	NTLIIYLDK		P01024	Complement C3 OS=Homo sapiens OX=9606 GN=C3 PE=1 SV=2	80.742	580.475	564.726	562.811	100.66	104.02	92.2991	265.148	251.684	232.856	164.48	172.407	147.342	2.79458	2.79875	2.35783	337.736	348.29	368.827	377.151	369.833	351.909	687.159	563.719	536.603	756.135	786.486	802.344	123.097	124.11	108.819
9.10_1406.6142n	0	2	2,3	9.09815	1406.61	9.5968	VSHSEDDCLAFK	[8] Carbamidomethyl C	P01024	Complement C3 OS=Homo sapiens OX=9606 GN=C3 PE=1 SV=2	75.4618	961.588	909.477	908.992	224.961	166.197	181.358	525.496	464.824	452.743	288.45	320.311	281.581	30.8642	33.0897	25.9429	557.463	565.213	526.538	591.835	594.983	574.054	967.007	991.457	979.3	1206.27	1287.27	1200.04	214.271	234.895	234.236
7.47_803.4390n	0	1	2	7.47097	803.439	9.619	SVQLTEK		P01024	Complement C3 OS=Homo sapiens OX=9606 GN=C3 PE=1 SV=2	28.3047	278.215	316.757	286.916	169.742	157.297	151.179	189.431	185.962	194.772	157.208	193.217	157.03	128.841	123.138	120.615	187.854	157.292	159.223	186.238	189.057	203.138	235.154	267.491	254.627	229.661	230.894	222.681	177.67	168.394	163.795
15.18_2329.1263n	0	2	2,3	15.1773	2329.13	8.8215	SEFPESWLWNVEDLKEPPK		P01024	Complement C3 OS=Homo sapiens OX=9606 GN=C3 PE=1 SV=2	31.7476	2133.18	2029.38	2154.34	2662.88	2410.69	2385.64	1559.16	1521.39	1460.01	1455.01	1385.4	1300.27	790.582	832.188	876.335	1679.33	1631.77	1621.28	1414.54	1419.1	1401.61	2068.33	2194.59	1991.91	2654.37	2972.13	2859.72	2050.51	2228.58	2136.26
8.20_1157.5966n	0	2	2,3	8.2033	1157.6	9.2333	YISKYELDK		P01024	Complement C3 OS=Homo sapiens OX=9606 GN=C3 PE=1 SV=2	62.8848	691.019	584.087	629.344	182.129	155.182	155.757	308.115	341.472	334.123	223.83	244.3	291.574	30.5365	30.5215	28.1897	253.059	266.565	236.703	326.276	332.85	350.951	459.556	450.764	474.561	472.09	506.791	512.448	126.237	143.868	135.398
7.87_857.4764n	0	1	2	7.86783	857.476	8.8188	IFTVNHK		P01024	Complement C3 OS=Homo sapiens OX=9606 GN=C3 PE=1 SV=2	30.9451	255.768	234.196	246.201	196.07	185.635	176.186	202.855	200.182	188.265	177.919	183.259	180.606	97.9992	94.2458	110.072	164.831	166.448	166.456	199.852	205.301	211.333	229.46	243.851	254.516	267.201	298.08	283.934	192.025	176.203	162.221
7.79_1598.8319n	0	3	2,3,4	7.79258	1598.83	9.6502	AAVYHHFISDGVRK		P01024	Complement C3 OS=Homo sapiens OX=9606 GN=C3 PE=1 SV=2	23.5949	893.398	894.505	973.844	859.305	849.079	798.085	961.356	1004.04	974.788	1009.12	1098.86	1164.84	579.952	560.676	608.628	470.4	521.028	539.554	832.799	810.907	976.172	748.461	761.505	866.026	595.894	582.163	619.514	705.567	586.773	545.716
6.49_1907.0472n	0	4	2,3,4,5	6.48895	1907.05	9.5003	VTIKPAPETEKRPQDAK		P01024	Complement C3 OS=Homo sapiens OX=9606 GN=C3 PE=1 SV=2	38.3321	1498.85	1487.08	1458.94	724.331	649.588	651.285	771.573	768.933	803.574	678.53	727.719	689.726	297.45	302.151	301.161	499.655	549.548	512.85	710.838	670.456	746.024	786.545	829.486	860.99	660.13	651.274	640.375	481.317	442.958	465.107
16.02_2840.3984n	0	2	3,4	16.0233	2840.4	9.0753	HYLMWGLSSDFWGEKPNLSYIIGK		P01024	Complement C3 OS=Homo sapiens OX=9606 GN=C3 PE=1 SV=2	55.0127	249.324	113.804	172.733	481.144	321.363	283.314	543.593	543.131	523.771	516.762	506.28	420.821	91.0496	81.6889	84.2758	645.416	509.993	493.431	683.879	849.929	696.337	737.09	899.592	670.269	1139.74	955.849	1007.98	413.361	467.32	372.59
17.75_2471.1859n	0	2	2,3	17.7477	2471.19	9.1977	GICVADPFEVTVMQDFFIDLR	[3] Carbamidomethyl C	P01024	Complement C3 OS=Homo sapiens OX=9606 GN=C3 PE=1 SV=2	125.108	7.3304	0	0	0	0	0	245.92	225.288	214.371	74.0443	53.2787	124.287	14.8325	18.9343	17.5922	502.731	498.392	335.615	609.733	531.33	511.06	626.444	729.562	768.818	1625.86	1629.83	1407.35	148.095	28.0914	50.2041
16.44_1794.8710n	0	1	2	16.4435	1794.87	9.981	DSITTWEILAVSMSDK		P01024	Complement C3 OS=Homo sapiens OX=9606 GN=C3 PE=1 SV=2	71.6733	532.483	459.626	492.18	335.314	152.958	121.023	352.776	302.881	323.086	213.95	172.317	199.688	43.9598	59.3446	53.5962	388.056	394.956	362.038	417.712	334.658	402.413	561.976	598.495	537.219	790.323	942.108	793.013	207.469	174.497	160.577
16.36_3960.8202n	0	1	3	16.3579	3960.82	7.9913	YRGDQDATMSILDISMMTGFAPDTDDLKQLANGVDR	[32] Deamidation N	P01024	Complement C3 OS=Homo sapiens OX=9606 GN=C3 PE=1 SV=2	61.343	884.621	809.989	802.343	290.167	285.238	272.502	446.863	422.966	431.09	327.223	369.833	326.367	47.505	69.1027	77.2429	292.79	343.963	333.299	462.321	522.987	516.655	711.24	667.175	698.154	554.388	563.299	591.766	231.609	211.467	243.163
16.36_3960.8034n	0	1	4	16.3579	3960.8	7.9913	YRGDQDATMSILDISMMTGFAPDTDDLKQLANGVDR	[32] Deamidation N	P01024	Complement C3 OS=Homo sapiens OX=9606 GN=C3 PE=1 SV=2	90.6561	104.346	122.697	112.05	3.16574	5.59126	17.2273	55.0259	58.9358	49.899	29.2321	36.5737	30.3198	0	1.11701	0	22.9256	15.191	22.0594	54.9166	39.6297	53.5112	47.0119	70.5447	65.1969	61.988	55.8482	56.2689	6.96522	7.49299	2.37799
16.79_4927.4293n	0	1	4	16.7859	4927.43	8.1503	YFKPGMPFDLMVFVTNPDGSPAYRVPVAVQGEDTVQSLTQGDGVAK		P01024	Complement C3 OS=Homo sapiens OX=9606 GN=C3 PE=1 SV=2	45.4961	327.976	322.865	295.034	147.387	264.379	249.463	512.868	554.688	603.241	708.784	765.746	626.457	155.204	300.41	340.199	280.836	289.782	277.79	493.982	445.882	498.606	323.017	450.81	448.204	317.355	346.603	362.316	414.773	491.571	458.996
11.38_1265.6107n	0	1	2	11.3798	1265.61	9.3662	NTMILEICTR	[3] Oxidation M|[8] Carbamidomethyl C	P01024	Complement C3 OS=Homo sapiens OX=9606 GN=C3 PE=1 SV=2	75.3967	1153.35	959.869	1095.28	1256.52	1059.41	1003.96	194.117	183.785	187.95	209.398	158.198	158.712	17.3034	19.7473	16.6874	68.484	53.7699	59.8119	122.12	108.692	140.062	163.518	149.89	152.859	41.9855	18.7796	48.0419	25.966	26.1442	27.6712
12.57_2278.1258n	0	2	2,3	12.5681	2278.13	8.8534	SLYVSATVILHSGSDMVQAER	[16] Oxidation M	P01024	Complement C3 OS=Homo sapiens OX=9606 GN=C3 PE=1 SV=2	70.0587	1925.63	1733.66	1807.24	2871.61	2016.26	1769.71	458.423	470.401	429.853	510.44	434.63	430.146	198.736	169.573	159.782	339.089	299.946	321.949	495.88	455.835	563.684	703.161	538.616	498.182	254.063	272.426	284.94	156.699	361.529	350.181
6.54_1603.7994n	0	4	2,3,4,5	6.53562	1603.8	9.5047	FYHPEKEDGKLNK		P01024	Complement C3 OS=Homo sapiens OX=9606 GN=C3 PE=1 SV=2	30.2781	1263.11	1299.36	1234.27	655.898	554.139	577.898	918.026	908.903	986.289	805.812	930.324	864.265	427.478	399.95	437.103	696.041	691.851	661.704	837.338	817.647	876.127	959.884	1002.78	1021.61	928.165	942.223	846.233	695.35	631.827	633.424
16.51_3959.8375n	0	1	3	16.5135	3959.84	7.8073	YRGDQDATMSILDISMMTGFAPDTDDLKQLANGVDR		P01024	Complement C3 OS=Homo sapiens OX=9606 GN=C3 PE=1 SV=2	58.1157	592.47	559.517	578.631	302.355	321.104	296.533	409.074	425.796	407.664	327.419	357.234	324.343	24.4748	34.8928	63.3667	279.032	314.965	298.886	427.245	384.817	456.06	488.297	493.039	523.538	422.287	445.8	434.116	219.328	265.114	230.746
16.52_3959.8272n	0	1	4	16.5213	3959.83	8.1312	YRGDQDATMSILDISMMTGFAPDTDDLKQLANGVDR		P01024	Complement C3 OS=Homo sapiens OX=9606 GN=C3 PE=1 SV=2	83.0492	54.647	58.5188	66.8165	21.855	20.9291	12.0587	50.2527	42.193	48.1723	24.5497	47.8013	30.9784	1.86864	0	0	5.88809	12.4897	16.093	17.7349	28.4487	32.8661	26.5868	43.4876	42.8076	30.2816	20.5078	16.9595	6.24396	8.20045	8.98402
17.68_2487.1836n	0	1	2	17.6815	2487.18	8.5473	GICVADPFEVTVMQDFFIDLR	[3] Carbamidomethyl C|[13] Oxidation M	P01024	Complement C3 OS=Homo sapiens OX=9606 GN=C3 PE=1 SV=2	76.5012	607.138	521.773	546.294	490.853	276.488	243.289	304.203	317.051	295.585	236.762	173.799	178.34	0	6.91546	17.6778	223.111	197.838	191.229	297.943	314.885	331.328	336.753	398.821	426.771	63.7774	46.8503	49.4965	0	20.9387	12.7434
15.12_1864.9315n	0	2	2,3	15.1228	1864.93	9.8102	VEGTAFVIFGIQDGEQR		P01024	Complement C3 OS=Homo sapiens OX=9606 GN=C3 PE=1 SV=2	76.7546	710.56	599.92	636.351	202.465	150.787	134.492	438.89	438.04	389.2	282.35	304.687	273.383	17.7454	24.5529	25.3692	345.571	371.913	313.943	475.265	463.183	503.24	683.599	670.809	669.437	633.107	721.406	698.347	141.181	97.9761	127.554
17.66_4902.5028n	0	1	3	17.6582	4902.5	8.6409	TVMVNIENPEGIPVKQDSLSSQNQLGVLPLSWDIPELVNMGQWK		P01024	Complement C3 OS=Homo sapiens OX=9606 GN=C3 PE=1 SV=2	125.395	0	0	0	0	0	0	5.16869	11.4776	8.27055	7.47012	13.8311	2.32198	9.42321	101.06	112.852	170.645	268.32	274.255	184.118	210.763	155.609	117.936	178.245	210.009	1123.76	1426.48	1188.21	911.848	1001.36	1023.63
17.65_4919.4950n	0	1	3	17.6504	4919.49	7.7958	TVMVNIENPEGIPVKQDSLSSQNQLGVLPLSWDIPELVNMGQWK	[3] Oxidation M|[16] Deamidation Q	P01024	Complement C3 OS=Homo sapiens OX=9606 GN=C3 PE=1 SV=2	112.79	0	5.64144	4.45644	27.5296	5.32733	4.85221	382.481	414.029	358.747	320.328	425.743	279.614	11.5663	74.0477	83.9903	217.402	236.867	248.516	410.011	458.58	343.846	351.672	379.455	489.049	4.09259	0	0	0	2.67959	3.26018
17.42_4919.4937n	0	1	4	17.4247	4919.49	7.6928	TVMVNIENPEGIPVKQDSLSSQNQLGVLPLSWDIPELVNMGQWK	[23] Deamidation N|[40] Oxidation M	P01024	Complement C3 OS=Homo sapiens OX=9606 GN=C3 PE=1 SV=2	109.104	0	0	0	0	0	0	30.6686	45.4727	54.201	46.7596	62.9272	41.6805	0	14.7835	16.2169	74.747	59.1802	70.545	101.172	90.877	79.1164	51.8392	99.8881	118.094	43.9567	70.0892	36.9802	4.32048	0	6.11198
14.14_2578.2835n	0	1	3	14.1385	2578.28	8.7203	TMQALPYSTVGNSNNYLHLSVLR	[14] Deamidation N	P01024	Complement C3 OS=Homo sapiens OX=9606 GN=C3 PE=1 SV=2	24.4411	405.897	306.487	399.968	327.636	251.868	234.849	256.205	237.635	231.69	235.917	226.225	209.617	290.767	321.221	249.997	280.354	291.148	243.492	360.503	356.581	347.607	453.051	419.072	472.288	473.996	540.803	494.419	426.62	456.147	453.282
11.80_1656.7568n	0	1	2	11.8	1656.76	9.325	AGDFLEANYMNLQR	[10] Oxidation M	P01024	Complement C3 OS=Homo sapiens OX=9606 GN=C3 PE=1 SV=2	89.7589	1430.66	1217.06	1508.94	786.7	665.917	611.75	165.494	141.579	160.343	171.523	130.933	147.777	35.3491	44.5427	47.3773	91.5524	91.7946	68.6195	164.169	176.639	162.606	163.31	145.845	139.706	35.0953	50.8332	52.3344	48.126	39.7859	57.1812
16.28_2764.3023n	0	1	3	16.2801	2764.3	8.7223	YFKPGMPFDLMVFVTNPDGSPAYR	[6] Oxidation M	P01024	Complement C3 OS=Homo sapiens OX=9606 GN=C3 PE=1 SV=2	33.8534	517.904	531.513	585.734	514.934	532.584	487.996	264.092	252.916	285.196	291.208	295.551	250.605	137.555	173.221	190.316	300.608	229.213	275.826	296.721	248.41	284.2	197.729	218.016	195.423	251.721	258.783	235.914	255.62	251.721	234.947
15.79_2764.3014n	0	1	3	15.789	2764.3	8.5789	YFKPGMPFDLMVFVTNPDGSPAYR	[11] Oxidation M	P01024	Complement C3 OS=Homo sapiens OX=9606 GN=C3 PE=1 SV=2	79.9572	1367.63	1176.95	1253.14	494.835	496.916	459.5	308.547	339.026	301.278	162.411	165.9	160.516	16.6004	21.9836	28.0484	114.812	94.4456	107.412	209.368	189.862	220.459	267.431	284.583	232.589	197.618	224.755	175.429	65.3066	27.378	44.3938
17.73_4034.1257n	0	1	3	17.7282	4034.13	8.6656	WEDPGKQLYNVEATSYALLALLQLKDFDFVPPVVR		P01024	Complement C3 OS=Homo sapiens OX=9606 GN=C3 PE=1 SV=2	76.3025	0	0	0	474.352	252.573	209.828	227.006	248.679	258.54	175.08	130.573	173.446	189.485	165.668	135.347	120.941	143.064	161.799	258.412	275.096	273.974	218.403	283.415	335.799	385.065	502.902	400.258	331.654	271.359	287.566
17.70_3281.6300n	0	1	3	17.7049	3281.63	8.9038	QDSLSSQNQLGVLPLSWDIPELVNMGQWK		P01024	Complement C3 OS=Homo sapiens OX=9606 GN=C3 PE=1 SV=2	42.6314	165.084	212.16	260.927	142.026	193.636	212.951	229.917	257.292	299.889	165.702	226.572	159.897	64.7838	130.421	123.939	335.559	328.5	371.877	323.186	306.845	338.113	345.459	451.104	473.084	865.863	956.36	901.813	437.088	533.243	532.93
6.57_959.5410n	0	1	2	6.57455	959.541	9.5861	SVQLTEKR		P01024	Complement C3 OS=Homo sapiens OX=9606 GN=C3 PE=1 SV=2	36.1634	177.229	158.738	165.324	60.823	54.6923	53.5928	162.629	165.558	171.723	150.814	173.048	170.546	70.5535	69.2376	73.8593	69.5867	72.1072	68.4946	150.365	145.788	162.044	134.745	124.079	132.577	64.2736	63.9843	65.9188	70.4315	73.4232	68.6875
15.25_2384.3561n	0	2	2,3	15.2513	2384.36	8.7995	SSLSVPYVIVPLKTGLQEVEVK		P01024	Complement C3 OS=Homo sapiens OX=9606 GN=C3 PE=1 SV=2	49.9954	1043.06	870.407	931.008	196.227	167.711	158.089	580.586	599.331	578.148	635.641	620.058	570.23	126.426	156.045	172.683	236.686	294.38	273.663	560.596	546.258	529.775	460.746	496.824	426.091	243.243	283.268	292.308	222.915	256.417	264.459
14.12_1334.7233n	0	1	2	14.1229	1334.72	9.4585	APSTWLTAYVVK		P01024	Complement C3 OS=Homo sapiens OX=9606 GN=C3 PE=1 SV=2	101.973	249.861	204.697	234.079	24.9374	24.4333	23.0699	162.844	126.229	137.74	98.8134	94.5628	91.5619	0	0	0	203.956	205.022	168.189	202.165	252.95	230.517	492.38	400.715	433.401	575.329	608.347	568.771	16.2388	22.8495	24.5056
13.67_1598.9758n	0	2	2,3	13.6746	1598.98	8.8727	VVLVAVDKGVFVLNK		P01024	Complement C3 OS=Homo sapiens OX=9606 GN=C3 PE=1 SV=2	32.5587	328.912	253.016	276.082	293.794	215.002	190.023	273.793	245.027	223.765	329.194	293.414	290.785	190.016	196.441	160.895	198.983	190.494	183.054	354.945	393.926	370.921	338.306	310.565	285.756	212.575	201.847	187.513	214.503	181.63	200.092
17.74_3321.8042n	0	1	3	17.7438	3321.8	8.6462	QLYNVEATSYALLALLQLKDFDFVPPVVR		P01024	Complement C3 OS=Homo sapiens OX=9606 GN=C3 PE=1 SV=2	76.0463	32.3747	5.96219	7.78633	211.77	47.6084	29.8508	145.129	147.135	159.995	95.5349	64.2977	115.323	48.9911	21.2517	7.86223	70.3528	79.2513	70.9571	130.443	123.446	144.779	132.115	164.223	178.271	111.559	137.321	97.0856	73.9641	16.611	40.5746
8.38_679.3905n	0	1	2	8.38228	679.39	9.7442	FLTTAK		P01024	Complement C3 OS=Homo sapiens OX=9606 GN=C3 PE=1 SV=2	27.4236	130.697	104.712	89.6259	79.1459	85.407	63.0227	88.1596	84.6252	73.6351	73.7134	83.058	86.1169	51.8703	57.7932	48.0744	60.9245	62.0464	68.7822	90.548	81.7223	75.1535	92.6195	112.17	102.557	111.863	94.4337	119.682	86.666	93.2403	76.1975
9.93_1380.6715n	0	2	2,3	9.93078	1380.67	9.2931	DQLTCNKFDLK	[5] Carbamidomethyl C	P01024	Complement C3 OS=Homo sapiens OX=9606 GN=C3 PE=1 SV=2	30.7476	370.336	315.021	335.975	246.535	238.733	230.309	237.006	233.668	222.153	202.624	219.234	208.036	103.459	117.352	117.21	166.607	177.955	168.426	216.969	239.035	201.567	268.434	267.923	246.833	276.126	242.264	281.021	204.62	199.594	203.678
16.68_3374.5595n	0	2	3,4	16.677	3374.56	8.0334	AGDFLEANYMNLQRSYTVAIAGYALAQMGR	[8] Deamidation N|[9] Phosphoryl STY	P01024	Complement C3 OS=Homo sapiens OX=9606 GN=C3 PE=1 SV=2	102.525	2.66637	0	5.36169	0	0	0	71.6685	71.7324	69.1258	50.1297	81.7779	65.9415	558.082	506.955	503.088	435.767	421.341	356.287	588.309	558.535	535.279	506.172	593.706	565.688	672.085	757.302	694.897	739.26	684.358	661.541
8.21_1147.6349n	0	1	2	8.21108	1147.63	8.6475	HQQTVTIPPK		P01024	Complement C3 OS=Homo sapiens OX=9606 GN=C3 PE=1 SV=2	14.8371	1571.38	1439.84	1488.82	1780.93	1671.17	1521.63	1459.29	1596.76	1510.31	1646.41	1824.27	1795.41	1069.34	1106.19	1114.04	1082.21	1061.99	1094.69	1425.4	1378.45	1408.62	1491.53	1463.94	1482.76	1533.49	1586.86	1579.82	1550.72	1521.26	1505.09
8.95_1912.9429n	0	3	2,3,4	8.94772	1912.94	7.8071	LDKACEPGVDYVYKTR	[5] Carbamidomethyl C	P01024	Complement C3 OS=Homo sapiens OX=9606 GN=C3 PE=1 SV=2	83.0628	118.273	111.776	140.867	141.751	92.5538	82.4724	887.421	811.128	861.114	1040.85	1063.41	1018.08	5.18354	5.10731	6.08984	0.606982	3.42406	3.91898	3.67567	3.01669	5.88618	1.86659	1.5997	2.78567	154.892	166.138	177.386	165.372	180.705	210.792
9.18_1298.5277n	0	1	2	9.18375	1298.53	8.6484	CAEENCFIQK	[1] Carbamidomethyl C|[5] Deamidation N|[6] Carbamidomethyl C	P01024	Complement C3 OS=Homo sapiens OX=9606 GN=C3 PE=1 SV=2	24.4141	98.6139	92.7107	99.2084	148.358	144.99	120.023	136.442	151.089	147.112	190.603	189.84	183.637	84.3795	92.2134	91.5716	90.1235	105.429	113.053	96.3168	109.42	108.186	91.9499	107.636	101.939	102.772	104.432	131.725	112.168	126.115	138.337
8.62_1298.5267n	0	1	2	8.61573	1298.53	8.4223	CAEENCFIQK	[1] Carbamidomethyl C|[5] Deamidation N|[6] Carbamidomethyl C	P01024	Complement C3 OS=Homo sapiens OX=9606 GN=C3 PE=1 SV=2	30.1763	17.9462	14.8577	8.47665	24.381	15.7337	14.3045	13.8279	18.2962	18.6878	26.449	27.1411	21.1054	14.139	11.3467	11.8527	9.0176	7.87391	13.8331	11.8792	12.5294	7.78423	15.5534	11.8603	6.87378	14.1205	15.1833	14.7578	15.6745	18.0255	7.87378
16.67_3293.5952n	0	1	3	16.6691	3293.6	9.432	AGDFLEANYMNLQRSYTVAIAGYALAQMGR		P01024	Complement C3 OS=Homo sapiens OX=9606 GN=C3 PE=1 SV=2	61.2467	27.298	35.4063	41.4245	163.691	86.1336	65.3272	249.957	228.346	249.442	182.016	148.315	151.398	180.576	131.203	121.632	189.466	188.252	178.247	268.094	227.839	263.045	211.642	293.386	311.448	376.026	421.449	327.557	284.217	271.72	226.925
16.68_3293.5963n	0	1	3	16.677	3293.6	9.432	AGDFLEANYMNLQRSYTVAIAGYALAQMGR		P01024	Complement C3 OS=Homo sapiens OX=9606 GN=C3 PE=1 SV=2	57.7643	69.4175	41.3202	69.9608	263.806	89.497	71.1656	314.102	291.248	294.123	243.542	200.225	228.354	310.693	221.355	178.728	275.709	224.562	218.476	329.96	301.553	327.907	399.551	438.114	395.078	464.118	550.631	466.694	407.412	338.157	307.898
6.39_852.4094n	0	1	2	6.3948	852.409	7.2675	FSCQRR	[3] Carbamidomethyl C	P01024	Complement C3 OS=Homo sapiens OX=9606 GN=C3 PE=1 SV=2	46.3656	111.539	91.2626	101.269	46.1472	42.2976	40.3019	46.7066	47.7254	47.1572	38.6738	40.5134	39.9771	44.4753	43.9946	44.7118	56.1599	58.6525	55.4061	105.249	102.972	109.698	128.04	118.497	114.386	70.8947	80.5073	81.706	57.0679	61.0742	59.0244
10.50_1891.0525n	0	2	2,3	10.5044	1891.05	8.6524	LSINTHPSQKPLSITVR	[4] Deamidation N	P01024	Complement C3 OS=Homo sapiens OX=9606 GN=C3 PE=1 SV=2	17.5379	230.881	223.469	239.612	354.495	270.33	274.235	219.271	183.245	206.812	257.088	246.593	236.132	240.769	218.368	193.825	170.203	159.042	156.378	225.556	198.639	251.572	240.165	205.858	224.227	260.9	272.195	277.182	266.552	347.638	333.643
13.33_800.4792n	0	1	2	13.3284	800.479	9.8488	WLILEK		P01024	Complement C3 OS=Homo sapiens OX=9606 GN=C3 PE=1 SV=2	53.9982	92.8527	107.266	93.1764	67.951	67.3355	57.5604	108.034	111.755	93.779	96.2937	108.438	90.7609	26.8108	21.0269	26.0477	80.1519	79.9043	101.298	127.41	120.728	103.316	164.276	161.45	147.311	217.067	202.803	233.851	67.314	76.0747	81.3652
12.07_1476.7795n	0	2	2,3	12.0732	1476.78	9.0858	IRYYTYLIMNK		P01024	Complement C3 OS=Homo sapiens OX=9606 GN=C3 PE=1 SV=2	27.0137	142.221	153.403	164.223	172.974	106.026	105.978	196.254	178.542	190.177	193.885	215.721	204.074	136.132	124.657	126.073	109.494	102.108	120.61	198.951	229.428	185.449	168.526	205.633	179.02	147.466	124.782	136.194	149.397	155.711	147.838
8.65_1154.7133n	0	2	2,3	8.65462	1154.71	9.078	RQGALELIKK		P01024	Complement C3 OS=Homo sapiens OX=9606 GN=C3 PE=1 SV=2	21.4533	207.608	150.937	184.833	147.281	116.339	122.757	137.187	152.412	155.789	163.883	161.205	170.085	91.252	78.9293	92.1274	85.4796	75.0662	77.4492	131.063	120.696	123.487	128.261	126.877	116.031	91.6785	99.2844	99.1536	99.6715	97.9964	92.8121
11.10_1223.5892n	0	1	2	11.0997	1223.59	8.7288	YYTYLIMNK	[7] Oxidation M	P01024	Complement C3 OS=Homo sapiens OX=9606 GN=C3 PE=1 SV=2	73.7047	366.052	315.33	376.965	402.686	316.436	345.085	70.7666	62.401	60.0515	62.3677	60.3575	62.5655	37.8115	37.6967	59.3297	42.5992	24.4393	39.4715	62.3539	72.8182	81.678	58.8144	70.9217	45.8108	30.5957	37.5526	19.1519	39.134	64.8758	54.0637
11.38_1985.9812n	0	3	2,3,4	11.385	1985.98	8.6241	KVFLDCCNYITELRR	[6] Carbamidomethyl C|[7] Carbamidomethyl C	P01024	Complement C3 OS=Homo sapiens OX=9606 GN=C3 PE=1 SV=2	29.4381	371.724	352.814	350.273	397.697	311.256	311.626	317.939	288.586	317.568	441.709	412.339	351.52	271.123	276.471	211.01	261.625	186.574	225.435	310.9	304.529	308.126	344.925	343.709	293.108	203.95	244.171	205.765	401.231	355.743	257.427
12.87_1490.8253n	0	2	2,3	12.8685	1490.83	8.4699	RAPSTWLTAYVVK		P01024	Complement C3 OS=Homo sapiens OX=9606 GN=C3 PE=1 SV=2	101.964	101.048	116.015	102.11	9.26016	29.1579	11.1845	105.451	98.2661	112.952	74.5112	64.2164	73.5155	0	0	0	166.509	152.732	161.759	193.723	196.091	167.947	373.058	324.132	329.955	527.243	440.068	514.066	26.1874	18.3384	13.459
10.06_960.5245n	0	1	2	10.0562	960.525	8.3768	SVQLTEKR	[3] Deamidation Q	P01024	Complement C3 OS=Homo sapiens OX=9606 GN=C3 PE=1 SV=2	61.3677	138.384	107.027	150.257	52.3382	56.8131	51.936	53.6196	51.5454	54.8151	27.8143	32.9951	30.3393	51.7801	46.9698	56.7147	81.0404	83.0015	83.9117	96.3882	103.209	102.603	173.098	177.123	165.786	146.733	130.198	165.523	98.2126	110.492	118.789
16.67_4024.9645n	0	1	3	16.6691	4024.96	8.1799	AYYENSPQQVFSTEFEVKEYVLPSFEVIVEPTEK		P01024	Complement C3 OS=Homo sapiens OX=9606 GN=C3 PE=1 SV=2	82.9121	259.729	207.185	209.112	84.0897	56.1967	70.1223	182.675	202.663	203.923	143.02	173.586	148.598	0	0	1.89546	83.3043	97.2305	81.1541	185.787	174.45	206.18	142.293	180.947	197.251	184.267	206.486	171.87	28.9907	34.0326	17.5076
12.81_1686.8392n	0	1	2	12.814	1686.84	9.0315	SYTVAIAGYALAQMGR	[14] Oxidation M	P01024	Complement C3 OS=Homo sapiens OX=9606 GN=C3 PE=1 SV=2	79.4199	585.168	588.325	577.385	522.866	344.559	303.004	84.7071	97.5051	85.861	82.1412	83.1833	77.9144	31.5372	29.8901	25.5879	92.4447	84.832	72.0695	57.4174	90.5755	83.4831	94.5405	82.474	98.1536	45.2431	44.8259	45.6933	34.5786	46.6164	46.6634
12.81_1686.8390n	0	1	2	12.814	1686.84	9.0315	SYTVAIAGYALAQMGR	[14] Oxidation M	P01024	Complement C3 OS=Homo sapiens OX=9606 GN=C3 PE=1 SV=2	84.1203	363.773	290.409	253.306	202.217	202.198	172.983	32.7491	42.2599	31.5101	39.6072	39.3773	37.9141	13.2586	6.18491	7.90637	35.6157	9.08577	31.6775	24.7561	29.0968	30.0953	18.0091	30.4629	34.7824	8.27191	10.1258	8.54317	6.74565	8.90734	13.5382
12.17_2198.1091n	0	1	2	12.1744	2198.11	8.2922	VPVAVQGEDTVQSLTQGDGVAK	[6] Deamidation Q	P01024	Complement C3 OS=Homo sapiens OX=9606 GN=C3 PE=1 SV=2	34.6199	56.1987	75.9533	64.7073	145.304	132.721	120.546	132.318	123.915	128.635	180.972	179.764	188.431	63.3824	73.3623	60.345	100.398	99.3194	103.88	74.9092	83.9354	86.4203	92.7808	80.3245	88.942	79.851	66.91	90.706	98.0386	80.5029	103.97
12.17_2198.1082n	0	1	3	12.1744	2198.11	8.2922	VPVAVQGEDTVQSLTQGDGVAK	[6] Deamidation Q	P01024	Complement C3 OS=Homo sapiens OX=9606 GN=C3 PE=1 SV=2	124.786	1.57189	3.29172	4.67173	4.53168	6.48097	5.44338	16.0586	17.6347	13.3999	17.7489	26.2643	27.9456	0	1.69294	1.02534	4.93153	3.62387	1.70252	2.4752	4.51645	8.3016	2.21197	1.28297	0	7.42227	0	0	12.9625	4.2036	0.500337
11.48_2198.1095n	0	1	2	11.4809	2198.11	7.9446	VPVAVQGEDTVQSLTQGDGVAK	[16] Deamidation Q	P01024	Complement C3 OS=Homo sapiens OX=9606 GN=C3 PE=1 SV=2	31.7528	13.1165	14.2048	14.8882	20.2932	7.84578	15.5016	21.3821	16.2919	23.2788	23.3902	25.3548	22.9409	24.7298	15.1858	15.4686	13.3892	11.8571	11.9271	13.5411	17.5994	20.5588	28.088	21.2809	13.8596	14.005	18.7182	21.8974	16.4543	17.048	31.7843
11.99_2198.1071n	0	1	3	11.9945	2198.11	8.2771	VPVAVQGEDTVQSLTQGDGVAK	[16] Deamidation Q	P01024	Complement C3 OS=Homo sapiens OX=9606 GN=C3 PE=1 SV=2	68.1565	11.3526	1.305	8.70944	0	3.14288	5.30729	15.5159	9.99201	15.1952	8.94822	13.9955	22.4812	10.6081	1.60523	14.435	7.91303	7.84543	5.33218	6.4742	7.77204	12.1259	0	13.1138	15.1539	11.9326	4.46356	10.1805	10.4561	3.60615	19.312
6.04_1248.5776n	0	2	2,3	6.03685	1248.58	8.9649	FYHPEKEDGK		P01024	Complement C3 OS=Homo sapiens OX=9606 GN=C3 PE=1 SV=2	32.2471	144.797	129.863	144.217	97.2643	75.3269	83.5097	104.776	87.0733	100.227	82.7527	83.9225	80.8342	53.6226	53.87	53.0154	111.352	117.642	95.4631	83.4323	104.477	101.455	131.436	147.381	123.93	195.931	211.248	189.747	133.141	138.325	109.163
13.43_1580.7871n	0	1	2	13.4295	1580.79	7.7944	AKDQLTCNKFDLK	[7] Carbamidomethyl C|[8] Deamidation N	P01024	Complement C3 OS=Homo sapiens OX=9606 GN=C3 PE=1 SV=2	88.1548	476.596	433.702	473.992	522.869	424.268	398.632	39.1939	36.1189	38.7014	43.5874	48.6436	37.8601	12.7601	13.8	10.7772	6.33211	8.12224	5.28002	69.8113	82.7246	85.5304	71.0292	64.672	76.4368	10.8744	10.5184	8.68451	45.0449	37.6841	43.75
11.25_1307.6982n	0	2	2,3	11.2514	1307.7	8.4218	QPSSAFAAFVKR		P01024	Complement C3 OS=Homo sapiens OX=9606 GN=C3 PE=1 SV=2	44.2695	168.055	152.387	154.833	60.072	35.4327	31.1521	98.8358	93.4034	89.2557	122.705	105.117	91.5533	37.6744	27.2658	31.8289	36.513	41.555	32.3986	65.91	58.3203	86.2958	87.8656	70.63	84.4294	48.4427	56.1869	44.5837	30.0631	49.0569	35.251
7.74_748.4225n	0	1	2	7.73553	748.422	8.5127	FGLEKR		P01024	Complement C3 OS=Homo sapiens OX=9606 GN=C3 PE=1 SV=2	56.3083	4.22609	5.24198	4.74405	4.98371	4.11391	3.35605	7.16593	8.54496	9.31878	6.36129	10.3146	11.3059	1.59805	2.78704	2.20584	1.87963	2.13656	2.0952	4.52708	3.74767	6.27197	0.678412	1.89263	2.26643	2.76502	1.71486	4.93891	6.05643	3.61112	4.09004
7.74_748.4228n	0	1	2	7.7433	748.423	8.5127	FGLEKR		P01024	Complement C3 OS=Homo sapiens OX=9606 GN=C3 PE=1 SV=2	35.7526	91.2849	86.7961	91.8988	39.2674	36.1096	35.836	54.8224	59.5532	53.4151	56.6018	60.0105	58.7301	31.0436	25.8573	29.1824	25.6478	31.6637	28.7219	56.6466	53.7433	62.1347	63.4796	52.0869	56.1202	33.8839	41.4711	34.6629	39.6002	35.3621	26.4212
6.50_1000.4738n	0	1	2	6.50452	1000.47	9.2729	NRWEDPGK		P01024	Complement C3 OS=Homo sapiens OX=9606 GN=C3 PE=1 SV=2	44.3297	67.2174	62.8604	68.8174	30.2598	28.2634	28.955	49.2569	49.6045	50.2776	44.8727	47.4775	47.9651	13.466	12.2529	12.7588	33.4292	37.3092	38.3478	49.5125	43.2767	48.5163	54.9402	53.6305	57.5415	62.4152	53.9351	58.0174	34.5551	29.5455	29.7993
12.56_893.5045n	0	1	2	12.5642	893.505	8.5167	LMNIFLK	[2] Oxidation M	P01024	Complement C3 OS=Homo sapiens OX=9606 GN=C3 PE=1 SV=2	79.9602	308.059	300.331	330.676	195.273	164.378	157.368	46.486	53.5621	51.2781	37.0378	48.0413	41.5373	4.44413	3.13736	0	15.2512	12.8354	20.2939	39.0156	40.7103	43.1493	60.3147	46.2063	50.9563	18.2103	20.0356	23.9226	1.40909	6.37674	7.28587
11.52_1789.8405n	0	1	2	11.5199	1789.84	8.8324	DICEEQVNSLPGSITK	[3] Carbamidomethyl C|[6] Deamidation Q	P01024	Complement C3 OS=Homo sapiens OX=9606 GN=C3 PE=1 SV=2	46.8167	88.9345	82.234	84.4886	100.231	54.9488	56.347	79.4716	68.6139	81.278	67.1866	65.8828	67.5198	21.111	17.5153	26.6808	77.9957	80.7312	68.7136	90.7618	86.4262	106.702	109.771	116.681	103.403	143.939	162.634	151.916	66.6706	66.5228	78.063
7.50_730.3861n	0	1	2	7.50208	730.386	9.2636	AEDLVGK		P01024	Complement C3 OS=Homo sapiens OX=9606 GN=C3 PE=1 SV=2	36.4241	58.618	59.5523	61.2957	41.4756	30.497	30.5531	31.3047	30.751	28.8338	24.6383	32.8713	25.7568	19.273	17.854	17.6512	33.2801	31.4089	28.4921	37.7249	32.1301	34.9935	47.1025	57.3089	45.3696	47.3671	43.8647	40.1691	32.1745	31.8457	34.1886
7.36_2000.9591n	0	2	2,3	7.36203	2000.96	8.3686	SGQSEDRQPVPGQQMTLK	[15] Oxidation M	P01024	Complement C3 OS=Homo sapiens OX=9606 GN=C3 PE=1 SV=2	58.231	314.387	332.727	347.334	371.725	374.484	391.539	89.9272	93.0992	95.1984	100.526	117.804	122.13	55.8418	54.7248	66.1242	61.4992	51.1487	46.5538	81.3814	93.9083	105.185	56.4054	79.6374	69.4406	43.8094	42.1958	47.984	56.672	61.6135	59.3684
11.42_1895.0149n	0	2	2,3	11.4226	1895.01	8.9865	NKFVTVQATFGTQVVEK		P01024	Complement C3 OS=Homo sapiens OX=9606 GN=C3 PE=1 SV=2	84.293	261.015	219.579	258.807	65.7788	45.9892	35.6882	191.907	164.458	158.672	118.426	115.783	114.978	0	2.80972	0	57.1153	43.962	47.233	71.5254	74.5884	88.3377	117.122	87.19	105.539	156.156	149.507	183.918	18.6938	18.4787	29.5827
9.19_1280.5893n	0	1	2	9.19155	1280.59	9.3417	ENEGFTVTAEGK		P01024	Complement C3 OS=Homo sapiens OX=9606 GN=C3 PE=1 SV=2	36.7393	71.6037	69.476	72.3849	60.8356	66.6091	65.6193	29.6906	35.6708	30.967	41.1932	30.3356	31.1643	34.412	40.5243	43.5357	72.5677	65.0763	67.1632	57.0237	57.2811	61.6406	80.6042	88.1948	82.9096	140.497	160.672	153.89	90.4183	93.7267	109.523
6.61_1681.6786n	0	2	2,3	6.61343	1681.68	8.165	KCCEDGMRENPMR	[2] Carbamidomethyl C|[3] Carbamidomethyl C	P01024	Complement C3 OS=Homo sapiens OX=9606 GN=C3 PE=1 SV=2	38.9276	110.694	108.84	102.078	55.8444	55.8823	54.5012	116.004	123.178	127.002	126.469	146.271	145.445	45.2872	46.3897	53.0133	35.9294	39.943	42.3922	90.2418	91.0304	114.897	87.3055	76.8399	75.7226	25.1477	38.7356	35.8144	40.1339	34.721	37.4621
13.81_2480.2208n	0	1	3	13.8108	2480.22	8.461	NTLIIYLDKVSHSEDDCLAFK	[17] Carbamidomethyl C	P01024	Complement C3 OS=Homo sapiens OX=9606 GN=C3 PE=1 SV=2	101.217	118.161	110.154	118.57	22.4482	12.6594	12.3233	104.317	100.24	107.628	69.6569	70.0152	60.3218	0	0	0	74.5636	81.5308	54.602	138.729	131.442	100.427	167.758	166.478	131.712	127.419	142.879	123.957	10.5414	0	6.10281
13.81_2480.2215n	0	1	4	13.8108	2480.22	8.3853	NTLIIYLDKVSHSEDDCLAFK	[17] Carbamidomethyl C	P01024	Complement C3 OS=Homo sapiens OX=9606 GN=C3 PE=1 SV=2	121.006	30.4949	27.8255	31.1096	0	0	0	44.8186	34.3313	43.6647	12.4655	16.1829	13.5665	0	0	0	20.7591	16.4304	11.7409	16.2699	33.7102	21.3594	56.7543	49.9163	26.5799	21.7805	34.2511	50.5784	0	0	0
5.25_696.3016n	0	1	2	5.25003	696.302	7.2498	FSCQR	[3] Carbamidomethyl C	P01024	Complement C3 OS=Homo sapiens OX=9606 GN=C3 PE=1 SV=2	34.6313	26.6614	30.8374	26.6936	11.7499	9.75102	11.337	21.136	24.8045	25.5009	19.2976	17.4381	15.9467	11.1087	12.2265	9.16385	13.05	16.9392	13.0892	21.1952	21.689	20.4522	23.246	26.6961	24.8775	22.7034	19.2548	24.6721	14.1659	13.8938	14.0156
6.74_872.4397n	0	1	2	6.73873	872.44	7.9893	QLANGVDR	[1] Deamidation Q	P01024	Complement C3 OS=Homo sapiens OX=9606 GN=C3 PE=1 SV=2	55.437	54.9791	52.1307	56.3379	20.2669	25.1497	15.501	29.7616	29.921	35.267	24.3724	25.1122	18.7595	5.15473	5.88956	6.39341	32.3234	36.4698	38.6079	34.224	27.2778	29.1468	52.9443	42.6951	46.9155	58.3754	62.7281	62.2738	18.2328	21.4531	20.7323
7.07_730.3283n	0	1	2	7.07333	730.328	---	WEDPGK		P01024	Complement C3 OS=Homo sapiens OX=9606 GN=C3 PE=1 SV=2	48.2419	35.6466	36.0178	40.0785	18.0357	17.1018	17.904	21.5664	25.1002	22.1126	17.3637	19.2765	19.7597	5.90293	7.08627	4.87686	25.3522	29.5861	22.1354	28.0548	22.7503	26.7423	30.8982	35.5959	35.4355	49.9613	47.8574	48.4065	19.7571	20.1532	20.1116
11.27_2199.0863n	0	1	3	11.2708	2199.09	7.8378	VPVAVQGEDTVQSLTQGDGVAK	[12] Deamidation Q|[16] Deamidation Q	P01024	Complement C3 OS=Homo sapiens OX=9606 GN=C3 PE=1 SV=2	103.563	254.805	189.623	205.181	281.27	224.411	221.211	7.0067	9.39767	6.94403	14.0149	11.1244	7.17909	20.0044	19.4445	27.0598	13.5297	9.77541	14.3464	2.22457	0	0	0	0	4.07661	51.1645	46.9385	46.4279	57.338	58.5731	60.9369
11.28_2199.0816n	0	1	4	11.2786	2199.08	7.8378	VPVAVQGEDTVQSLTQGDGVAK	[12] Deamidation Q|[16] Deamidation Q	P01024	Complement C3 OS=Homo sapiens OX=9606 GN=C3 PE=1 SV=2	105.559	171.523	146.617	182.445	238.518	196.81	176.616	9.24207	10.6014	4.18151	11.0308	17.3109	6.10581	19.2505	27.3879	19.3648	14.4529	10.9063	16.5215	0	1.12905	2.01847	0	0	0.682721	35.8433	40.3736	26.8749	47.8094	39.5134	45.9464
5.33_926.3051n	0	1	2	5.32783	926.305	9.1877	CCEDGMR	[1] Carbamidomethyl C|[2] Carbamidomethyl C	P01024	Complement C3 OS=Homo sapiens OX=9606 GN=C3 PE=1 SV=2	21.9077	29.9189	33.2541	39.1398	22.6925	22.8007	19.9047	22.6731	24.834	26.8571	23.0503	26.7739	25.8867	15.1798	17.0516	17.4018	24.4717	25.375	22.7023	25.9295	26.0835	24.7175	31.6319	31.0577	28.2825	34.1152	35.1281	38.7917	28.0153	25.1151	27.0693
15.95_4066.1179n	0	2	4,5	15.9524	4066.12	8.4549	VLLDGVQNPRAEDLVGKSLYVSATVILHSGSDMVQAER		P01024	Complement C3 OS=Homo sapiens OX=9606 GN=C3 PE=1 SV=2	72.4141	42.8504	32.2426	27.8718	176.05	184.017	150.712	178.127	157.778	194.741	213.156	218.895	217.419	83.2262	89.9965	127.696	32.7915	16.3535	33.3545	22.4213	21.7032	35.8809	33.9141	51.6017	23.2929	110.476	115.317	85.6325	239.261	267.079	271.339
15.66_3982.8961n	0	1	4	15.6567	3982.9	8.468	HLIVTPSGCGEQNMIGMTPTVIAVHYLDETEQWEK	[9] Carbamidomethyl C	P01024	Complement C3 OS=Homo sapiens OX=9606 GN=C3 PE=1 SV=2	131.122	192.207	156.691	202.617	8.09789	26.9505	10.8088	28.8682	27.4072	28.2279	11.3095	7.51574	2.08996	0	0	0	48.8096	49.0089	54.0526	37.2302	28.4549	37.7696	42.8714	48.6831	47.4646	74.1077	76.4772	73.6318	5.73929	1.46571	5.90415
15.15_4431.3153n	0	2	4,5	15.1462	4431.32	7.6455	TMQALPYSTVGNSNNYLHLSVLRTELRPGETLNVNFLLR	[33] Deamidation N	P01024	Complement C3 OS=Homo sapiens OX=9606 GN=C3 PE=1 SV=2	61.253	3.32268	1.05112	5.22061	54.9117	58.1657	65.7479	86.3089	84.8904	68.3681	79.0522	101.854	83.8712	30.9278	59.6507	73.2987	29.9187	41.4618	36.9014	50.0317	50.4178	36.1691	46.1533	49.4693	37.3635	99.9122	95.6859	92.3685	125.053	137.515	169.245
16.91_3534.7780n	0	2	3,4	16.9143	3534.78	8.378	AGDFLEANYMNLQRSYTVAIAGYALAQMGRLK		P01024	Complement C3 OS=Homo sapiens OX=9606 GN=C3 PE=1 SV=2	79.2628	4.59998	4.91407	4.62876	57.0601	51.1185	14.7255	142.185	142.426	140.551	84.0116	84.5896	98.7296	26.4992	48.6721	24.4189	77.5169	57.1119	68.6425	88.4358	99.696	106.827	75.2208	124.687	133.979	213.894	230.234	190.849	104.986	107.956	117.307
6.70_729.3648n	0	1	2	6.69905	729.365	8.8992	TLDPER		P01024	Complement C3 OS=Homo sapiens OX=9606 GN=C3 PE=1 SV=2	47.4744	43.6684	32.8496	39.269	6.91803	16.7843	10.753	18.5793	20.9756	20.2493	25.4728	22.2942	17.4598	14.0641	10.9175	13.6442	29.4445	24.4201	23.4483	29.3845	21.2326	26.7084	39.4886	22.6409	32.0091	18.4897	27.9843	17.0579	17.4596	14.5193	13.5005
8.47_768.4491n	0	1	2	8.46787	768.449	9.1483	VVPEGIR		P01024	Complement C3 OS=Homo sapiens OX=9606 GN=C3 PE=1 SV=2	24.7019	44.4682	39.9448	48.8975	38.7561	42.923	31.0639	34.8314	33.6929	27.204	37.2437	48.3844	32.6607	42.6477	34.3571	40.5732	30.0946	28.6332	17.5501	37.1698	29.1876	38.9156	49.8536	42.1875	46.591	39.9888	39.3664	42.2691	43.2457	47.2724	54.6417
17.79_3936.1182n	0	1	3	17.7904	3936.12	7.8768	EPGQDLVVLPLSITTDFIPSFRLVAYYTLIGASGQR		P01024	Complement C3 OS=Homo sapiens OX=9606 GN=C3 PE=1 SV=2	117.38	0	0	0	11.2759	0	0	65.0211	69.4756	67.8702	31.2208	7.68517	57.3417	0	0	0	10.4286	25.2359	9.39878	34.6197	27.681	49.5199	17.191	44.936	68.7776	102.395	141.401	108.919	0	0	0
17.09_2349.1882n	0	2	2,3	17.0932	2349.19	8.3845	NNNEKDMALTAFVLISLQEAK	[1] Deamidation N	P01024	Complement C3 OS=Homo sapiens OX=9606 GN=C3 PE=1 SV=2	67.2162	94.5772	122.654	116.179	37.4133	35.2129	42.7121	93.8247	100.025	102.62	63.444	91.7471	47.0137	0	7.42344	7.13831	78.9359	77.8449	74.3711	103.039	100.206	104.92	82.1059	118.452	127.508	166.617	184.895	118.208	51.759	41.8347	32.3285
17.33_2349.1869n	0	1	3	17.3306	2349.19	8.2284	NNNEKDMALTAFVLISLQEAK	[1] Deamidation N	P01024	Complement C3 OS=Homo sapiens OX=9606 GN=C3 PE=1 SV=2	86.3726	28.7179	45.8956	50.5468	3.90515	7.5098	4.52696	19.8697	19.915	30.3071	7.1898	21.8992	11.4554	0	0	0.628575	5.03911	18.5148	10.2018	10.0185	11.3559	20.9476	22.0391	36.6241	21.8955	33.9389	40.1594	30.6817	6.66733	4.19026	2.5354
15.34_3837.0852n	0	1	4	15.3446	3837.09	8.4793	SSLSVPYVIVPLKTGLQEVEVKAAVYHHFISDGVR		P01024	Complement C3 OS=Homo sapiens OX=9606 GN=C3 PE=1 SV=2	50.5645	17.0327	14.7152	34.0601	51.0288	51.9411	30.6223	83.9507	74.4904	85.4035	65.0149	83.6157	74.3094	16.2388	10.3166	17.8502	32.347	39.7581	36.5058	59.1552	46.8133	58.0854	67.991	45.0505	80.0219	106.31	113.397	110.605	56.8902	84.028	57.1949
10.26_1597.8666n	0	2	2,3	10.2631	1597.87	8.5168	IPIEDGSGEVVLSRK		P01024	Complement C3 OS=Homo sapiens OX=9606 GN=C3 PE=1 SV=2	49.3472	98.0901	88.8371	88.7819	27.9418	35.9512	22.5761	58.2447	52.2427	60.8626	99.1225	80.9145	77.6784	30.6718	33.3464	31.6683	15.2462	17.2363	9.84225	62.5335	58.114	65.3279	56.8255	45.6424	38.2463	18.4762	9.641	11.0118	24.0043	29.4185	27.873
9.95_1242.5876n	0	2	2,3	9.95024	1242.59	8.6888	YELDKAFSDR		P01024	Complement C3 OS=Homo sapiens OX=9606 GN=C3 PE=1 SV=2	110.956	91.6516	80.8532	83.853	2.92252	0.833923	0.593266	33.7995	36.1365	31.892	15.3797	17.0727	17.2193	0	0	0	13.8789	22.1433	24.0719	26.7669	28.045	22.8518	33.975	58.5209	36.7452	26.0492	25.7962	33.7548	0	0	0.160387
7.28_872.4406n	0	1	2	7.27565	872.441	7.4258	QLANGVDR	[4] Deamidation N	P01024	Complement C3 OS=Homo sapiens OX=9606 GN=C3 PE=1 SV=2	72.0121	10.3682	10.5052	8.49814	9.14076	4.39757	4.13312	7.87218	7.44464	8.52116	2.88145	4.71233	2.40524	1.93194	3.8696	2.50669	5.74648	8.44084	5.08653	7.80707	6.71478	9.08796	13.4345	11.2714	12.8087	12.86	26.4498	19.1316	4.64544	6.47172	4.71238
10.24_904.5389n	0	1	2	10.2437	904.539	7.7768	GVFVLNKK	[6] Deamidation N	P01024	Complement C3 OS=Homo sapiens OX=9606 GN=C3 PE=1 SV=2	29.9478	24.3921	19.1301	23.7529	29.7546	23.2116	18.1384	15.1793	15.2154	20.1987	17.1098	17.3732	16.6111	14.5228	18.0086	13.1805	8.72813	15.5884	14.2504	21.0597	21.2754	17.8354	21.9414	28.9424	23.752	22.6279	29.6122	30.2327	23.9602	28.7173	23.0136
6.41_1243.5940n	0	2	2,3	6.40647	1243.59	8.783	DKNRWEDPGK		P01024	Complement C3 OS=Homo sapiens OX=9606 GN=C3 PE=1 SV=2	49.7182	65.252	47.6083	67.6342	26.5925	25.491	26.9465	45.9482	49.0711	48.2027	48.2681	52.7532	52.0999	10.9128	10.5293	13.14	23.2998	21.7635	21.5391	43.8962	46.1377	46.7888	45.7258	42.4458	47.3061	27.0154	23.7215	34.0854	23.8326	21.1365	21.2625
17.65_2782.4646n	0	1	3	17.6504	2782.46	8.7072	LMNIFLKDSITTWEILAVSMSDKK		P01024	Complement C3 OS=Homo sapiens OX=9606 GN=C3 PE=1 SV=2	92.5169	0	0	0	40.0109	7.94461	1.39387	51.6143	48.7357	73.2996	35.6007	27.5006	34.7311	12.0806	4.65623	15.2383	6.87024	29.3778	12.8304	44.9647	23.2018	59.6301	12.4048	47.1373	64.8361	52.968	44.4967	62.2103	10.5427	9.62702	5.07138
16.04_3260.7742n	0	1	3	16.0389	3260.77	8.3702	VVLVSLQSGYLFIQTDKTIYTPGSTVLYR		P01024	Complement C3 OS=Homo sapiens OX=9606 GN=C3 PE=1 SV=2	109.354	10.0751	0	1.58467	47.5562	1.12313	1.11761	39.2366	32.5626	28.3395	6.11751	9.80211	7.12728	10.5799	3.7571	2.09109	45.2497	30.5016	12.0456	41.35	63.3025	50.2813	59.0913	74.6971	48.0899	60.7046	44.0517	67.3964	5.72424	1.926	0
13.67_2594.2791n	0	1	3	13.6707	2594.28	8.3835	TMQALPYSTVGNSNNYLHLSVLR	[2] Oxidation M|[12] Deamidation N	P01024	Complement C3 OS=Homo sapiens OX=9606 GN=C3 PE=1 SV=2	155.115	179.386	169.435	193.413	172.623	158.98	144.651	2.94545	5.34241	8.27497	6.71655	8.8591	7.89347	0	0	0	0	0	0	3.09684	3.07041	1.42234	6.95856	3.92224	4.72138	1.82282	0	0	0	1.67895	0
13.52_2594.2809n	0	1	3	13.5151	2594.28	8.0778	TMQALPYSTVGNSNNYLHLSVLR	[2] Oxidation M|[15] Deamidation N	P01024	Complement C3 OS=Homo sapiens OX=9606 GN=C3 PE=1 SV=2	102.156	76.4173	66.8378	76.6716	74.3556	70.5324	64.84	0	3.29797	0	2.44727	0	0	0	0	0	0	0	0	0	0	0	0	0	0	0	0	0	0	0	0
6.87_1086.6284n	0	1	2	6.87102	1086.63	7.7695	EALKLEEKK		P01024	Complement C3 OS=Homo sapiens OX=9606 GN=C3 PE=1 SV=2	52.1232	18.4144	22.2274	23.2852	4.73095	5.81969	1.06712	18.9557	17.0772	16.5826	16.301	22.9413	21.4369	2.68539	4.18354	3.74632	5.52602	4.3594	8.13413	12.5393	11.7538	13.081	5.66243	12.5382	5.88195	3.44316	6.4009	6.14811	5.11424	4.28421	5.61414
14.29_2990.5005n	0	1	4	14.2941	2990.5	8.4391	AEDLVGKSLYVSATVILHSGSDMVQAER	[23] Oxidation M	P01024	Complement C3 OS=Homo sapiens OX=9606 GN=C3 PE=1 SV=2	143.23	162.026	128.538	116.929	187.945	126.091	125.458	21.0702	35.6889	30.8131	35.3018	32.5715	27.3764	0	1.90163	0.493358	0	0.885455	0.54351	13.0756	4.43006	2.66344	4.04941	0	2.64172	1.0122	0	2.67846	1.1316	1.44413	4.41558
13.52_1816.8697n	0	1	2	13.5151	1816.87	8.1943	SNLDEDIIAEENIVSR	[2] Deamidation N	P01024	Complement C3 OS=Homo sapiens OX=9606 GN=C3 PE=1 SV=2	41.9214	18.3677	22.6499	16.2039	19.7156	19.2667	24.6261	41.7287	41.4387	40.0009	45.0655	56.8968	41.1926	13.114	11.2064	17.1403	22.3196	23.8963	24.0494	39.3834	32.653	40.6547	31.8108	38.8793	46.2004	31.6299	51.9035	35.8912	36.2824	22.3515	40.9674
8.55_1546.7834n	0	2	2,3	8.54957	1546.78	8.5491	SDDKVTLEERLDK		P01024	Complement C3 OS=Homo sapiens OX=9606 GN=C3 PE=1 SV=2	78.5327	90.1549	73.5524	92.6821	27.6409	28.6662	28.6157	45.7248	49.5242	55.1891	103.248	95.9631	90.0977	34.9661	37.3048	35.2415	6.68953	10.5407	9.33429	40.5745	48.4093	59.0399	34.3812	33.3979	34.5037	3.00059	3.30944	1.28144	12.5784	14.2464	16.378
11.63_1746.6866n	0	1	2	11.6288	1746.69	7.3648	VYAYYNLEESCTR	[2] Phosphoryl STY|[11] Carbamidomethyl C	P01024	Complement C3 OS=Homo sapiens OX=9606 GN=C3 PE=1 SV=2	84.9902	98.541	89.9443	114.623	98.6644	115.563	99.9728	21.2497	26.9128	21.6062	28.9103	30.0114	26.057	3.95263	1.33196	1.82332	1.49994	3.42003	0	15.773	13.2015	19.1171	16.064	13.0882	20.1339	0	0	0	0	0	0
11.13_3393.6415n	0	2	4,5	11.1347	3393.64	8.1201	LESEETMVLEAHDAQGDVPVTVTVHDFPGKK	[7] Oxidation M	P01024	Complement C3 OS=Homo sapiens OX=9606 GN=C3 PE=1 SV=2	68.417	79.6081	63.2133	69.7324	164.487	114.334	127.052	12.7133	12.7263	27.3044	56.7455	38.6189	53.7977	87.0992	62.6968	73.1802	76.7257	53.3663	31.7351	114.992	108.492	104.416	24.022	34.1111	23.2892	32.3205	17.6661	20.0382	42.6192	53.7268	38.8505
13.66_1371.6092n	0	1	2	13.663	1371.61	7.8823	VTIKPAPETEK	[2] Phosphoryl STY|[9] Phosphoryl STY	P01024	Complement C3 OS=Homo sapiens OX=9606 GN=C3 PE=1 SV=2	51.7998	17.5149	18.4832	15.9713	9.01497	13.3396	8.6127	10.8844	6.69552	10.9722	9.5134	9.95346	11.3719	2.64467	1.08839	2.65698	2.68313	5.6176	3.2412	6.16003	5.80354	6.49241	3.22822	4.88943	3.44189	10.028	10.5373	12.3572	2.95752	2.76736	8.34381
10.20_1733.8619n	0	2	2,4	10.2009	1733.86	8.8814	YISKYELDKAFSDR		P01024	Complement C3 OS=Homo sapiens OX=9606 GN=C3 PE=1 SV=2	101.262	136.809	129.39	166.469	1.37446	0	0	59.5231	53.9508	54.1952	35.5981	25.5641	30.5669	0	0	0	26.4126	9.99997	22.4126	43.3838	43.3742	33.981	68.6943	57.3327	61.787	39.453	36.8526	40.5283	1.1272	0.860612	2.72991
7.33_1553.5844n	0	2	2,3	7.33479	1553.58	8.1537	CCEDGMRENPMR	[1] Carbamidomethyl C|[2] Carbamidomethyl C	P01024	Complement C3 OS=Homo sapiens OX=9606 GN=C3 PE=1 SV=2	34.8243	34.965	37.8442	34.7577	26.1272	24.7796	17.885	38.3294	37.7242	41.8904	49.2395	56.809	54.0561	11.0725	15.1519	17.1946	14.8982	10.64	15.8955	23.415	24.2378	30.3399	20.1333	30.1527	27.4042	10.8469	11.4523	10.6411	14.9149	12.4357	9.89972
13.78_1938.9618n	0	1	2	13.7797	1938.96	7.7025	DSITTWEILAVSMSDKK	[13] Oxidation M	P01024	Complement C3 OS=Homo sapiens OX=9606 GN=C3 PE=1 SV=2	103.162	112.706	87.8726	113.751	53.3714	47.6932	42.9149	18.7094	12.6585	17.5531	21.0138	16.8743	21.1339	0	0	1.19585	18.7398	25.353	26.1655	18.0935	18.077	15.2694	9.27093	11.5831	5.67834	18.9675	22.8841	15.0326	1.04625	1.55937	0
17.67_2278.0823n	0	1	2	17.6659	2278.08	7.5708	VPVAVQGEDTVQSLTQGDGVAK	[6] Deamidation Q|[15] Phosphoryl STY	P01024	Complement C3 OS=Homo sapiens OX=9606 GN=C3 PE=1 SV=2	85.7622	34.118	82.0615	72.9988	3.98114	6.89228	35.7057	13.3829	28.4715	29.5911	7.96319	24.0331	12.0977	0	3.7128	11.5103	20.7861	7.48051	28.0195	12.3419	26.245	27.3738	18.2468	41.1832	45.984	43.9354	64.6866	27.8163	22.901	23.21	15.955
6.50_819.3913n	0	1	2	6.49673	819.391	8.5143	FYHPEK		P01024	Complement C3 OS=Homo sapiens OX=9606 GN=C3 PE=1 SV=2	32.0043	8.49304	7.84113	8.84694	6.20071	6.01434	6.4898	7.85779	8.5633	9.58886	8.26643	8.27475	8.64945	4.44181	4.21597	4.27121	8.49322	8.93244	8.93254	7.32305	8.33148	7.88792	9.60819	11.3641	11.7568	17.8045	15.8579	16.9305	10.8667	9.99393	10.3882
15.87_3122.3916n	0	1	3	15.8745	3122.39	7.7497	YRGDQDATMSILDISMMTGFAPDTDDLK	[16] Oxidation M	P01024	Complement C3 OS=Homo sapiens OX=9606 GN=C3 PE=1 SV=2	166.971	135.074	127.748	133.21	1.97715	12.6917	13.936	6.88622	10.6254	3.04053	0	0.74037	0.497275	0	0	0	2.47562	1.51426	9.8917	1.67859	0	0	0	2.22374	2.27315	17.0459	5.7714	1.83201	0	0	0
7.07_1289.5857n	0	1	2	7.06557	1289.59	8.8809	SGSDEVQVGQQR	[10] Deamidation Q	P01024	Complement C3 OS=Homo sapiens OX=9606 GN=C3 PE=1 SV=2	46.5544	17.9759	15.4019	15.0163	4.13077	2.12711	6.28853	19.863	18.4338	19.7884	17.274	19.3546	24.1713	5.84166	4.3593	4.35565	10.7648	14.9425	12.1092	10.0652	10.6915	12.5256	9.01779	9.32169	8.53633	10.592	9.6186	13.6547	6.75063	6.14236	5.83836
7.14_1076.5293n	0	1	2	7.14337	1076.53	7.2703	AKDQLTCNK	[7] Carbamidomethyl C	P01024	Complement C3 OS=Homo sapiens OX=9606 GN=C3 PE=1 SV=2	47.4445	4.21741	0.515233	2.72512	12.7453	11.2572	8.99282	8.67213	7.01882	6.69164	10.1923	9.69849	10.7978	12.7442	16.9272	20.0767	10.0096	9.26551	9.4798	10.4752	11.4436	10.0218	14.4259	14.3183	11.317	9.92992	10.2585	14.5404	16.2897	11.4484	13.9719
5.04_1076.5283n	0	1	2	5.03993	1076.53	7.8045	AKDQLTCNK	[7] Carbamidomethyl C	P01024	Complement C3 OS=Homo sapiens OX=9606 GN=C3 PE=1 SV=2	65.6629	10.3435	10.7353	11.8333	2.25222	4.1729	1.21583	5.48231	5.65872	6.03687	3.71363	4.08648	4.17478	0.459122	1.25084	2.02613	5.53558	7.56701	6.49402	5.93418	6.76522	5.11882	9.45795	9.28676	9.5486	13.565	12.2742	15.1826	2.85875	3.83432	3.88139
15.74_1877.9226n	0	1	2	15.7423	1877.92	7.3001	SEFPESWLWNVEDLK		P01024	Complement C3 OS=Homo sapiens OX=9606 GN=C3 PE=1 SV=2	132.82	68.0971	60.3561	59.9574	0	0	0	18.3287	19.1803	16.9752	0	0	0	0	0	0	11.2447	6.37291	1.13204	24.5024	14.5819	12.411	39.8578	33.6514	40.446	23.5361	14.4935	18.9368	0	0	0
4.02_1054.3999n	0	1	2	4.02057	1054.4	8.0145	KCCEDGMR	[2] Carbamidomethyl C|[3] Carbamidomethyl C	P01024	Complement C3 OS=Homo sapiens OX=9606 GN=C3 PE=1 SV=2	34.8596	27.264	24.409	27.0216	11.1409	8.62116	11.706	16.9518	17.5541	15.1603	16.19	15.3634	16.1734	11.5254	7.63739	7.49058	13.9077	13.7512	13.5341	16.019	16.5374	20.06	23.5169	21.3694	20.5561	22.4365	24.0383	23.3134	11.9606	10.785	14.5068
7.74_1239.6019n	0	1	2	7.7433	1239.6	8.9942	AELQCPQPAAR	[5] Carbamidomethyl C	P01024	Complement C3 OS=Homo sapiens OX=9606 GN=C3 PE=1 SV=2	37.9463	4.31264	4.76164	2.22641	8.53263	8.25487	6.38867	6.1883	9.2201	10.2282	10.3948	11.8145	10.1806	6.99673	8.12206	9.32223	5.78761	4.76777	7.43695	14.8611	4.73324	9.69565	10.3684	9.39218	6.99309	5.79671	8.03148	9.38186	7.68343	12.1172	11.0491
11.26_2579.2803n	0	1	4	11.2631	2579.28	7.341	QKPDGVFQEDAPVIHQEMIGGLR	[18] Oxidation M	P01024	Complement C3 OS=Homo sapiens OX=9606 GN=C3 PE=1 SV=2	100.232	54.5154	41.5877	53.1674	44.4826	35.9714	38.3016	9.48473	13.3611	14.0697	12.7402	9.61577	6.27117	0	0	0	2.52143	5.14263	0	5.2924	3.23738	4.49671	0.706164	6.02512	1.00073	3.9603	2.27169	4.85042	0	1.95526	0
15.59_2694.2425n	0	1	3	15.5944	2694.24	8.1342	YYGGGYGSTQATFMVFQALAQYQK	[14] Oxidation M	P01024	Complement C3 OS=Homo sapiens OX=9606 GN=C3 PE=1 SV=2	149.978	113.48	81.8525	84.2566	0	0	0	6.99866	6.7192	10.8625	6.60259	7.85732	6.91816	0	0	0	22.7843	18.4451	7.55969	14.2792	12.7159	2.86671	4.25468	8.0988	0.719266	7.37838	7.53353	4.93385	0	0	0
11.22_775.4584n	0	1	2	11.2241	775.458	9.6556	GVFVLNK		P01024	Complement C3 OS=Homo sapiens OX=9606 GN=C3 PE=1 SV=2	51.1804	5.52832	1.6564	7.79679	16.2063	12.2635	9.06024	9.49381	8.02224	7.80418	5.37002	3.47961	5.21863	11.1741	11.5496	5.28214	2.8802	4.16739	5.20041	5.9791	2.64959	5.74428	9.24262	10.252	8.74133	8.53708	17.1713	13.1998	10.8891	16.9349	6.68601
17.86_3689.0373n	0	1	3	17.8605	3689.04	8.3227	RAPSTWLTAYVVKVFSLAVNLIAIDSQVLCGAVK	[30] Carbamidomethyl C	P01024	Complement C3 OS=Homo sapiens OX=9606 GN=C3 PE=1 SV=2	129.004	0	0	0	28.5261	0	0	20.4922	7.95918	11.7431	6.71379	0	26.9366	4.13851	3.04191	0	37.2541	20.2864	9.20844	16.8875	2.57554	14.7503	0	8.69699	19.2542	57.1676	49.7041	24.7894	2.80853	0	0
5.88_1064.5677n	0	1	2	5.88032	1064.57	8.2955	MDKVGKYPK		P01024	Complement C3 OS=Homo sapiens OX=9606 GN=C3 PE=1 SV=2	182.115	4.11624	5.14457	5.09357	0.120277	0.108661	0	10.1584	9.29135	11.313	9.50837	10.8788	9.84389	2.35074	2.25005	2.58387	1.25347	0.875088	1.29145	5.83228	7.00096	7.58452	5.64415	4.31223	2.53196	0.0665246	0.036774	0.0377214	0.620892	0	0.0302258
7.18_666.3218n	0	1	2	7.18227	666.322	8.9461	YELDK		P01024	Complement C3 OS=Homo sapiens OX=9606 GN=C3 PE=1 SV=2	88.5648	5.21527	5.35488	7.40378	0.357103	0.241062	0.957833	2.42988	3.16224	2.43875	1.11864	1.85581	0.997151	0	0	0	3.18504	3.89912	3.07581	2.86581	2.4585	2.21194	4.95295	4.0785	6.46678	8.13709	10.1566	9.56148	1.54473	1.26185	0.339775
13.19_1667.8865n	0	1	3	13.1883	1667.89	8.0702	AFSDRNTLIIYLDK		P01024	Complement C3 OS=Homo sapiens OX=9606 GN=C3 PE=1 SV=2	123.013	32.3421	19.4368	8.99166	2.36846	2.72973	1.55869	13.3791	13.0709	12.2755	5.06822	8.52717	5.78014	0	0	0	2.94548	4.17814	6.80214	8.84878	18.4057	9.84232	23.3091	16.7563	23.6289	6.7202	6.87111	13.7885	0	0	0
11.45_1641.7449n	0	1	3	11.4498	1641.74	7.6384	AGDFLEANYMNLQR	[8] Deamidation N	P01024	Complement C3 OS=Homo sapiens OX=9606 GN=C3 PE=1 SV=2	78.2746	0	0	1.63336	1.12628	0	2.0065	1.99848	3.69804	3.93651	3.35939	3.22493	1.26411	24.1252	18.8569	19.8759	13.7281	20.3787	16.0392	16.3894	9.58394	14.8824	11.7933	6.21231	13.0119	10.2294	7.69705	10.8227	7.37776	8.10882	10.1416
11.80_1142.6090n	0	1	2	11.8	1142.61	7.3788	VVPEGIRMNK	[9] Deamidation N	P01024	Complement C3 OS=Homo sapiens OX=9606 GN=C3 PE=1 SV=2	125.007	0	0	0	0	0	0	4.52934	6.45616	1.89807	2.07215	6.57685	3.09069	10.7991	5.73238	2.5343	8.67426	6.29401	4.42785	22.7086	13.0829	6.33664	22.2905	14.3997	12.3488	17.3593	11.2513	13.1259	11.2155	4.0742	13.2334
13.89_1872.0107n	0	1	2	13.8886	1872.01	7.8273	TELRPGETLNVNFLLR	[12] Deamidation N	P01024	Complement C3 OS=Homo sapiens OX=9606 GN=C3 PE=1 SV=2	76.316	21.4504	26.5848	34.8573	23.4277	9.76056	12.4319	6.40107	8.05039	9.47983	3.2725	7.33659	1.04028	3.34142	2.50702	4.76681	5.74927	5.77644	4.40156	15.2079	9.46357	17.3503	21.757	19.2805	26.3955	17.5686	20.6013	14.3683	5.14794	8.06015	5.90972
9.13_1985.9499n	0	1	3	9.12928	1985.95	8.0744	SGQSEDRQPVPGQQMTLK	[3] Deamidation Q	P01024	Complement C3 OS=Homo sapiens OX=9606 GN=C3 PE=1 SV=2	60.9274	5.69407	4.0291	8.27388	8.42975	3.16856	7.57817	13.1428	15.0288	18.5519	21.8047	27.3642	18.7556	2.59913	4.58562	4.01519	13.8367	10.3419	15.3761	11.4598	6.27906	10.7157	13.4778	15.1478	15.6591	6.28208	9.57526	8.39656	6.55716	11.3611	12.3049
17.33_2768.5948n	3	3	2,3,4	17.3332	2768.59	9.6032	LLLFSPSVVHLGVPLSVGVQLQDVPR		P0C0L5	Complement C4-B OS=Homo sapiens OX=9606 GN=C4B PE=1 SV=2	17.9403	2832.44	3012.35	3221.54	4546.1	4634.12	4295.21	3893.26	3734.14	3888.86	4883.52	5025.55	4243.3	3927.2	4457.89	4523.36	3978.3	3555.05	3824.41	5292.9	5334.49	5117.51	5313.28	5679.39	5198.57	4763.49	5054.49	4825.71	5777.43	6427.87	6146.47
17.34_2768.5933n	0	1	3	17.3383	2768.59	9.6032	LLLFSPSVVHLGVPLSVGVQLQDVPR		P0C0L5	Complement C4-B OS=Homo sapiens OX=9606 GN=C4B PE=1 SV=2	24.1057	166.842	180.666	198.628	284.524	329.427	288.997	275.681	257.664	286.552	338.884	388.602	314.729	241.319	273.676	305.745	263.887	229.316	275.415	402.637	332.327	375.991	335.135	410.871	351.963	308.253	353.829	272.458	333.943	459.409	403.438
16.38_2482.2919n	2	2	2,3	16.3812	2482.29	9.2226	VTASDPLDTLGSEGALSPGGVASLLR		P0C0L5	Complement C4-B OS=Homo sapiens OX=9606 GN=C4B PE=1 SV=2	16.9392	4643.19	4380.74	4418.24	3879.83	4072.45	3785.37	4062.59	3785.89	3822.88	4541.97	4554.53	4117.83	3413.82	3639.36	3925.06	3658.94	3507.39	3540.51	4777.05	4679.38	4804.64	5067.12	5320.51	5045.56	4573.36	4701.87	4711.11	5206.91	6050.27	6053.32
15.02_2224.1114n	0	2	2,3	15.0178	2224.11	9.5006	ALEILQEEDLIDEDDIPVR		P0C0L5	Complement C4-B OS=Homo sapiens OX=9606 GN=C4B PE=1 SV=2	37.6033	2188.38	2074.54	2043.16	2192.02	1668.88	1690.2	2291.85	2317.64	2188.26	2694.53	2348.9	2308.2	1230.18	1181.12	1197.05	2116.94	2244.97	2071.31	3278.39	3291.82	3467.39	3293.65	3330.5	3439.24	2984.17	3334.07	2951.41	2107.06	2057.54	1996.39
16.65_1629.9720n	2	2	2,3	16.6497	1629.97	9.6521	HLVPGAPFLLQALVR		P0C0L5	Complement C4-B OS=Homo sapiens OX=9606 GN=C4B PE=1 SV=2	19.2692	2511.46	2288.02	2564.42	3950.23	3794.97	3792.89	3369.19	3250.83	3443.62	4316.23	4115.42	3680.63	3049.55	3153.72	3510.59	2989.61	2931.44	2977.16	4341.48	4026.21	4172.61	4178.69	4500.24	4467.08	3599.71	3712.51	3490.39	4274.14	4948.03	5004.99
12.54_1559.8463n	0	2	2,3	12.537	1559.85	9.6551	GPEVQLVAHSPWLK		P0C0L5	Complement C4-B OS=Homo sapiens OX=9606 GN=C4B PE=1 SV=2	20.5313	2258.65	2175.51	2155.18	3185.66	2501.3	2317.73	2303.13	2248.51	2282.34	2551.34	2660.34	2477.85	2911.62	2726.67	2395.63	2358.95	2305.93	2262.81	3468.03	3430.88	3390.56	4160.91	3542.54	3442.23	2992.44	2900.57	3139.42	3445.16	3295.13	3364.91
13.96_2271.9896n	0	2	2,3	13.9625	2271.99	9.687	AACAQLNDFLQEYGTQGCQV	[3] Carbamidomethyl C|[18] Carbamidomethyl C	P0C0L5	Complement C4-B OS=Homo sapiens OX=9606 GN=C4B PE=1 SV=2	16.1247	1837.31	1637.51	1630.59	2539.96	2108.33	1961.3	2083.18	2055.39	1957.88	2600.47	2561.79	2365.89	2891.68	2890.44	2687.66	1926.13	1871.22	1959.79	2899.22	2500.66	2720.42	2980.24	2841.5	2718.33	2233.58	2584.4	2541.25	3313.4	3173.57	3074.45
14.73_1562.8415n	0	2	2,3	14.726	1562.84	9.5061	TTNIQGINLLFSSR		P0C0L5	Complement C4-B OS=Homo sapiens OX=9606 GN=C4B PE=1 SV=2	19.3367	1459.45	1294.56	1404.32	1862.81	1673.72	1587.39	1598.49	1557.58	1543.45	1799.46	1682.35	1672.53	1702.45	1670.12	1613.81	1537.58	1573.12	1498.1	2236.52	2149.32	2108.4	2448.8	2454.99	2314.17	1961.07	2028.94	1953.94	2152.14	2241.99	2136.98
11.38_1908.8748n	0	2	2,3	11.3798	1908.87	9.7952	LLATLCSAEVCQCAEGK	[6] Carbamidomethyl C|[11] Carbamidomethyl C|[13] Carbamidomethyl C	P0C0L5	Complement C4-B OS=Homo sapiens OX=9606 GN=C4B PE=1 SV=2	17.302	1909.78	1455.79	1651.2	2253.87	1712.3	1639.7	1622.24	1535.15	1470.93	1978.07	1842.59	1680.49	2489.83	2235.59	2120.39	1850.59	1655.03	1711.07	2402.82	2333.09	2386.5	3040.8	2604.54	2257.12	1952.84	2062.05	2095.59	2493.05	2549.16	2370.97
15.13_2084.1634n	0	2	2,3	15.1346	2084.16	9.8967	ASAGLLGAHAAAITAYALTLTK		P0C0L5	Complement C4-B OS=Homo sapiens OX=9606 GN=C4B PE=1 SV=2	34.1298	3883.86	3344.05	3755.54	2236.66	1987.21	1912.49	2861.34	2858.64	2678.13	2913.49	2790.26	2520.51	1918.14	1863.34	1958.61	2672.16	2932.68	2643.77	4080.27	4047.07	4235.81	4887.74	4676.41	4473.33	3713.41	4200.29	4094.74	2913.32	3097.81	3489.98
15.14_2084.1610n	0	1	3	15.1423	2084.16	9.8967	ASAGLLGAHAAAITAYALTLTK		P0C0L5	Complement C4-B OS=Homo sapiens OX=9606 GN=C4B PE=1 SV=2	58.4657	136.887	115.051	147.974	66.2399	27.9145	35.6848	129.558	102.075	104.404	102.713	85.1076	59.1273	18.6958	26.5226	15.6692	80.306	87.2824	90.2836	146.335	115.527	150.381	203.887	131.971	131.637	142.981	185.156	138.322	98.7166	104.006	82.7142
11.94_1113.6147n	0	1	2	11.94	1113.61	9.7735	VGDTLNLNLR		P0C0L5	Complement C4-B OS=Homo sapiens OX=9606 GN=C4B PE=1 SV=2	22.887	945.744	763.817	878.327	1042.94	811.333	876.232	934.902	902.185	932.698	1096.96	1007.67	968.888	1016.42	912.506	830.417	783.881	856.969	775.228	1195.66	1107.63	1459.56	1350.4	1331.62	1301.06	1036.09	1188.97	1224.12	1396.99	1236.68	1222.51
16.50_2777.3512n	0	2	2,3	16.5019	2777.35	9.212	STQDTVIALDALSAYWIASHTTEER		P0C0L5	Complement C4-B OS=Homo sapiens OX=9606 GN=C4B PE=1 SV=2	36.9643	2633.19	2410.21	2594.25	1604.73	1369.87	1241.22	2047.47	1873.37	1960.78	1798.9	1773.16	1574.1	1217.25	1175.94	1210.03	1852.2	1800.28	1883.22	2894.63	2674.66	2825.8	3296.07	3255.74	3234.41	2747.47	2927.08	2896.83	1984.97	2260.5	2181.91
10.36_1540.8094n	0	2	2,3	10.3643	1540.81	9.5256	VLSLAQEQVGGSPEK		P0C0L5	Complement C4-B OS=Homo sapiens OX=9606 GN=C4B PE=1 SV=2	26.3611	1518.71	1245.72	1457.06	1149.52	987.542	947.891	1100.87	1108.65	1089.24	1014.11	1008.27	986.042	971.735	845.814	924.369	1057.85	1057.78	978.323	1329.44	1372.18	1424.59	1851.9	1692.12	1571.31	1560.63	1668.04	1596.11	1398.37	1365.75	1408.33
13.68_2550.1699n	0	2	2,3	13.6785	2550.17	8.8473	TLEIPGNSDPNMIPDGDFNSYVR		P0C0L5	Complement C4-B OS=Homo sapiens OX=9606 GN=C4B PE=1 SV=2	23.182	1327.48	1283.89	1418.97	1305.41	1301.46	1198.89	1535.07	1483.61	1468.53	1915.8	1761.6	1704.39	1941.23	1849.41	1729.95	1444.31	1478.74	1362.42	2310.64	2344.53	2281.12	2834.83	2533.22	2324.37	2015.77	2190.1	2070.2	2574.6	2411.9	2565.42
9.67_1258.6220n	0	1	2	9.67398	1258.62	9.4391	EMSGSPASGIPVK		P0C0L5	Complement C4-B OS=Homo sapiens OX=9606 GN=C4B PE=1 SV=2	98.1379	0.948139	0	0	11.0567	11.0187	11.4055	20.6074	27.5055	30.03	58.6137	61.3427	65.23	50.9717	46.1028	54.9133	34.6079	33.1448	32.1102	30.7534	27.3611	35.6863	36.195	31.9396	38.595	38.657	43.8888	33.3853	70.1965	70.1712	70.3975
9.68_1258.6230n	0	1	2	9.68175	1258.62	9.4391	EMSGSPASGIPVK		P0C0L5	Complement C4-B OS=Homo sapiens OX=9606 GN=C4B PE=1 SV=2	49.3211	329.526	267.646	292.343	357.919	295.843	298.6	777.057	859.037	865.828	870.72	867.287	857.803	934.188	878.957	829.208	853.655	782.401	832.095	1102.76	1174.38	1234.36	1269.94	1163.86	1184.13	1248.55	1208.81	1188.52	1247.75	1296.59	1313.86
12.21_2573.3712n	0	2	3,4	12.2133	2573.37	8.6158	LTVAAPPSGGPGFLSIERPDSRPPR		P0C0L5	Complement C4-B OS=Homo sapiens OX=9606 GN=C4B PE=1 SV=2	22.9753	2467.83	2284.56	2464.94	2980.72	2378.67	2333.09	1723.54	1584.17	1584.68	1917.42	1770.07	1819.31	2960.85	2546.82	2481.66	2466.44	2541.9	2293.83	3544.7	3770.27	3674.06	4341.64	4038.26	3937.24	2907.38	2799.17	3272.72	3475.69	2944.87	3077.25
13.67_2804.4886n	0	2	3,4	13.6707	2804.49	8.6581	ITPGKPYILTVPGHLDEMQLDIQAR		P0C0L5	Complement C4-B OS=Homo sapiens OX=9606 GN=C4B PE=1 SV=2	34.1373	1040.43	983.759	1055.78	2498.58	2285.69	2094.4	1238.46	1209.43	1100.35	1812.51	1654.4	1556.33	2138.47	2009.66	1845.41	1538.49	1484.01	1434.89	2166.53	2248.89	2197.39	2498.27	2129.63	2090.62	2416.69	2594.98	2526.96	3064.77	2758.77	2929.41
7.56_1034.5410n	0	1	2	7.55655	1034.54	9.3375	LGQYASPTAK		P0C0L5	Complement C4-B OS=Homo sapiens OX=9606 GN=C4B PE=1 SV=2	19.0968	441.474	497.43	471.248	500.115	475.576	428.446	587.151	576.93	559.97	654.378	691.611	661.057	480.871	594.417	535.971	431.634	390.44	383.337	622.818	554.285	662.856	589.241	672.993	657.792	530.719	532.766	523.26	635.269	597.497	632.166
13.97_3096.5260n	0	2	3,4	13.9703	3096.53	9.0723	LQETSNWLLSQQQADGSFQDLSPVIHR		P0C0L5	Complement C4-B OS=Homo sapiens OX=9606 GN=C4B PE=1 SV=2	40.2144	1630.52	1630.22	1604.68	1708.66	1501.31	1440.87	641.78	689.131	634.727	807.839	764.957	746.224	1136.82	1277.6	1207.89	1280.09	1254.67	1314.85	1344.96	1166.41	1319.06	1571.95	1443.44	1545.59	1349.19	1702.57	1557.43	1498.45	1419.27	1457.5
10.13_1611.8782n	0	2	2,3	10.1348	1611.88	9.1519	YIYGKPVQGVAYVR		P0C0L5	Complement C4-B OS=Homo sapiens OX=9606 GN=C4B PE=1 SV=2	22.4657	1181.04	940.651	1240.75	1337.93	1035.84	1137.57	1385.7	1273.65	1234.99	1399.54	1417.04	1260.07	1409.94	1318.36	1263.92	1258.53	1091.31	1142.82	1685.1	1878.01	1880.34	2112.95	1934.72	1737.04	1652.07	1900.07	1797.62	1738.05	1816.88	1827.49
10.13_1611.8786n	0	1	2	10.1348	1611.88	9.1519	YIYGKPVQGVAYVR		P0C0L5	Complement C4-B OS=Homo sapiens OX=9606 GN=C4B PE=1 SV=2	150.448	0	0	0	8.51527	16.5719	17.5248	4.39735	0.798508	5.63702	9.62746	8.60723	10.6518	17.8178	9.93173	19.0735	1.80644	0	0	3.0194	0	2.42792	0	1.85607	0	0.823636	0	0	5.11288	10.0329	13.7191
9.65_1082.5652n	0	2	2,3	9.65454	1082.57	9.4654	SCGLHQLLR	[2] Carbamidomethyl C	P0C0L5	Complement C4-B OS=Homo sapiens OX=9606 GN=C4B PE=1 SV=2	24.938	43.2953	34.157	40.6189	69.294	52.5841	56.107	59.5997	66.169	63.1312	69.1656	84.8334	73.7804	69.2015	60.0888	50.6056	58.9886	44.6403	53.4461	80.3348	91.1697	76.8016	87.6049	82.1611	88.8551	65.0453	66.7104	66.8461	75.6491	81.3656	86.4901
9.65_1082.5662n	0	1	2	9.65065	1082.57	9.4654	SCGLHQLLR	[2] Carbamidomethyl C	P0C0L5	Complement C4-B OS=Homo sapiens OX=9606 GN=C4B PE=1 SV=2	21.0939	452.525	396.011	414.621	651.506	560.969	585.944	596.475	625.855	650.516	665.387	740.221	721.509	602.189	546.824	561.645	527.662	481.182	518.949	730.075	819.873	804.908	845.903	794.479	807.158	724.517	706.912	685.02	726.109	777.529	827.058
11.98_2289.1499n	0	4	2,3,4,5	11.9789	2289.15	9.572	EGAIHREELVYELNPLDHR		P0C0L5	Complement C4-B OS=Homo sapiens OX=9606 GN=C4B PE=1 SV=2	23.8468	1088.45	969.332	1103.3	1570.26	1363.94	1353.3	1601.17	1605.51	1682.93	2044.94	1963.32	2003.04	1647.45	1584.27	1542.42	1166.68	1449.48	1236.82	2167.55	1974.61	2438.61	2095.95	2140.12	2266.82	1443.06	1732.24	1846.28	2231.47	1752.28	2143.32
13.53_1435.7199n	0	1	2	13.5307	1435.72	9.6067	GLEEELQFSLGSK		P0C0L5	Complement C4-B OS=Homo sapiens OX=9606 GN=C4B PE=1 SV=2	24.4658	977.716	941.85	1046.14	811.072	681.519	599.749	740.895	737.675	689.213	765.191	739.743	700.019	774.006	777.274	692.707	830.192	748.743	722.141	1026.8	991.607	1008.57	1398.87	1295.93	1111.25	993.772	1048.86	998.362	963.776	1000.04	897.254
13.61_2121.1213n	0	2	2,3	13.6085	2121.12	6.4765	DSLSRTTNIQGINLLFSSR		P0C0L5	Complement C4-B OS=Homo sapiens OX=9606 GN=C4B PE=1 SV=2	60.9201	1264.35	1203.2	1269.36	881.238	765.684	619.38	355.194	336.512	312.543	329.368	303.437	291.773	1329.79	1178.45	1179.11	1258.78	1191.68	1159.35	1619.5	1575.35	1545.93	2063.59	1954.52	1710.22	1144.57	1216.84	1133.68	1144.56	1041.13	1104.54
9.02_1037.5514n	0	1	2	9.02035	1037.55	9.5219	DHAVDLIQK		P0C0L5	Complement C4-B OS=Homo sapiens OX=9606 GN=C4B PE=1 SV=2	27.7983	617.031	571.715	627.145	641.416	562.596	536.766	608.666	577.805	531.363	655.029	659.854	628.587	446.609	420.122	466.185	402.77	401.615	404.872	668.704	720.106	677.282	766.549	771.667	723.372	573.729	579.488	618.271	586.278	551.002	574.288
13.29_1742.7751n	0	2	2,3	13.2895	1742.78	9.0082	EPFLSCCQFAESLR	[6] Carbamidomethyl C|[7] Carbamidomethyl C	P0C0L5	Complement C4-B OS=Homo sapiens OX=9606 GN=C4B PE=1 SV=2	24.3468	503.185	434.734	481.138	1065	808.166	800.455	786.73	724.558	723.495	839.091	799.403	754.075	1249.66	1132.77	1073.48	864.787	854.309	824.931	1172.29	1183.44	1118.54	1315.34	1157.68	1129.79	1287.3	1352.93	1293.98	1491.34	1476.32	1508.13
12.75_1338.6463n	0	1	2	12.7518	1338.65	9.4268	GSFEFPVGDAVSK		P0C0L5	Complement C4-B OS=Homo sapiens OX=9606 GN=C4B PE=1 SV=2	33.7527	733.418	727.993	693.912	645.111	639.436	553.432	755.325	650.583	701.102	631.124	628.951	575.869	587.745	563.651	506.504	674.952	686.629	650.14	1003.65	1039.52	1024.11	1360.29	1255.25	1141.71	1011.1	1083.5	1101.31	883.022	828.868	775.394
15.89_3499.6690n	0	1	2	15.8901	3499.67	9.4024	ECVGFEAVQEVPVGLVQPASATLYDYYNPER	[2] Carbamidomethyl C	P0C0L5	Complement C4-B OS=Homo sapiens OX=9606 GN=C4B PE=1 SV=2	53.9627	6.91235	17.4951	8.83833	52.0818	62.7392	59.2882	62.6356	58.4348	62.7885	85.9563	99.4857	78.1078	27.6173	36.7507	38.9349	77.2861	58.0089	73.9326	80.239	81.1165	90.8434	93.1303	94.0924	81.1898	107.367	140.571	117.098	101.97	131.068	76.3915
15.91_3499.6623n	0	1	3	15.9057	3499.66	9.4024	ECVGFEAVQEVPVGLVQPASATLYDYYNPER	[2] Carbamidomethyl C	P0C0L5	Complement C4-B OS=Homo sapiens OX=9606 GN=C4B PE=1 SV=2	22.1785	882.726	775.662	902.707	897.719	859.759	820.145	788.303	845.327	816.228	823.721	849.998	773.141	701.359	760.216	827.226	972.149	1015.11	935.754	1196.3	1161.88	1192.35	1341.76	1398.45	1349.56	1454.11	1393.88	1372.34	1213.14	1344.29	1406.82
13.45_1329.7075n	0	1	2	13.4451	1329.71	9.5197	LNMGITDLQGLR		P0C0L5	Complement C4-B OS=Homo sapiens OX=9606 GN=C4B PE=1 SV=2	68.6955	490.215	471.598	506.967	257.833	229.354	207.456	857.167	792.593	812.48	749.45	696.884	620.507	62.3528	61.0123	57.4796	706.065	697.539	748.841	1068.54	1056	1089.81	1360.95	1317.96	1214.36	1174.65	1172.83	1207.11	260.032	275.029	280.23
10.79_1120.5756n	0	2	2,3	10.7884	1120.58	8.9263	FGLLDEDGKK		P0C0L5	Complement C4-B OS=Homo sapiens OX=9606 GN=C4B PE=1 SV=2	22.1331	445.118	328.917	433.641	624.76	483.456	514.549	520.815	503.178	501.352	522.387	482.045	515.841	595.61	514.271	517.066	475.435	440.5	434.352	677.396	683.619	728.733	810.214	810.491	636.777	601.76	694.255	717.705	734.601	642.468	750.036
17.57_2899.3646n	0	1	2	17.5726	2899.36	8.7791	EVYMPSSIFQDDFVIPDISEPGTWK		P0C0L5	Complement C4-B OS=Homo sapiens OX=9606 GN=C4B PE=1 SV=2	59.0725	60.3428	131.059	149.733	143.908	200.142	204.686	457.362	512.69	485.442	478.477	612.992	465.105	239.419	440.808	442.035	393.188	458.664	475.87	610.846	666.377	616.881	544.973	651.679	770.348	658.125	868.282	751.797	693.475	805.156	774.352
12.46_2626.1733n	0	1	3	12.4553	2626.17	9.0843	VQQPDCREPFLSCCQFAESLR	[6] Carbamidomethyl C|[13] Carbamidomethyl C|[14] Carbamidomethyl C	P0C0L5	Complement C4-B OS=Homo sapiens OX=9606 GN=C4B PE=1 SV=2	18.0856	663.62	699.707	735.591	959.609	783.129	708.182	823.956	758.124	764.347	997.928	1000.33	931.704	985.543	982.113	878.412	648.814	620.967	590.539	920.217	979.684	975.149	893.003	818.511	828.325	653.723	655.651	656.079	946.78	923.241	847.206
13.11_1107.5969n	0	1	2	13.1105	1107.6	8.9649	YVLPNFEVK		P0C0L5	Complement C4-B OS=Homo sapiens OX=9606 GN=C4B PE=1 SV=2	16.6589	324.67	303.261	359.115	541.47	443.285	405.861	393.743	385.661	351.753	435.781	416.415	387.247	472.39	476.64	432.911	350.655	335.725	378.228	508.093	545.209	511.139	572.06	525.103	523.563	518.343	433.146	487.006	524.951	643.043	595.576
13.53_2679.2955n	0	2	3,4	13.5268	2679.3	8.8706	YVSHFETEGPHVLLYFDSVPTSR		P0C0L5	Complement C4-B OS=Homo sapiens OX=9606 GN=C4B PE=1 SV=2	47.7893	1087.23	1100.37	1103.91	728.655	657.34	626.69	928.911	920.735	883.312	881.977	841.366	783.502	485.318	458.502	419.627	1116.8	991.747	966.737	1450.2	1435.8	1387.88	2160.93	1925.78	1774.46	1565.36	1578.44	1516.41	1099.44	1000.9	967.438
10.32_1085.6230n	0	2	2,3	10.3215	1085.62	9.0894	ITQVLHFTK		P0C0L5	Complement C4-B OS=Homo sapiens OX=9606 GN=C4B PE=1 SV=2	32.7922	528.445	452.985	536.597	292.171	225.006	203.904	380.778	365.87	378.601	352.537	345.606	355.235	315.103	248.062	309.55	378.963	315.099	365.928	471.403	471.751	493.981	701.109	652.977	573.529	524.234	575.377	609.499	448.04	489.963	508.755
12.12_1212.6642n	0	1	2	12.1199	1212.66	9.0606	GLCVATPVQLR	[3] Carbamidomethyl C	P0C0L5	Complement C4-B OS=Homo sapiens OX=9606 GN=C4B PE=1 SV=2	40.9271	298.748	247.687	277.577	291.983	222.524	234.821	398.051	399.418	393.861	313.819	315.642	322.367	213.883	206.437	172.16	363.513	379.9	351.879	498.588	550.69	544.372	587.293	691.257	641.655	514.208	541.871	575.625	385.564	359.993	339.088
15.39_2974.5068n	0	2	3,4	15.3874	2974.51	7.2232	LPMSVRRFEQLELRPVLYNYLDK	[3] Oxidation M|[4] Phosphoryl STY	P0C0L5	Complement C4-B OS=Homo sapiens OX=9606 GN=C4B PE=1 SV=2	26.5519	1097.43	836.875	995.292	1684.55	1140.24	1130.49	1834.85	1834.79	1718.76	1879.48	1787.21	1664.07	977.614	824.668	773.765	806.667	834.194	761.18	1131.8	1178.42	1305.75	1470.86	1323.88	1301.72	2027.67	2081.98	2157.68	1635.16	1540.99	1567.02
17.15_2127.1513n	0	2	2,3	17.1477	2127.15	9.6918	VGLSGMAIADVTLLSGFHALR		P0C0L5	Complement C4-B OS=Homo sapiens OX=9606 GN=C4B PE=1 SV=2	50.8664	1383.28	1360.03	1585.73	786.296	672.216	606.273	1377.88	1377.26	1340.78	1160.32	1220.48	1004.39	385.37	526.954	543.48	1526.43	1543	1494.07	2147.72	2010.31	2284.59	2654.05	2824.42	2760.97	2229.81	2386.71	2139.28	1196.1	1269.2	1223.13
9.82_1049.5038n	0	1	2	9.82185	1049.5	9.1526	AEFQDALEK		P0C0L5	Complement C4-B OS=Homo sapiens OX=9606 GN=C4B PE=1 SV=2	56.1019	394.584	314.079	393.454	224.065	185.264	211.607	419.259	483.07	461.839	376.011	371.63	385.898	67.2833	75.8378	66.6768	414.329	395.697	366.312	610.232	597.301	645.545	657.982	663.02	630.45	604.138	630.131	592.438	200.62	208.956	218.897
15.31_1656.9445n	0	2	2,3	15.3057	1656.94	8.8394	DFALLSLQVPLKDAK		P0C0L5	Complement C4-B OS=Homo sapiens OX=9606 GN=C4B PE=1 SV=2	25.7348	685.198	583.065	681.683	592.856	498.429	519.606	724.202	724.115	677.213	751.353	750.477	690.212	690.112	629.04	592.957	702.866	753.894	711.953	956.03	1007.8	997.727	1245.7	1199.98	1065.55	1029.88	1034.05	1067.69	920.61	1049.3	1024.56
17.65_4310.9696n	0	1	3	17.6504	4310.97	6.9138	VFEAMNSYDLGCGPGGGDSALQVFQAAGLAFSDGDQWTLSR	[5] Oxidation M|[12] Carbamidomethyl C|[25] Deamidation Q	P0C0L5	Complement C4-B OS=Homo sapiens OX=9606 GN=C4B PE=1 SV=2	50.8263	240.214	141.708	204.669	668.008	172.56	114.457	382.382	427.865	372.559	318.522	235.81	337.522	571.948	331.067	312.573	466.746	425.858	352.555	731.265	715.921	841.2	709.058	720.01	800.964	688.395	738.731	694.105	540.139	293.744	294.959
15.62_3155.5541n	0	1	3	15.6178	3155.55	8.6686	KKEVYMPSSIFQDDFVIPDISEPGTWK		P0C0L5	Complement C4-B OS=Homo sapiens OX=9606 GN=C4B PE=1 SV=2	78.8468	259.097	204.888	250.757	1.55912	2.35842	1.15575	759.181	777.289	731.202	816.638	774.302	648.513	30.4419	45.0213	62.6327	676.613	728.798	690.789	1190.95	1173.4	1127.44	1253.18	1137.65	1148.82	829.312	927.393	809.382	437.723	468.233	398.678
17.31_5562.8880n	0	2	4,5	17.3072	5562.89	7.5318	VSATVSSPGSVPEVQDIQQNTDGSGQVSIPIIIPQTISELQLSVSAGSPHPAIAR	[41] Deamidation Q	P0C0L5	Complement C4-B OS=Homo sapiens OX=9606 GN=C4B PE=1 SV=2	41.5918	543.545	635.591	720.241	414.177	625.771	547.231	621.225	612.793	729.96	625.464	873.426	562.926	114.383	312.572	402.091	414.775	418.651	462.545	710.06	681.668	725.238	653.281	855.974	842.069	629.595	746.799	693.711	618.674	821.661	841.67
10.75_2139.0968n	0	3	2,3,4	10.7469	2139.1	9.163	RGHLFLQTDQPIYNPGQR		P0C0L5	Complement C4-B OS=Homo sapiens OX=9606 GN=C4B PE=1 SV=2	33.452	474.553	366.062	493.6	539.385	491.161	463.569	935.294	908.167	873.578	962.338	830.645	890.558	1151.77	938.182	990.522	908.391	828.472	768.296	1473.26	1343.34	1385.9	1550.09	1615.3	1317	1043.78	1149.37	1130.13	1236.11	1051.85	1247.55
15.33_2691.4464n	0	2	3,4	15.333	2691.45	9.2604	VDFTLSSERDFALLSLQVPLKDAK		P0C0L5	Complement C4-B OS=Homo sapiens OX=9606 GN=C4B PE=1 SV=2	41.191	891.65	692.799	800.756	526.095	420.937	459.295	947.903	932.566	902.217	1141.64	1064.56	981.917	584.627	628.281	517.322	732.451	742.354	706.183	1517.72	1547.51	1495.08	1446.42	1480.98	1413.91	732.416	706.412	724.059	828.842	773.93	823.512
17.74_2612.4065n	0	2	2,3	17.736	2612.41	9.2764	LHLETDSLALVALGALDTALYAAGSK		P0C0L5	Complement C4-B OS=Homo sapiens OX=9606 GN=C4B PE=1 SV=2	25.8731	541.241	567.184	700.768	845.617	918.44	906.975	1053.79	1166.3	1219.29	1061.99	1291.26	985.796	570.039	770.342	782.526	885.983	997.715	1018.76	1214.44	1234.42	1265.06	1042.72	1268.05	1300.97	1190.21	1458.52	1296.75	1010.91	1118.71	1114.48
17.74_2612.4046n	0	1	3	17.736	2612.4	9.2764	LHLETDSLALVALGALDTALYAAGSK		P0C0L5	Complement C4-B OS=Homo sapiens OX=9606 GN=C4B PE=1 SV=2	31.9604	121.676	134.447	140.394	198.547	185.651	205.084	273.531	305.948	310.632	276.213	321.523	270.302	179.336	180.598	184.838	215.902	214.052	209.744	275.284	284.991	291.185	261.146	270.421	309.722	279.01	313.918	278.033	202.638	247.266	247.207
9.80_2159.0513n	0	3	2,3,4	9.79591	2159.05	8.9169	MRPSTDTITVMVENSHGLR	[11] Oxidation M	P0C0L5	Complement C4-B OS=Homo sapiens OX=9606 GN=C4B PE=1 SV=2	39.2848	1442.41	1180.14	1418.29	1958.26	1637.73	1557.15	1531.86	1601.92	1656.67	1788.78	1728.44	1745.16	792.814	797.937	765.79	845.015	744.869	696.828	1660.05	1599.41	1697.03	1732.48	1831.73	1641.05	138.374	125.557	154.936	126.646	115.768	154.131
16.65_1380.6616n	0	1	2	16.6536	1380.66	8.8629	SFFPENWLWR		P0C0L5	Complement C4-B OS=Homo sapiens OX=9606 GN=C4B PE=1 SV=2	76.3162	316.984	274.461	308.364	106.397	80.518	84.323	637.549	630.318	599.832	459.587	430.641	402.309	1.91755	3.75554	8.84927	426.688	456.161	470.727	843.551	749.2	778.162	988.547	1027.41	1017.84	852.708	898.804	823.591	135.747	169.101	158.421
7.38_1051.4579n	0	1	2	7.37757	1051.46	9.4298	GLQDEDGYR		P0C0L5	Complement C4-B OS=Homo sapiens OX=9606 GN=C4B PE=1 SV=2	25.0421	234.341	253.815	261.745	215.402	232.028	241.172	288.553	279.59	301.165	295.668	327.984	350.308	207.93	228.763	248.338	250.198	226.928	219.8	293.017	306.965	394.684	352.024	397.675	389.58	315.752	301.399	325.47	292.884	270.198	276.751
10.80_1052.5142n	0	1	2	10.7962	1052.51	9.2253	VDFTLSSER		P0C0L5	Complement C4-B OS=Homo sapiens OX=9606 GN=C4B PE=1 SV=2	22.2015	243.939	174.801	231.441	401.901	304.773	331.449	259.06	237.398	242.904	260.49	241.221	229.143	379.654	361.69	367.396	289.111	286.585	253.305	337.195	338.374	374.014	443.116	437.012	358.53	403.549	460.423	463.233	524.839	471.058	534.479
8.75_1282.6884n	0	2	2,3	8.7519	1282.69	9.0994	LVNGQSHISLSK	[3] Deamidation N	P0C0L5	Complement C4-B OS=Homo sapiens OX=9606 GN=C4B PE=1 SV=2	43.4534	549.739	397.012	496.554	471.818	421.146	351.477	584.676	608.928	592.924	666.19	591.595	670.471	267.283	222.7	255.881	523.303	466.798	504.964	861.085	856.59	846.688	885.35	783.676	843.931	739.061	762.79	783.722	428.519	498.047	444.795
7.21_1051.5530n	0	1	2	7.2134	1051.55	9.0619	SHALQLNNR		P0C0L5	Complement C4-B OS=Homo sapiens OX=9606 GN=C4B PE=1 SV=2	24.5669	212.946	208.332	224.058	178.307	146.856	160.622	266.278	291.925	257.387	271.844	324.163	311.028	213.085	182.156	198.068	200.431	205.609	185.585	290.583	278.922	307.834	308.655	337.902	334.223	274.79	269.008	284.66	271.503	263.115	257.979
13.81_2021.9665n	0	2	2,3	13.8069	2021.97	9.0516	AVGSGATFSHYYYMILSR		P0C0L5	Complement C4-B OS=Homo sapiens OX=9606 GN=C4B PE=1 SV=2	47.7321	366.315	337.225	361.105	499.281	346.728	313.155	603.527	586.611	592.323	503.846	490.951	449.484	310.342	287.392	239.781	563.566	541.825	491.023	816.802	824.4	800.624	1184.98	1127.73	1005.92	919.878	924.692	1008.32	518.462	479.861	499.057
10.88_1323.6569n	0	2	2,3	10.8779	1323.66	8.5355	KADGSYAAWLSR		P0C0L5	Complement C4-B OS=Homo sapiens OX=9606 GN=C4B PE=1 SV=2	32.3127	525.288	454.71	522.635	396.136	370.263	365.228	446.241	398.963	410.147	397.437	384.087	363.646	306.941	299.245	305.198	319.537	311.762	319.946	466.479	500.399	533.755	654.086	662.065	524.413	497.433	506.688	509.404	417.865	392.072	426.149
14.05_1938.9190n	0	1	2	14.0451	1938.92	8.9854	GCGEQTMIYLAPTLAASR	[2] Carbamidomethyl C|[5] Deamidation Q	P0C0L5	Complement C4-B OS=Homo sapiens OX=9606 GN=C4B PE=1 SV=2	26.6332	615.333	544.41	594.738	606.369	487.395	431.004	312.602	315.283	313.852	424.015	375.707	345.345	539.21	382.716	415.935	399.788	357.579	356.331	550.011	517.426	562.415	608.978	601.916	589.335	444.873	556.846	450.922	545.029	590.643	510.839
16.23_1308.7072n	0	1	2	16.2256	1308.71	8.9916	GSSTWLTAFVLK		P0C0L5	Complement C4-B OS=Homo sapiens OX=9606 GN=C4B PE=1 SV=2	24.8351	238.181	240.812	261.536	135.802	128.42	122.82	241.847	238.278	267.24	221.291	217.961	194.87	258.857	281.4	275.492	399.242	355.243	407.445	430.897	370.183	436.924	492.74	519.677	475.812	366.344	389.89	434.673	281.697	316.342	281.031
11.79_1235.6912n	0	1	2	11.7922	1235.69	8.7493	KYVLPNFEVK		P0C0L5	Complement C4-B OS=Homo sapiens OX=9606 GN=C4B PE=1 SV=2	17.4134	214.475	202.064	205.494	297.898	246.775	246.01	246.384	229.005	205.847	257.296	264.872	244.388	297.23	308.79	288.368	276.009	247.5	252.695	362.835	363.622	378.75	419.82	381.284	373.866	346.946	335.263	329.732	393.394	359.275	353.033
9.44_975.4291n	0	1	2	9.44055	975.429	8.7492	FACYYPR	[3] Carbamidomethyl C	P0C0L5	Complement C4-B OS=Homo sapiens OX=9606 GN=C4B PE=1 SV=2	33.0435	175.719	150.083	183.989	127.291	103.976	112.625	169.563	163.827	164.033	152.01	144.267	148.379	119.639	148.624	136.449	167.494	153.532	181.993	207.106	228.975	240.84	314.262	316.574	283.975	258.078	275.901	251.726	210.923	213.137	224.5
17.57_2900.3654n	0	1	3	17.5726	2900.37	7.4428	EVYMPSSIFQDDFVIPDISEPGTWK	[10] Deamidation Q	P0C0L5	Complement C4-B OS=Homo sapiens OX=9606 GN=C4B PE=1 SV=2	54.3028	29.9606	69.5776	65.7669	50.5148	85.9499	106.188	159.304	198.096	225.787	187.799	229.383	174.404	101.526	153.778	190.745	160.899	150.344	195.024	272.561	206.242	256.302	217.612	300.067	294.067	231.112	280.773	291.127	264.947	337.884	296.217
11.65_1982.9962n	0	2	2,3	11.6482	1983	8.9832	GHLFLQTDQPIYNPGQR		P0C0L5	Complement C4-B OS=Homo sapiens OX=9606 GN=C4B PE=1 SV=2	43.6361	153.014	116.036	142.927	246.268	216.703	216.38	429.263	400.446	422.014	443.532	435.508	428.19	449.099	393.361	447.401	345.09	364.317	392.677	543.911	532.842	620.683	621.635	616.316	574.113	441.456	409.697	481.087	519.322	474.569	482.969
11.36_2143.0513n	0	3	2,3,4	11.3564	2143.05	9.1207	MRPSTDTITVMVENSHGLR		P0C0L5	Complement C4-B OS=Homo sapiens OX=9606 GN=C4B PE=1 SV=2	106.896	0	0	0	0	0	0	117.709	108.834	110.427	162.636	145.477	143.618	987.167	943.902	846.199	813.164	700.748	807.929	649.555	660.576	678.581	822.385	737.223	665.84	1976.38	2138.35	2059.09	2311.48	2437.61	2198.81
8.99_1274.6180n	0	1	2	8.98923	1274.62	8.911	EMSGSPASGIPVK	[2] Oxidation M	P0C0L5	Complement C4-B OS=Homo sapiens OX=9606 GN=C4B PE=1 SV=2	54.7102	636.244	560.201	647.34	836.387	695.193	678.391	216.096	214.064	205.172	235.615	233.522	222.835	88.5238	77.0647	93.399	79.6817	70.9834	79.9448	207.02	214.363	201.047	239.292	223.407	208.863	35.4099	44.5479	46.2189	57.5077	66.991	65.1166
15.44_4864.3348n	0	1	5	15.4388	4864.33	8.2741	LRLEPGKEYLIMGLDGATYDLEGHPQYLLDSNSWIEEMPSER		P0C0L5	Complement C4-B OS=Homo sapiens OX=9606 GN=C4B PE=1 SV=2	60.7772	38.8705	16.767	12.7749	152.461	78.0612	62.2346	197.002	189.577	200.661	169.333	140.819	143.241	239.71	185.238	157.626	190.83	194.504	165.197	289.48	307.084	310.12	387.544	392.881	385.483	276.039	288.862	301.948	203.952	195.932	212.006
15.45_4864.3410n	0	1	4	15.4466	4864.34	8.3556	LRLEPGKEYLIMGLDGATYDLEGHPQYLLDSNSWIEEMPSER		P0C0L5	Complement C4-B OS=Homo sapiens OX=9606 GN=C4B PE=1 SV=2	58.9784	99.4133	28.7868	27.6488	324.659	148.033	142.013	392.701	381.261	380.521	287.565	261.199	266.062	425.153	395.591	365.117	355.862	395.309	301.882	618.154	617.065	622.354	842.323	763.93	809.291	584.347	591.835	623.21	508.957	422.546	452.759
15.46_4864.3482n	0	1	3	15.4621	4864.35	8.3556	LRLEPGKEYLIMGLDGATYDLEGHPQYLLDSNSWIEEMPSER		P0C0L5	Complement C4-B OS=Homo sapiens OX=9606 GN=C4B PE=1 SV=2	85.4745	1.08854	0	0	72.3752	24.0743	30.3198	178.812	156.084	178.157	114.422	106.799	108.409	176.131	81.7297	97.9272	120.751	120.824	122.168	253.417	268.857	263.467	341.449	391.081	328.701	245.769	263.589	221.153	197.651	141.261	149.464
10.41_968.4975n	0	1	2	10.4071	968.498	8.9311	VEYGFQVK		P0C0L5	Complement C4-B OS=Homo sapiens OX=9606 GN=C4B PE=1 SV=2	26.5382	278.791	247.355	272.66	170.57	149.013	137.596	183.146	202.328	172.859	174.48	167.804	172.528	168.99	150.918	166.567	225.911	212.555	211.067	245.92	260.896	295.492	320.505	319.061	336.75	286.816	274.761	298.611	265.145	263.676	277.701
16.55_2939.5323n	0	1	3	16.5524	2939.53	7.2515	DAKSCGLHQLLRGPEVQLVAHSPWLK	[5] Carbamidomethyl C|[17] Deamidation Q	P0C0L5	Complement C4-B OS=Homo sapiens OX=9606 GN=C4B PE=1 SV=2	65.3497	671.958	678.021	674.572	788.36	839.557	793.471	163.509	160.037	181.763	182.791	203.829	163.414	110.744	141.404	178.008	198.706	204.678	221.475	48.6588	36.9975	51.256	45.0437	60.0478	66.8218	231.867	243.262	233.516	304.18	390.506	288.227
15.32_3655.7641n	0	1	3	15.3213	3655.76	8.6961	ECVGFEAVQEVPVGLVQPASATLYDYYNPERR	[2] Carbamidomethyl C	P0C0L5	Complement C4-B OS=Homo sapiens OX=9606 GN=C4B PE=1 SV=2	50.5161	794.821	608.128	703.375	248.649	239.705	242.244	526.062	499.021	557.546	590.978	618.457	540.846	205.547	275.257	228.372	358.369	368.074	335.172	814.745	771.451	836.512	894.312	865.464	777.221	413.246	396.743	413.489	403.234	519.696	414.298
15.33_3655.7598n	0	1	4	15.3291	3655.76	8.6961	ECVGFEAVQEVPVGLVQPASATLYDYYNPERR	[2] Carbamidomethyl C	P0C0L5	Complement C4-B OS=Homo sapiens OX=9606 GN=C4B PE=1 SV=2	71.9801	96.5666	57.9993	93.3276	7.4175	8.66973	15.2598	63.9007	71.3705	69.097	83.4394	89.4517	84.1813	5.41111	17.8146	10.9738	20.6534	45.7324	31.9069	114.016	127.867	104.207	111.597	104.196	104.458	35.0268	27.7181	32.2411	28.6215	36.3891	50.9726
17.65_4293.9405n	0	2	3,4	17.6543	4293.94	8.3097	VFEAMNSYDLGCGPGGGDSALQVFQAAGLAFSDGDQWTLSR	[12] Carbamidomethyl C	P0C0L5	Complement C4-B OS=Homo sapiens OX=9606 GN=C4B PE=1 SV=2	64.2567	73.7395	52.1845	69.7147	417.937	84.3631	66.0306	291.9	322.015	302.644	247.247	163.201	273.55	389.532	256.115	175.978	240.268	306.156	266.474	514.416	464.688	579.775	421.395	600.897	620.455	453.565	455.307	468.612	271.17	132.118	155.287
8.94_982.4630n	0	1	2	8.94253	982.463	8.7431	QGSFQGGFR		P0C0L5	Complement C4-B OS=Homo sapiens OX=9606 GN=C4B PE=1 SV=2	32.5504	140.722	128.864	176.195	121.273	94.7266	82.639	135.494	127.013	135.966	147.53	156.728	148.334	92.6295	92.3071	105.781	124.339	100.17	115.311	176.503	184.964	172.158	221.762	201.633	202.946	163.329	164.642	170.133	128.988	131.143	141.388
12.79_1432.6771n	0	1	2	12.7907	1432.68	9.5273	AEMADQAAAWLTR		P0C0L5	Complement C4-B OS=Homo sapiens OX=9606 GN=C4B PE=1 SV=2	108.089	0	0	5.28914	0	0	0	174.388	166.762	166.355	113.226	107.89	104.395	4.33437	0	1.52805	194.497	206.824	191.704	296.522	317.172	299.419	550.184	495.792	445.876	605.526	642.853	669.931	118.274	105.654	120.494
17.84_3325.7120n	0	1	4	17.8372	3325.71	8.3505	NPSDPMPQAPALWIETTAYALLHLLLHEGK		P0C0L5	Complement C4-B OS=Homo sapiens OX=9606 GN=C4B PE=1 SV=2	130.811	3.38447	0	0	0	0	0	96.6284	92.0218	105.885	13.3064	40.08	35.9923	0	0	1.18791	80.2312	83.1835	88.8617	183.332	153.752	151.598	180.769	215.173	212.24	330.453	321.526	272.573	12.1119	16.9386	9.83572
17.84_3325.7147n	0	1	3	17.8449	3325.71	8.3505	NPSDPMPQAPALWIETTAYALLHLLLHEGK		P0C0L5	Complement C4-B OS=Homo sapiens OX=9606 GN=C4B PE=1 SV=2	129.633	10.873	15.4123	0	2.49934	0	0	236.972	231.751	266.319	39.279	74.226	82.3905	0	0	2.50187	240.934	233.329	218.762	458.501	432.628	383.574	423.898	525.913	582.165	819.37	859.013	717.836	70.3378	49.2931	48.3933
17.72_4035.0954n	0	1	4	17.7204	4035.1	7.8045	SMQGGLVGNDETVALTAFVTIALHHGLAVFQDEGAEPLK		P0C0L5	Complement C4-B OS=Homo sapiens OX=9606 GN=C4B PE=1 SV=2	69.1754	0	0	0	188.62	92.8217	94.0268	204.453	199.087	238.99	148.266	157.599	160.968	148.363	160.688	166.278	264.743	299.558	274.92	302.414	299.483	343.684	259.693	444.416	388.988	661.954	685.835	682.768	352.804	470.758	429.637
10.17_819.4492n	0	1	2	10.1737	819.449	9.2982	VFALDQK		P0C0L5	Complement C4-B OS=Homo sapiens OX=9606 GN=C4B PE=1 SV=2	16.8977	88.1245	81.1402	99.5361	134.623	110.464	101.52	115.925	112.167	113.182	126.707	128.691	114.413	115.232	115.478	127.919	97.2738	86.1862	100.418	144.837	143.54	137.233	144.722	132.463	146.281	126.69	146.744	147.727	141.421	158.879	140.36
9.64_950.5093n	0	1	2	9.64287	950.509	8.5286	EFHLHLR		P0C0L5	Complement C4-B OS=Homo sapiens OX=9606 GN=C4B PE=1 SV=2	44.2616	95.0154	73.2144	91.9354	95.7173	81.7853	81.4494	119.639	130.9	136.005	94.9919	113.526	108.283	50.6946	53.8213	54.935	101.566	85.7244	90.7882	145.438	156.412	153.416	191.7	179.652	180.513	151.487	158.327	150.057	93.3886	104.252	108.375
14.76_2290.1225n	0	2	2,3	14.761	2290.12	7.1954	EGAIHREELVYELNPLDHR	[14] Deamidation N	P0C0L5	Complement C4-B OS=Homo sapiens OX=9606 GN=C4B PE=1 SV=2	134.935	2724.19	2508.56	2551.54	4864.11	4353.01	4142.69	302.249	351.118	337.473	349.467	420.542	397.497	0	1.05242	0	3.77058	2.10031	5.44601	3.8656	1.71803	0	0	0.73233	1.14806	0.690683	0	1.33667	0	0.36167	0
16.84_1342.7854n	0	1	2	16.8404	1342.79	8.9156	DFALLSLQVPLK		P0C0L5	Complement C4-B OS=Homo sapiens OX=9606 GN=C4B PE=1 SV=2	49.5411	31.1638	35.4474	42.9494	133.827	135.917	130.147	63.7746	57.7985	69.2033	66.958	79.748	61.0692	65.4986	114.462	101.934	114.622	111.442	103.671	101.926	83.8925	95.9369	109.648	118.415	123.091	216.906	244.664	196.67	222.004	254.049	247.153
11.24_982.4804n	0	1	2	11.2397	982.48	6.798	TYNVLDMK		P0C0L5	Complement C4-B OS=Homo sapiens OX=9606 GN=C4B PE=1 SV=2	111.962	0	0	0	0	0	0	8.33152	6.05313	10.7388	12.343	9.74459	5.6728	178.881	164.304	180.817	120.357	111.604	106.047	142.183	126.791	135.945	148.682	147.563	129.165	358.845	401.577	401.094	433.471	465.298	436.674
11.42_982.4800n	0	1	2	11.4187	982.48	8.2941	TYNVLDMK		P0C0L5	Complement C4-B OS=Homo sapiens OX=9606 GN=C4B PE=1 SV=2	107.146	0	0	0	0	0	0	25.307	21.2099	25.2539	21.7347	19.9964	15.0835	54.4211	53.4821	48.9722	76.8059	69.5507	68.5631	50.4187	46.7399	52.5227	83.5003	73.1792	75.1093	132.574	130.319	135.58	105.021	119.03	100.475
10.57_1934.9619n	0	2	2,3	10.5705	1934.96	8.7988	YLDKTEQWSTLPPETK		P0C0L5	Complement C4-B OS=Homo sapiens OX=9606 GN=C4B PE=1 SV=2	29.2322	1370.28	1260.32	1349.35	1241.72	1084.89	992.857	1203.95	1156.36	1112.36	1301.56	1279.49	1203.14	994.649	923.741	920.135	866.338	850.415	811.845	1469.17	1460.79	1592.29	1692.62	1643.72	1548.74	1072.91	1217.75	1204.33	1271.23	1222.17	1202.13
8.36_1281.7074n	0	2	2,3	8.35893	1281.71	8.8612	LVNGQSHISLSK		P0C0L5	Complement C4-B OS=Homo sapiens OX=9606 GN=C4B PE=1 SV=2	34.6775	124.501	111.077	113.548	135.529	132.35	121.48	196.144	222.493	202.431	209.497	238.68	252.276	80.9239	80.4436	89.7193	151.727	172.039	161.819	198.308	220.084	219.007	210.554	229.173	241.973	191.243	188.888	202.08	139.575	139.581	136.1
10.66_2045.0090n	0	1	3	10.6639	2045.01	8.3081	VDVQAGACEGKLELSVDGAK	[8] Carbamidomethyl C	P0C0L5	Complement C4-B OS=Homo sapiens OX=9606 GN=C4B PE=1 SV=2	53.5017	79.0402	58.3141	88.4427	64.3491	48.5243	51.033	113.725	115.383	96.3845	100.313	103.22	99.5447	40.2496	36.8537	41.2858	70.1193	68.4607	79.1288	169.474	129.64	149.685	173.067	190.878	153.426	110.883	110.485	143.424	87.962	69.1884	74.1536
10.67_2045.0105n	0	1	2	10.6717	2045.01	8.3081	VDVQAGACEGKLELSVDGAK	[8] Carbamidomethyl C	P0C0L5	Complement C4-B OS=Homo sapiens OX=9606 GN=C4B PE=1 SV=2	49.5422	119.541	96.8882	110.071	99.6847	90.9897	97.3309	140.075	129.806	133.511	135.294	128.871	128.064	63.1242	53.2582	52.039	120.623	103.4	111.866	208.262	194.684	176.915	244.003	236.413	235.808	162.643	184.796	197.929	113.944	109.197	108.769
15.62_3156.5564n	0	2	2,4	15.6217	3156.56	7.5211	KKEVYMPSSIFQDDFVIPDISEPGTWK	[12] Deamidation Q	P0C0L5	Complement C4-B OS=Homo sapiens OX=9606 GN=C4B PE=1 SV=2	94.7377	15.7616	14.7928	13.9923	0	0	1.28972	105.086	117.451	106.222	125.425	158.499	123.531	0	16.4987	5.3151	69.928	69.1779	71.8267	132.193	165.875	113.584	130.972	144.093	118.252	92.6975	94.5714	76.7505	69.0587	117.27	49.8511
13.30_1625.8046n	0	2	2,3	13.3011	1625.8	9.0345	EELVYELNPLDHR		P0C0L5	Complement C4-B OS=Homo sapiens OX=9606 GN=C4B PE=1 SV=2	20.4931	159.708	154.016	126.906	233.605	200.028	191.67	179.763	180.114	163.22	168.006	185.595	165.505	202.666	182.336	193.659	179.748	185.008	186.345	240.86	248.448	237.309	325.319	278.882	263.668	315.168	324.306	384.113	330.098	291.593	312.887
6.08_914.4303n	0	1	2	6.07575	914.43	7.9052	NNVPCSPK	[5] Carbamidomethyl C	P0C0L5	Complement C4-B OS=Homo sapiens OX=9606 GN=C4B PE=1 SV=2	33.741	69.5446	60.6732	68.7173	36.0295	36.5269	35.9864	97.4739	93.8875	101.286	69.795	73.3691	76.6975	58.1456	53.8415	53.0757	65.5079	74.0896	66.9202	93.6937	101.163	99.9072	106.037	114.788	116.908	86.3465	93.6008	87.4711	74.1774	65.8881	56.5668
11.05_963.4968n	0	1	2	11.0452	963.497	8.7985	GQIVFMNR		P0C0L5	Complement C4-B OS=Homo sapiens OX=9606 GN=C4B PE=1 SV=2	57.5385	74.0891	61.5824	80.8275	63.399	60.2203	44.3665	88.6685	86.2473	89.6186	73.3811	71.268	56.6424	28.6379	31.9297	32.4755	74.4458	72.5656	72.6689	103.681	121.717	143.715	182.493	185.487	167.46	156.215	179.407	141.665	81.8127	91.2522	76.626
5.69_1010.5336n	0	2	2,3	5.6858	1010.53	8.9913	SHKPLNMGK		P0C0L5	Complement C4-B OS=Homo sapiens OX=9606 GN=C4B PE=1 SV=2	36.3242	86.4763	79.1975	85.354	55.3656	62.7864	50.435	146.853	148.657	139.885	125.233	139.31	131.524	89.5572	84.942	83.4472	102.408	104.689	97.204	149.537	150.227	156.207	185.348	173.67	164.562	148.101	151.895	163.438	127.249	120.918	112.65
13.06_2239.0086n	0	1	2	13.056	2239.01	7.6487	MRPSTDTITVMVENSHGLR	[7] Phosphoryl STY|[11] Oxidation M	P0C0L5	Complement C4-B OS=Homo sapiens OX=9606 GN=C4B PE=1 SV=2	32.2678	98.366	75.7328	112.489	61.2228	66.7011	61.8764	141.017	132.775	125.267	155.946	145.317	138.225	101.943	111.992	110.302	87.9454	100.784	88.4372	91.3962	90.9587	116.717	80.2905	69.6958	49.5696	298.354	313.067	327.595	283.35	270.571	243.691
17.67_4319.2042n	0	1	5	17.6659	4319.2	8.0001	SMQGGLVGNDETVALTAFVTIALHHGLAVFQDEGAEPLKQR		P0C0L5	Complement C4-B OS=Homo sapiens OX=9606 GN=C4B PE=1 SV=2	108.246	0	0	0	0	0	0	42.1084	55.6547	75.6493	55.1913	72.6909	55.5599	103.6	109.001	112.336	53.4424	41.8393	57.922	102.72	97.4242	94.2779	92.6061	94.3255	64.2844	88.2625	104.087	123.206	156.981	174.551	131.238
17.67_4319.2009n	0	1	4	17.6737	4319.2	8.0001	SMQGGLVGNDETVALTAFVTIALHHGLAVFQDEGAEPLKQR		P0C0L5	Complement C4-B OS=Homo sapiens OX=9606 GN=C4B PE=1 SV=2	102.945	0	0	0	0	0	5.46127	83.599	94.5203	103.213	96.6432	92.9101	87.8057	176.402	176.774	203.757	102.348	100.602	129.523	192.561	200.15	177.954	148.27	197.476	163.433	173.124	215.539	208.357	245.211	295.861	337.167
10.24_1626.7922n	0	2	2,3	10.2359	1626.79	6.5204	EELVYELNPLDHR	[8] Deamidation N	P0C0L5	Complement C4-B OS=Homo sapiens OX=9606 GN=C4B PE=1 SV=2	18.5427	199.481	201.276	214.127	213.282	174.274	168.045	185.411	178.483	196.072	250.809	211.93	204.58	180.101	193.15	168.698	228.558	205.028	216.714	277.848	263.365	292.185	291.948	267.906	225.552	260.093	286.344	267.628	238.731	220.664	213.651
10.46_1138.6134n	0	1	2	10.4616	1138.61	8.2826	YRVFALDQK		P0C0L5	Complement C4-B OS=Homo sapiens OX=9606 GN=C4B PE=1 SV=2	42.8469	60.2651	52.649	66.4199	38.3016	43.8558	27.6978	91.4274	94.2451	96.9308	121.588	116.917	116.314	70.0437	72.8555	71.0721	51.8833	49.888	52.2211	123.731	112.959	123.011	95.3718	96.6518	85.1368	47.7103	48.664	44.2723	51.9476	63.7217	68.945
17.67_4335.2008n	0	1	4	17.6659	4335.2	7.6725	SMQGGLVGNDETVALTAFVTIALHHGLAVFQDEGAEPLKQR	[2] Oxidation M	P0C0L5	Complement C4-B OS=Homo sapiens OX=9606 GN=C4B PE=1 SV=2	90.9168	173.191	158.816	241.058	280.539	273.025	238.942	232.527	254.416	295.421	225.104	287.668	224.643	6.85873	67.2234	76.3229	13.1991	29.3631	26.0242	190.369	160.71	182.312	159.379	187.465	176.493	3.56148	0	6.1852	0	2.2308	4.06723
17.68_4335.1929n	0	1	5	17.6815	4335.19	7.6725	SMQGGLVGNDETVALTAFVTIALHHGLAVFQDEGAEPLKQR	[2] Oxidation M	P0C0L5	Complement C4-B OS=Homo sapiens OX=9606 GN=C4B PE=1 SV=2	99.2471	35.5156	30.2933	37.0479	82.2291	68.9736	69.9779	92.8202	101.864	106.405	84.454	97.4566	90.7813	0	6.35048	7.38315	0	0	6.31554	33.7927	27.5746	60.7026	21.0255	42.422	38.0395	0	0	0	0	0	0
9.71_1114.5121n	0	1	2	9.70512	1114.51	9.0125	CSVFYGAPSK	[1] Carbamidomethyl C	P0C0L5	Complement C4-B OS=Homo sapiens OX=9606 GN=C4B PE=1 SV=2	30.0806	51.2607	36.9839	44.4192	60.0948	63.0419	50.8415	77.4327	84.096	77.9808	91.4867	98.6154	93.7144	80.4369	67.0211	61.8552	75.3721	67.2845	74.8625	93.0143	86.8775	97.285	85.452	83.267	86.5609	95.1236	82.0772	85.2132	90.6562	99.9477	98.6979
12.90_2126.1196n	0	2	2,3	12.9004	2126.12	7.3602	LFETKITQVLHFTKDVK	[4] Phosphoryl STY	P0C0L5	Complement C4-B OS=Homo sapiens OX=9606 GN=C4B PE=1 SV=2	59.9756	415.738	462.557	415.31	240.955	249.262	193.461	117.263	98.4145	110.145	165.655	136.681	160.445	150.083	140.569	131.016	88.0926	62.9476	77.5095	399.353	420.211	400.23	310.273	256.683	232.427	28.6506	39.652	31.3353	69.4674	77.6768	50.8949
10.35_930.5031n	0	1	2	10.3526	930.503	8.528	LELSVDGAK		P0C0L5	Complement C4-B OS=Homo sapiens OX=9606 GN=C4B PE=1 SV=2	34.3059	53.3881	45.3223	51.9187	44.1296	44.0588	42.7964	62.0943	65.122	64.7706	54.8331	55.642	53.5145	36.0358	26.3049	36.0333	62.5581	51.1287	62.5672	59.7786	74.7444	66.1332	85.5947	88.7278	88.5399	100.585	106.775	125.296	61.7056	63.7244	70.4053
15.74_2474.2372n	0	2	2,3	15.7423	2474.24	6.3301	RGHLFLQTDQPIYNPGQRVR	[13] Phosphoryl STY	P0C0L5	Complement C4-B OS=Homo sapiens OX=9606 GN=C4B PE=1 SV=2	109.876	0	0	0	458.685	295.76	296.696	0	0	0	434.326	403.338	398.684	255.735	232.996	223.464	127.387	146.521	154.265	99.9128	131.751	165.008	0	0	0	0	0	0	383.031	339.709	343.612
10.14_2686.1911n	0	1	3	10.1425	2686.19	6.4428	LLATLCSAEVCQCAEGKCPRQR	[4] Phosphoryl STY|[6] Carbamidomethyl C|[11] Carbamidomethyl C|[13] Carbamidomethyl C|[18] Carbamidomethyl C	P0C0L5	Complement C4-B OS=Homo sapiens OX=9606 GN=C4B PE=1 SV=2	107.798	0	0	0	0	0	0	44.364	37.9074	39.5293	58.7231	57.7362	57.3826	168.695	139.076	130.513	156.015	130.159	130.006	77.9429	93.6372	107.102	129.295	98.6108	91.3903	188.228	234.311	219.743	232.141	257.821	234.822
11.37_1232.6119n	0	1	2	11.372	1232.61	8.2524	VHYTVCIWR	[6] Carbamidomethyl C	P0C0L5	Complement C4-B OS=Homo sapiens OX=9606 GN=C4B PE=1 SV=2	60.5154	31.5796	22.9091	45.4806	37.9357	30.5792	26.5626	61.0889	51.2652	52.2292	62.8047	41.6378	50.6453	10.798	14.1925	12.3977	60.9348	69.5436	86.1418	52.8037	75.9848	106.037	129.537	109.16	130.119	88.107	123.102	91.1081	81.0854	77.8239	54.5971
15.19_3171.5483n	0	1	3	15.189	3171.55	7.6783	KKEVYMPSSIFQDDFVIPDISEPGTWK	[6] Oxidation M	P0C0L5	Complement C4-B OS=Homo sapiens OX=9606 GN=C4B PE=1 SV=2	87.4732	418.96	376.343	409.57	449.065	370.142	379.069	90.9539	92.0983	84.4677	98.8098	95.8173	89.8122	9.19446	15.5956	15.1588	20.456	27.6347	18.9589	99.5508	85.4996	94.8355	73.5135	56.5029	70.9498	6.37076	0	2.68441	2.01875	5.91699	11.8158
11.68_1448.6722n	0	1	2	11.6833	1448.67	8.9772	AEMADQAAAWLTR	[3] Oxidation M	P0C0L5	Complement C4-B OS=Homo sapiens OX=9606 GN=C4B PE=1 SV=2	110.658	402.598	355.196	380.532	55.0782	28.1737	23.2477	92.5421	82.6735	82.9058	57.4334	46.4977	55.2644	0	0	0	7.76309	7.91111	9.36552	90.0259	79.2691	74.0644	142.394	123.816	120.485	5.12462	6.01859	6.57371	0	0	0
8.87_728.4431n	0	1	2	8.87252	728.443	9.3265	VLQIEK		P0C0L5	Complement C4-B OS=Homo sapiens OX=9606 GN=C4B PE=1 SV=2	34.3345	30.2286	30.5143	32.355	25.5714	17.7416	17.3662	40.1482	32.7938	35.2268	37.1245	34.6309	38.6286	33.4052	23.4752	25.7098	32.4379	26.2556	31.0209	49.2602	55.7277	54.5587	62.8482	51.2713	56.5876	53.293	40.5614	44.2543	32.8561	38.4117	34.3715
12.83_2566.1653n	0	2	2,3	12.8335	2566.17	8.039	TLEIPGNSDPNMIPDGDFNSYVR	[12] Oxidation M	P0C0L5	Complement C4-B OS=Homo sapiens OX=9606 GN=C4B PE=1 SV=2	112.966	385.399	375.216	402.211	401.619	405.585	329.197	61.3554	51.5717	50.1107	85.2028	84.3527	87.1689	22.8576	0	5.14621	11.9956	11.0655	8.0622	29.7137	21.466	26.1692	20.5302	9.60582	22.3047	0	0	0	1.98553	1.28778	1.56155
15.37_2707.5002n	0	1	3	15.368	2707.5	8.1066	ASAGLLGAHAAAITAYALTLTKAPADLR		P0C0L5	Complement C4-B OS=Homo sapiens OX=9606 GN=C4B PE=1 SV=2	38.246	80.8723	76.3777	100.653	94.3429	80.6312	104.15	87.9751	91.5873	91.8722	78.1726	87.9343	73.8649	36.1824	43.9656	52.354	112.166	119.919	102.212	112.469	114.895	123.709	157.055	142.981	145.996	168.44	175.854	204.887	129.763	145.286	151.457
7.72_1052.5367n	0	1	2	7.71998	1052.54	8.577	SHALQLNNR	[7] Deamidation N	P0C0L5	Complement C4-B OS=Homo sapiens OX=9606 GN=C4B PE=1 SV=2	32.0855	61.0918	61.1972	49.3399	34.5562	33.8774	31.4629	66.1072	70.3309	68.8449	59.3534	72.7677	70.1986	37.962	42.208	46.3349	40.2896	42.7737	47.8799	78.3177	74.4207	85.4602	82.6979	77.0814	81.9313	66.6254	59.3706	67.0509	55.6234	57.535	56.1855
7.60_1052.5364n	0	1	2	7.59547	1052.54	7.9379	SHALQLNNR	[7] Deamidation N	P0C0L5	Complement C4-B OS=Homo sapiens OX=9606 GN=C4B PE=1 SV=2	33.192	14.8494	12.1342	13.5247	9.77645	8.9628	10.4257	19.4818	19.9331	18.9673	17.6913	23.6091	24.8936	10.2707	16.4854	16.8197	12.5672	11.4401	9.7582	25.493	18.6027	23.9786	21.3834	23.4539	19.9488	20.7162	18.8978	20.8051	20.3367	18.3686	20.1993
10.06_1901.8254n	0	1	2	10.064	1901.83	6.6238	FSDGLESNSSTQFEVKK		P0C0L5	Complement C4-B OS=Homo sapiens OX=9606 GN=C4B PE=1 SV=2	16.8708	33.912	52.7132	67.7494	63.2506	69.8019	69.7092	57.1077	58.2609	64.5808	71.3872	63.7524	65.6912	67.3332	82.6087	80.7367	74.8616	88.622	73.8859	51.7137	48.8126	74.5552	81.8038	79.9855	65.8339	93.5494	111.913	95.1085	97.0685	105.314	112.34
11.98_2900.3339n	0	1	3	11.9789	2900.33	7.7079	STRQRAACAQLNDFLQEYGTQGCQV	[8] Carbamidomethyl C|[23] Carbamidomethyl C	P0C0L5	Complement C4-B OS=Homo sapiens OX=9606 GN=C4B PE=1 SV=2	58.7734	66.2534	61.5347	59.1913	84.698	85.0062	74.9992	67.3944	65.2631	71.5063	91.5024	106.83	104.447	59.1036	69.1703	62.6097	29.4868	23.8538	38.2236	52.7293	46.3317	57.7096	40.0964	23.5753	40.9768	9.73793	20.4693	31.2153	58.5859	44.7881	70.1694
9.99_2160.0313n	0	3	2,3,4	9.98784	2160.03	8.5813	MRPSTDTITVMVENSHGLR	[11] Oxidation M|[14] Deamidation N	P0C0L5	Complement C4-B OS=Homo sapiens OX=9606 GN=C4B PE=1 SV=2	244.949	101.795	91.1891	97.1096	156.125	165.869	142.355	149.241	142.712	159.01	161.478	175.905	194.332	39.3014	46.9009	59.7788	34.7197	39.5485	49.136	159.658	139.838	166.959	140.326	123.243	161.678	0	0	1.7236	0	0	0
6.79_1132.5188n	0	1	2	6.7932	1132.52	9.0075	VDVQAGACEGK	[8] Carbamidomethyl C	P0C0L5	Complement C4-B OS=Homo sapiens OX=9606 GN=C4B PE=1 SV=2	48.3289	27.3317	27.6458	32.7019	22.5682	19.7325	17.8881	51.0766	53.7773	56.2884	32.776	40.9343	35.5861	14.2469	17.0654	14.8097	46.3746	46.4477	47.4226	48.2224	48.496	50.1448	75.1919	64.9967	65.2525	83.7864	83.9432	95.3922	35.9712	35.6895	31.6631
11.89_1195.5624n	0	1	2	11.8856	1195.56	8.839	ADGSYAAWLSR		P0C0L5	Complement C4-B OS=Homo sapiens OX=9606 GN=C4B PE=1 SV=2	44.2811	99.7982	72.0755	52.5847	46.955	30.7014	34.4779	53.1707	40.9754	36.9017	40.5814	45.5192	45.8989	29.992	27.291	13.5262	40.8961	23.715	44.044	49.5721	59.9213	71.6657	65.8333	72.1834	74.8737	49.9997	59.4208	64.0635	40.7245	49.9886	45.1718
17.43_3120.4135n	0	1	3	17.4325	3120.41	7.0682	VFALDQKMRPSTDTITVMVENSHGLR	[11] Phosphoryl STY|[16] Phosphoryl STY|[18] Oxidation M	P0C0L5	Complement C4-B OS=Homo sapiens OX=9606 GN=C4B PE=1 SV=2	139.172	0	0	0	0	0	0	75.338	68.9021	78.3302	20.6928	1.06072	37.9442	22.4096	1.80657	1.07821	115.58	42.0871	43.5448	148.829	141.393	122.008	245.121	265.851	248.987	159.037	169.162	142.021	0	0	0
11.50_2754.2668n	0	2	3,4	11.5004	2754.27	8.307	VQQPDCREPFLSCCQFAESLRK	[6] Carbamidomethyl C|[13] Carbamidomethyl C|[14] Carbamidomethyl C	P0C0L5	Complement C4-B OS=Homo sapiens OX=9606 GN=C4B PE=1 SV=2	36.5475	111.671	76.3438	85.161	104.926	89.1669	81.8531	134.41	135.85	147.161	199.73	210.768	188.672	139.485	120.365	138.502	70.3359	90.3354	65.9908	127.056	139.255	127.388	112.666	103.936	105.867	55.3388	74.3674	53.204	108.183	78.6745	96.7343
7.37_690.3812n	0	1	2	7.3698	690.381	8.5001	IQQFR		P0C0L5	Complement C4-B OS=Homo sapiens OX=9606 GN=C4B PE=1 SV=2	40.0532	25.4253	23.7658	25.4891	19.3198	15.4038	18.6862	27.919	25.406	27.1293	26.7791	29.8247	26.9962	14.367	15.6377	16.9423	21.4652	16.922	13.7439	26.9903	28.4703	29.6501	41.2508	37.7847	38.4163	22.4895	31.8807	23.8679	20.0989	14.9385	17.4541
17.79_4740.4043n	0	1	5	17.7904	4740.4	7.697	NPSDPMPQAPALWIETTAYALLHLLLHEGKAEMADQAAAWLTR		P0C0L5	Complement C4-B OS=Homo sapiens OX=9606 GN=C4B PE=1 SV=2	126.063	0	0	0	0	0	0	80.5758	61.5427	51.9355	42.1453	4.47004	75.1054	48.0857	29.348	45.4704	13.328	16.8003	5.021	100.391	75.174	89.185	84.3854	112.85	95.2357	191.617	164.547	131.487	130.535	91.0477	78.2189
16.43_2377.2904n	0	1	2	16.4279	2377.29	8.0446	VDFTLSSERDFALLSLQVPLK		P0C0L5	Complement C4-B OS=Homo sapiens OX=9606 GN=C4B PE=1 SV=2	52.1071	14.7391	3.0278	8.10835	36.1537	45.7332	24.7272	42.2313	50.3098	45.4057	52.2264	54.5782	56.609	13.3369	26.6251	41.5305	43.4644	43.6563	54.7719	93.1631	60.3214	74.9028	68.8184	66.051	75.9998	63.8336	64.2282	61.6351	68.4277	80.3851	66.1177
16.43_2377.2866n	0	1	3	16.4279	2377.29	8.0446	VDFTLSSERDFALLSLQVPLK		P0C0L5	Complement C4-B OS=Homo sapiens OX=9606 GN=C4B PE=1 SV=2	68.1895	0	2.00779	1.4613	11.6014	15.6463	11.734	25.965	16.925	28.9445	25.7316	30.8798	21.5342	5.82551	10.7604	17.6629	25.7022	28.685	27.3015	45.927	41.9777	40.9135	34.0964	39.2783	41.171	33.3983	43.9192	36.2961	23.1792	26.896	36.0282
13.50_2551.1574n	0	1	2	13.4995	2551.16	8.0544	TLEIPGNSDPNMIPDGDFNSYVR	[7] Deamidation N	P0C0L5	Complement C4-B OS=Homo sapiens OX=9606 GN=C4B PE=1 SV=2	66.502	19.7217	12.7367	26.2355	11.7413	9.44514	10.6834	61.3731	63.9339	60.588	77.1427	62.557	57.2215	31.8813	32.8211	30.3787	15.683	33.0538	12.4733	64.8112	66.7497	69.1131	60.8412	78.4194	70.4248	63.0025	67.4884	52.7323	66.6486	57.7411	69.0128
13.83_2551.1507n	0	1	2	13.8264	2551.15	7.9402	TLEIPGNSDPNMIPDGDFNSYVR	[7] Deamidation N	P0C0L5	Complement C4-B OS=Homo sapiens OX=9606 GN=C4B PE=1 SV=2	50.4966	89.4299	78.9092	69.9564	53.8857	74.4664	66.1458	49.2311	65.4118	53.644	69.1113	73.3289	75.5441	17.8325	52.534	46.1352	20.8778	32.8421	26.2514	61.6541	77.0034	64.5045	64.5026	103.138	94.4302	87.4047	82.1332	99.8803	94.6943	82.8024	97.9974
11.71_1345.7016n	0	1	2	11.7066	1345.7	8.3616	LNMGITDLQGLR	[3] Oxidation M	P0C0L5	Complement C4-B OS=Homo sapiens OX=9606 GN=C4B PE=1 SV=2	181.38	170.801	152.444	159.417	102.924	105.262	88.4528	56.9703	43.2266	53.2751	40.4751	40.885	37.2222	0	0	0	4.01245	9.34284	13.5068	46.3261	41.8994	45.8259	50.7443	41.6051	43.4738	3.45105	12.6153	0.508348	0	0	0
12.08_1870.8695n	0	2	2,3	12.081	1870.87	8.3236	EPFLSCCQFAESLRK	[6] Carbamidomethyl C|[7] Carbamidomethyl C	P0C0L5	Complement C4-B OS=Homo sapiens OX=9606 GN=C4B PE=1 SV=2	53.9246	12.0976	32.6969	7.71279	99.4597	66.8755	70.4003	105.768	81.3711	112.149	117.57	127.234	130.972	110.877	124.834	110.792	79.0245	91.0999	64.4029	120.037	150.433	118.042	135.041	139.78	121.919	85.5915	92.5442	95.3668	169.665	127.711	129.285
10.98_1441.8064n	0	1	2	10.9751	1441.81	8.3371	TKGLCVATPVQLR	[5] Carbamidomethyl C	P0C0L5	Complement C4-B OS=Homo sapiens OX=9606 GN=C4B PE=1 SV=2	70.0263	23.9882	22.6295	27.7302	8.49995	5.38983	7.24797	44.8142	43.8432	41.6759	44.6079	44.5868	35.8557	10.0873	1.56654	3.07527	19.8883	13.1886	20.3068	43.7855	47.5301	54.6346	57.4141	50.2526	56.9333	26.3586	27.6683	26.8939	19.0386	23.9279	9.06924
14.28_2991.5039n	0	1	3	14.2786	2991.5	7.0831	FSDGLESNSSTQFEVKKYVLPNFEVK		P0C0L5	Complement C4-B OS=Homo sapiens OX=9606 GN=C4B PE=1 SV=2	346.41	211.884	134.94	138.315	92.2557	93.8748	60.7333	28.2623	30.33	35.826	30.9772	30.487	34.8403	0	0	0	0	0	0	0	0	5.17195	0	0	0	0	0	0	0	0	0
6.87_1399.6945n	0	2	2,3	6.87102	1399.69	8.3466	EAPKVVEEQESR		P0C0L5	Complement C4-B OS=Homo sapiens OX=9606 GN=C4B PE=1 SV=2	62.5061	50.9008	51.7791	53.1547	9.47874	5.43185	6.59736	55.0594	59.0177	57.0452	39.2481	46.2314	50.4351	6.99195	7.49971	8.0304	20.8783	21.6384	18.3908	51.0774	49.1539	60.4092	52.4192	47.6073	47.3331	21.0406	18.4293	20.9497	11.0701	9.39149	7.64092
9.33_837.4231n	0	1	2	9.33162	837.423	8.6708	ASSFLGEK		P0C0L5	Complement C4-B OS=Homo sapiens OX=9606 GN=C4B PE=1 SV=2	107.383	49.0872	48.2463	49.3504	39.5768	28.5822	30.5245	0.239623	0	0.314315	0	0.319128	1.12815	32.9948	23.8803	24.4195	33.206	34.9229	35.1552	32.9687	36.7974	45.4825	45.262	46.4319	45.1969	31.4435	35.5317	32.1914	31.8845	26.2802	28.9744
5.23_971.5156n	0	1	2	5.23448	971.516	7.5744	DKGQAGLQR		P0C0L5	Complement C4-B OS=Homo sapiens OX=9606 GN=C4B PE=1 SV=2	45.9729	24.9004	24.1801	25.0959	5.68157	5.94912	6.05775	25.939	29.4567	25.927	18.6357	23.5649	21.6137	12.0898	11.4345	11.4724	17.172	16.732	14.5453	33.1877	33.2135	29.3544	33.2639	40.2799	36.5163	27.7768	25.0283	27.9675	14.8883	12.627	16.0213
13.38_2272.9739n	0	1	2	13.375	2272.97	8.1795	AACAQLNDFLQEYGTQGCQV	[3] Carbamidomethyl C|[7] Deamidation N|[18] Carbamidomethyl C	P0C0L5	Complement C4-B OS=Homo sapiens OX=9606 GN=C4B PE=1 SV=2	39.2473	16.5339	21.2292	9.53054	39.0255	36.5158	42.1166	39.0637	32.1349	44.1819	57.105	49.5023	49.3173	65.2015	43.404	69.6686	29.5336	37.6981	23.2218	79.2345	87.1553	91.1744	71.1058	82.9768	61.8301	48.9076	60.4799	66.8275	83.0722	82.9637	81.747
6.85_1310.5830n	0	1	2	6.84767	1310.58	6.467	GLQDEDGYRMK		P0C0L5	Complement C4-B OS=Homo sapiens OX=9606 GN=C4B PE=1 SV=2	36.071	38.8702	35.971	42.0008	16.8972	15.1344	14.4966	26.3372	28.1908	28.3587	19.649	22.2545	20.5964	14.2275	15.1653	13.8023	19.8866	23.0013	20.1239	21.7518	20.2944	26.8392	28.7559	27.1841	24.258	29.5975	33.0148	29.6661	18.164	22.76	23.3915
8.59_1270.6124n	0	1	2	8.59238	1270.61	8.4195	RCSVFYGAPSK	[2] Carbamidomethyl C	P0C0L5	Complement C4-B OS=Homo sapiens OX=9606 GN=C4B PE=1 SV=2	53.1292	11.7	9.38429	3.96087	19.9433	20.0791	19.7605	36.1081	38.8286	38.4206	48.0583	37.3757	32.5293	27.6465	17.8289	27.5726	22.3549	18.5602	13.0803	36.0654	29.5193	31.0231	34.8128	29.9731	30.9845	22.7189	26.7729	20.9028	29.7103	40.274	35.0423
7.22_748.3869n	0	1	2	7.22118	748.387	8.9933	NVNFQK		P0C0L5	Complement C4-B OS=Homo sapiens OX=9606 GN=C4B PE=1 SV=2	29.7054	12.083	17.2612	20.2273	8.84283	6.93063	8.95695	16.3535	17.654	14.1853	16.1144	14.0048	11.8076	14.3739	11.566	12.0016	14.003	15.3817	13.8195	21.1724	16.8121	17.1065	21.6877	22.984	21.6812	19.455	19.2272	19.3306	11.9807	18.8985	15.3494
13.18_2071.9958n	0	2	2,4	13.1844	2072	7.171	LELSVDGAKQYRNGESVK	[16] Phosphoryl STY	P0C0L5	Complement C4-B OS=Homo sapiens OX=9606 GN=C4B PE=1 SV=2	88.9453	85.5833	70.4979	75.2916	8.47325	12.2712	8.85612	21.0565	30.2539	23.9851	17.8824	12.686	14.2864	1.79077	5.89804	10.9942	21.358	21.9861	25.2726	86.5507	82.5505	85.2199	122.967	123.172	109.047	72.2255	73.3562	76.282	15.841	23.835	26.7334
9.88_1317.6856n	0	1	2	9.87632	1317.69	8.2504	GQIVFMNREPK		P0C0L5	Complement C4-B OS=Homo sapiens OX=9606 GN=C4B PE=1 SV=2	74.1114	27.0523	17.96	25.3332	2.41037	2.61961	3.58806	30.2681	23.0642	24.1671	23.3989	17.3173	24.1451	2.00663	2.17013	0	12.1325	10.0207	9.40951	24.3314	25.8955	34.6402	31.9543	26.5838	34.0548	17.2047	19.4424	16.7286	6.55861	11.908	5.69087
6.58_732.4018n	0	1	2	6.58232	732.402	8.2585	VEASISK		P0C0L5	Complement C4-B OS=Homo sapiens OX=9606 GN=C4B PE=1 SV=2	48.051	9.51789	13.5831	12.0226	2.14261	2.44162	2.58731	11.3602	10.6218	10.4787	8.36011	8.78877	8.50986	2.62268	3.88644	4.21014	9.15805	9.59263	9.82641	13.9442	14.5104	16.9729	16.5296	15.9232	16.5064	12.4529	11.4288	10.5708	3.70962	5.13439	5.0188
5.14_901.4078n	0	1	2	5.1411	901.408	8.088	VQQPDCR	[6] Carbamidomethyl C	P0C0L5	Complement C4-B OS=Homo sapiens OX=9606 GN=C4B PE=1 SV=2	41.4262	9.56723	9.47398	11.6975	3.98052	4.37418	4.04934	13.9376	15.9652	15.6721	11.7932	13.2958	13.7554	7.79675	7.959	8.16395	15.3975	13.2353	12.7147	15.5022	15.5877	11.4242	17.184	19.1597	15.4562	22.3813	18.8925	23.0001	11.4389	11.2302	12.492
12.03_2636.1001n	0	1	3	12.0265	2636.1	6.4939	QRAACAQLNDFLQEYGTQGCQV	[5] Carbamidomethyl C|[15] Phosphoryl STY|[20] Carbamidomethyl C	P0C0L5	Complement C4-B OS=Homo sapiens OX=9606 GN=C4B PE=1 SV=2	99.9511	0	0	1.92874	0.249588	3.27183	1.58966	3.84168	5.23281	8.02576	10.7437	11.3438	6.37779	63.9749	43.1961	41.7021	70.4235	64.0623	56.8058	48.0782	68.0303	64.9992	46.6926	52.1845	44.4113	1.99632	2.22139	1.01299	8.2689	0	7.55172
15.97_1718.9645n	0	1	3	15.9679	1718.96	7.0013	TTNIQGINLLFSSRR		P0C0L5	Complement C4-B OS=Homo sapiens OX=9606 GN=C4B PE=1 SV=2	196.898	0	0	0	0	0	0	59.3304	45.3583	56.8596	37.6806	44.2271	34.5869	0	0	0	1.59388	3.81167	2.17004	0	0	0	0	0	0	0	0	0	0	0	0
15.98_1718.9644n	0	1	2	15.9757	1718.96	7.0013	TTNIQGINLLFSSRR		P0C0L5	Complement C4-B OS=Homo sapiens OX=9606 GN=C4B PE=1 SV=2	178.273	0	0	0	0	0	0	80.3728	80.3081	87.3048	63.5738	81.8098	82.9544	0	1.00529	1.89473	3.75397	9.32246	2.57504	0	0	0	0	0	0	0	0	0	0	0	0
9.28_701.3890n	0	1	2	9.28495	701.389	---	LPMSVR		P0C0L5	Complement C4-B OS=Homo sapiens OX=9606 GN=C4B PE=1 SV=2	103.639	0	0	0	1.19178	0	0	8.87338	12.9622	13.4232	10.2493	8.93055	11.3239	7.33366	9.54073	6.79866	13.9471	18.042	16.2443	17.8321	16.3247	22.6924	30.9465	28.1081	21.6526	28.3573	38.7973	30.827	20.7428	18.0591	18.9422
13.73_1853.7808n	0	1	2	13.733	1853.78	6.9294	FSDGLESNSSTQFEVK	[2] Phosphoryl STY	P0C0L5	Complement C4-B OS=Homo sapiens OX=9606 GN=C4B PE=1 SV=2	189.689	1.27674	2.5347	0	187.384	133.966	130.704	0	0	0	0	0.582957	0.913914	11.6285	19.853	28.363	0	0	0	0	1.21135	0	0	0	0	6.55987	13.21	17.3823	87.5584	75.283	79.2366
5.06_974.4674n	0	1	2	5.05552	974.467	7.9744	VVEEQESR		P0C0L5	Complement C4-B OS=Homo sapiens OX=9606 GN=C4B PE=1 SV=2	76.0918	24.0482	17.2954	22.7425	1.24424	2.70228	0.835149	8.10052	9.34472	9.11752	7.51302	8.8891	8.56625	2.43801	3.07576	2.28603	13.7604	12.697	10.6507	15.0487	16.147	12.9345	23.3438	25.8758	20.1273	16.7477	16.9476	17.9383	6.11973	6.65473	6.86396
15.97_2143.1453n	0	1	3	15.9679	2143.15	7.4691	VGLSGMAIADVTLLSGFHALR	[6] Oxidation M	P0C0L5	Complement C4-B OS=Homo sapiens OX=9606 GN=C4B PE=1 SV=2	124.014	182.352	160.079	212.458	18.9792	44.252	50.8501	11.7432	11.8975	17.9897	9.65656	10.3916	8.79694	0	0	0	5.12376	11.1738	7.40504	16.9531	16.0287	29.0663	10.0296	15.0373	15.0635	2.76116	6.04148	4.66069	0	1.44302	3.77802
12.12_992.4813n	0	1	2	12.1199	992.481	7.8609	FGLLDEDGK		P0C0L5	Complement C4-B OS=Homo sapiens OX=9606 GN=C4B PE=1 SV=2	45.6348	2.97957	8.98186	3.8853	3.89159	10.9081	6.58302	11.7838	12.9618	14.1054	11.2268	15.2389	15.0033	9.01824	10.2501	7.575	12.5379	12.426	9.2334	20.5647	11.2396	21.8152	15.4372	24.227	23.1804	10.7632	19.4273	18.9616	16.7242	17.3907	9.54186
11.13_2144.0372n	0	1	3	11.1308	2144.04	8.0463	MRPSTDTITVMVENSHGLR	[14] Deamidation N	P0C0L5	Complement C4-B OS=Homo sapiens OX=9606 GN=C4B PE=1 SV=2	43.8147	0	0	0	0	0	0	0	0	0	0	0	0	33.8228	18.8828	30.863	20.1069	16.6077	19.6199	19.5606	5.24191	20.4768	7.55299	11.7368	22.0654	86.3574	93.3111	79.5165	79.306	102.237	92.2465
9.16_1441.7684n	0	2	2,3	9.16042	1441.77	7.2566	KTFFRGLESQTK	[10] Deamidation Q	P0C0L5	Complement C4-B OS=Homo sapiens OX=9606 GN=C4B PE=1 SV=2	98.416	1.77206	2.06139	4.74195	0	0.273378	0	26.203	23.1832	26.9557	33.0481	38.9305	34.6033	9.56019	11.4971	7.95447	6.64166	5.01253	3.58431	18.0044	25.2233	22.7083	20.1804	4.2871	12.4336	1.75284	1.16553	0	1.24405	2.40318	1.81444
17.70_3216.6805n	0	1	3	17.7049	3216.68	7.1273	VFALDQKMRPSTDTITVMVENSHGLRVR	[6] Deamidation Q|[18] Oxidation M	P0C0L5	Complement C4-B OS=Homo sapiens OX=9606 GN=C4B PE=1 SV=2	103.697	2.78912	0	0	2.84212	16.6965	8.71049	11.7153	18.5984	27.7395	18.577	29.0896	17.9838	0	0	3.63744	2.49417	4.69689	2.58223	6.1311	8.39651	8.88972	0	0	13.6514	1.65807	0	4.08417	2.18384	2.06713	7.59628
15.99_3992.8333n	0	1	3	15.9913	3992.83	7.1695	TLTSVSVFVDHHLAPSFYFVAFYYHGDHPVANSLR		P0C0L5	Complement C4-B OS=Homo sapiens OX=9606 GN=C4B PE=1 SV=2	107.016	11.3204	21.9281	25.5953	11.5872	26.0081	9.0662	1.23932	0	0.338007	0	1.2631	4.67961	1.91152	5.31726	8.83396	16.8929	22.5047	21.3925	22.6109	10.5159	25.7281	2.89151	8.71505	17.8966	13.5888	27.6608	18.9201	40.1896	25.2051	22.8675
10.15_1303.6874n	0	1	2	10.1503	1303.69	7.3413	NVNFQKAINEK		P0C0L5	Complement C4-B OS=Homo sapiens OX=9606 GN=C4B PE=1 SV=2	244.949	28.5678	31.8546	16.9363	0	0	0	2.50177	3.06213	2.41438	9.8381	6.3222	1.41202	18.5218	12.4676	13.7864	2.25958	1.73389	5.25239	35.3564	35.133	47.7448	21.7258	8.30968	12.9792	0	0	0	0	0	3.88331
7.18_1131.6152n	0	1	2	7.18227	1131.62	6.2646	GSVFLRNPSR		P0C0L5	Complement C4-B OS=Homo sapiens OX=9606 GN=C4B PE=1 SV=2	66.2533	4.08358	4.74458	9.23286	9.91177	4.57285	7.17704	2.40183	1.72568	0.993363	1.17897	2.96474	4.78438	3.97302	7.81061	5.86475	2.96714	2.32937	2.4864	10.948	9.93944	7.67541	8.48972	9.97401	9.69312	1.95342	2.85936	4.40712	5.89653	6.94394	4.88998
10.34_1131.6152n	0	1	2	10.3371	1131.62	7.0466	GSVFLRNPSR		P0C0L5	Complement C4-B OS=Homo sapiens OX=9606 GN=C4B PE=1 SV=2	123.309	0	0	0	0	0	0	1.20923	0.770165	3.12001	3.73861	2.53895	3.0621	8.15869	14.1564	11.4528	8.37875	10.873	5.84486	3.55883	4.72431	8.38425	6.11246	3.16726	1.46272	19.5624	20.9011	18.8832	22.0919	15.4883	17.9931
10.37_1131.5978n	0	1	2	10.3682	1131.6	7.0682	GSVFLRNPSR		P0C0L5	Complement C4-B OS=Homo sapiens OX=9606 GN=C4B PE=1 SV=2	88.4764	19.2369	12.2513	9.71371	23	16.5179	13.0801	23.9441	14.1884	16.6839	23.0336	22.7164	21.3037	0	1.1831	2.30115	3.47187	0	0	2.24207	2.44086	1.76986	2.79329	0.779554	0	11.6094	17.2751	5.60706	15.8494	11.0822	25.223
5.11_994.3972n	0	1	2	5.10998	994.397	7.9511	CCQDGVTR	[1] Carbamidomethyl C|[2] Carbamidomethyl C	P0C0L5	Complement C4-B OS=Homo sapiens OX=9606 GN=C4B PE=1 SV=2	54.3593	5.64516	2.61239	4.54183	0.599378	1.08859	2.06025	6.27698	6.39136	7.64796	7.20621	8.18326	7.05673	3.95587	3.06863	3.62013	5.71289	6.89411	6.20584	9.43275	7.02937	7.15847	11.4645	9.39542	7.42429	5.82518	8.86502	6.34753	3.26659	4.08649	5.2082
9.74_646.3295n	0	1	2	9.73625	646.33	8.747	LPMMR		P0C0L5	Complement C4-B OS=Homo sapiens OX=9606 GN=C4B PE=1 SV=2	122.843	0	0	0	0	0	0	0.865642	1.23134	2.82591	2.68908	2.63562	3.95091	11.6019	8.50227	8.09656	7.28599	5.38235	4.80044	5.46922	4.84549	1.57718	2.02553	5.1217	4.09197	15.6279	16.6668	12.3193	15.0701	18.3213	19.6333
6.96_1589.8384n	0	1	3	6.9644	1589.84	6.9557	AINEKLGQYASPTAK		P0C0L5	Complement C4-B OS=Homo sapiens OX=9606 GN=C4B PE=1 SV=2	67.841	4.86808	3.40549	3.6317	3.20787	4.05927	2.4051	12.4283	12.2423	11.8281	13.8376	17.1136	19.9192	9.75239	13.7437	11.9529	9.39081	5.47311	6.22197	10.0987	10.634	8.72879	8.51438	7.38753	8.27937	6.83693	8.13729	7.11646	8.0231	10.5949	8.75881
15.09_2870.4861n	0	1	4	15.0878	2870.49	6.2561	HLVPGAPFLLQALVREMSGSPASGIPVK		P0C0L5	Complement C4-B OS=Homo sapiens OX=9606 GN=C4B PE=1 SV=2	174.096	0	0	0	0	0	0	0.756122	0	2.2373	0.789148	0	0.998123	1.67236	2.53692	2.78043	64.1974	38.8431	65.6876	0	0	0	1.86365	1.87272	0	31.3599	19.0498	40.6051	1.76697	0	0
14.10_1729.8575n	0	1	2	14.0996	1729.86	7.0646	EFHLHLRLPMSVR	[10] Oxidation M|[11] Phosphoryl STY	P0C0L5	Complement C4-B OS=Homo sapiens OX=9606 GN=C4B PE=1 SV=2	212.463	0	0	0	13.4146	3.89834	5.8078	0	0	0	0	0	0	27.5098	37.9854	31.088	9.18261	8.87634	12.1275	0	5.43755	0	0	5.37258	1.30127	13.991	7.36494	5.26096	26.0549	21.1203	28.3437
17.33_2768.5948n	3	3	2,3,4	17.3332	2768.59	9.6032	LLLFSPSVVHLGVPLSVGVQLQDVPR		P0C0L4	Complement C4-A OS=Homo sapiens OX=9606 GN=C4A PE=1 SV=2	17.9403	2832.44	3012.35	3221.54	4546.1	4634.12	4295.21	3893.26	3734.14	3888.86	4883.52	5025.55	4243.3	3927.2	4457.89	4523.36	3978.3	3555.05	3824.41	5292.9	5334.49	5117.51	5313.28	5679.39	5198.57	4763.49	5054.49	4825.71	5777.43	6427.87	6146.47
17.34_2768.5933n	0	1	3	17.3383	2768.59	9.6032	LLLFSPSVVHLGVPLSVGVQLQDVPR		P0C0L4	Complement C4-A OS=Homo sapiens OX=9606 GN=C4A PE=1 SV=2	24.1057	166.842	180.666	198.628	284.524	329.427	288.997	275.681	257.664	286.552	338.884	388.602	314.729	241.319	273.676	305.745	263.887	229.316	275.415	402.637	332.327	375.991	335.135	410.871	351.963	308.253	353.829	272.458	333.943	459.409	403.438
16.38_2482.2919n	2	2	2,3	16.3812	2482.29	9.2226	VTASDPLDTLGSEGALSPGGVASLLR		P0C0L4	Complement C4-A OS=Homo sapiens OX=9606 GN=C4A PE=1 SV=2	16.9392	4643.19	4380.74	4418.24	3879.83	4072.45	3785.37	4062.59	3785.89	3822.88	4541.97	4554.53	4117.83	3413.82	3639.36	3925.06	3658.94	3507.39	3540.51	4777.05	4679.38	4804.64	5067.12	5320.51	5045.56	4573.36	4701.87	4711.11	5206.91	6050.27	6053.32
15.02_2224.1114n	0	2	2,3	15.0178	2224.11	9.5006	ALEILQEEDLIDEDDIPVR		P0C0L4	Complement C4-A OS=Homo sapiens OX=9606 GN=C4A PE=1 SV=2	37.6033	2188.38	2074.54	2043.16	2192.02	1668.88	1690.2	2291.85	2317.64	2188.26	2694.53	2348.9	2308.2	1230.18	1181.12	1197.05	2116.94	2244.97	2071.31	3278.39	3291.82	3467.39	3293.65	3330.5	3439.24	2984.17	3334.07	2951.41	2107.06	2057.54	1996.39
16.65_1629.9720n	2	2	2,3	16.6497	1629.97	9.6521	HLVPGAPFLLQALVR		P0C0L4	Complement C4-A OS=Homo sapiens OX=9606 GN=C4A PE=1 SV=2	19.2692	2511.46	2288.02	2564.42	3950.23	3794.97	3792.89	3369.19	3250.83	3443.62	4316.23	4115.42	3680.63	3049.55	3153.72	3510.59	2989.61	2931.44	2977.16	4341.48	4026.21	4172.61	4178.69	4500.24	4467.08	3599.71	3712.51	3490.39	4274.14	4948.03	5004.99
12.54_1559.8463n	0	2	2,3	12.537	1559.85	9.6551	GPEVQLVAHSPWLK		P0C0L4	Complement C4-A OS=Homo sapiens OX=9606 GN=C4A PE=1 SV=2	20.5313	2258.65	2175.51	2155.18	3185.66	2501.3	2317.73	2303.13	2248.51	2282.34	2551.34	2660.34	2477.85	2911.62	2726.67	2395.63	2358.95	2305.93	2262.81	3468.03	3430.88	3390.56	4160.91	3542.54	3442.23	2992.44	2900.57	3139.42	3445.16	3295.13	3364.91
13.96_2271.9896n	0	2	2,3	13.9625	2271.99	9.687	AACAQLNDFLQEYGTQGCQV	[3] Carbamidomethyl C|[18] Carbamidomethyl C	P0C0L4	Complement C4-A OS=Homo sapiens OX=9606 GN=C4A PE=1 SV=2	16.1247	1837.31	1637.51	1630.59	2539.96	2108.33	1961.3	2083.18	2055.39	1957.88	2600.47	2561.79	2365.89	2891.68	2890.44	2687.66	1926.13	1871.22	1959.79	2899.22	2500.66	2720.42	2980.24	2841.5	2718.33	2233.58	2584.4	2541.25	3313.4	3173.57	3074.45
14.73_1562.8415n	0	2	2,3	14.726	1562.84	9.5061	TTNIQGINLLFSSR		P0C0L4	Complement C4-A OS=Homo sapiens OX=9606 GN=C4A PE=1 SV=2	19.3367	1459.45	1294.56	1404.32	1862.81	1673.72	1587.39	1598.49	1557.58	1543.45	1799.46	1682.35	1672.53	1702.45	1670.12	1613.81	1537.58	1573.12	1498.1	2236.52	2149.32	2108.4	2448.8	2454.99	2314.17	1961.07	2028.94	1953.94	2152.14	2241.99	2136.98
11.38_1908.8748n	0	2	2,3	11.3798	1908.87	9.7952	LLATLCSAEVCQCAEGK	[6] Carbamidomethyl C|[11] Carbamidomethyl C|[13] Carbamidomethyl C	P0C0L4	Complement C4-A OS=Homo sapiens OX=9606 GN=C4A PE=1 SV=2	17.302	1909.78	1455.79	1651.2	2253.87	1712.3	1639.7	1622.24	1535.15	1470.93	1978.07	1842.59	1680.49	2489.83	2235.59	2120.39	1850.59	1655.03	1711.07	2402.82	2333.09	2386.5	3040.8	2604.54	2257.12	1952.84	2062.05	2095.59	2493.05	2549.16	2370.97
15.13_2084.1634n	0	2	2,3	15.1346	2084.16	9.8967	ASAGLLGAHAAAITAYALTLTK		P0C0L4	Complement C4-A OS=Homo sapiens OX=9606 GN=C4A PE=1 SV=2	34.1298	3883.86	3344.05	3755.54	2236.66	1987.21	1912.49	2861.34	2858.64	2678.13	2913.49	2790.26	2520.51	1918.14	1863.34	1958.61	2672.16	2932.68	2643.77	4080.27	4047.07	4235.81	4887.74	4676.41	4473.33	3713.41	4200.29	4094.74	2913.32	3097.81	3489.98
15.14_2084.1610n	0	1	3	15.1423	2084.16	9.8967	ASAGLLGAHAAAITAYALTLTK		P0C0L4	Complement C4-A OS=Homo sapiens OX=9606 GN=C4A PE=1 SV=2	58.4657	136.887	115.051	147.974	66.2399	27.9145	35.6848	129.558	102.075	104.404	102.713	85.1076	59.1273	18.6958	26.5226	15.6692	80.306	87.2824	90.2836	146.335	115.527	150.381	203.887	131.971	131.637	142.981	185.156	138.322	98.7166	104.006	82.7142
11.94_1113.6147n	0	1	2	11.94	1113.61	9.7735	VGDTLNLNLR		P0C0L4	Complement C4-A OS=Homo sapiens OX=9606 GN=C4A PE=1 SV=2	22.887	945.744	763.817	878.327	1042.94	811.333	876.232	934.902	902.185	932.698	1096.96	1007.67	968.888	1016.42	912.506	830.417	783.881	856.969	775.228	1195.66	1107.63	1459.56	1350.4	1331.62	1301.06	1036.09	1188.97	1224.12	1396.99	1236.68	1222.51
16.50_2777.3512n	0	2	2,3	16.5019	2777.35	9.212	STQDTVIALDALSAYWIASHTTEER		P0C0L4	Complement C4-A OS=Homo sapiens OX=9606 GN=C4A PE=1 SV=2	36.9643	2633.19	2410.21	2594.25	1604.73	1369.87	1241.22	2047.47	1873.37	1960.78	1798.9	1773.16	1574.1	1217.25	1175.94	1210.03	1852.2	1800.28	1883.22	2894.63	2674.66	2825.8	3296.07	3255.74	3234.41	2747.47	2927.08	2896.83	1984.97	2260.5	2181.91
10.36_1540.8094n	0	2	2,3	10.3643	1540.81	9.5256	VLSLAQEQVGGSPEK		P0C0L4	Complement C4-A OS=Homo sapiens OX=9606 GN=C4A PE=1 SV=2	26.3611	1518.71	1245.72	1457.06	1149.52	987.542	947.891	1100.87	1108.65	1089.24	1014.11	1008.27	986.042	971.735	845.814	924.369	1057.85	1057.78	978.323	1329.44	1372.18	1424.59	1851.9	1692.12	1571.31	1560.63	1668.04	1596.11	1398.37	1365.75	1408.33
13.68_2550.1699n	0	2	2,3	13.6785	2550.17	8.8473	TLEIPGNSDPNMIPDGDFNSYVR		P0C0L4	Complement C4-A OS=Homo sapiens OX=9606 GN=C4A PE=1 SV=2	23.182	1327.48	1283.89	1418.97	1305.41	1301.46	1198.89	1535.07	1483.61	1468.53	1915.8	1761.6	1704.39	1941.23	1849.41	1729.95	1444.31	1478.74	1362.42	2310.64	2344.53	2281.12	2834.83	2533.22	2324.37	2015.77	2190.1	2070.2	2574.6	2411.9	2565.42
9.67_1258.6220n	0	1	2	9.67398	1258.62	9.4391	EMSGSPASGIPVK		P0C0L4	Complement C4-A OS=Homo sapiens OX=9606 GN=C4A PE=1 SV=2	98.1379	0.948139	0	0	11.0567	11.0187	11.4055	20.6074	27.5055	30.03	58.6137	61.3427	65.23	50.9717	46.1028	54.9133	34.6079	33.1448	32.1102	30.7534	27.3611	35.6863	36.195	31.9396	38.595	38.657	43.8888	33.3853	70.1965	70.1712	70.3975
9.68_1258.6230n	0	1	2	9.68175	1258.62	9.4391	EMSGSPASGIPVK		P0C0L4	Complement C4-A OS=Homo sapiens OX=9606 GN=C4A PE=1 SV=2	49.3211	329.526	267.646	292.343	357.919	295.843	298.6	777.057	859.037	865.828	870.72	867.287	857.803	934.188	878.957	829.208	853.655	782.401	832.095	1102.76	1174.38	1234.36	1269.94	1163.86	1184.13	1248.55	1208.81	1188.52	1247.75	1296.59	1313.86
12.21_2573.3712n	0	2	3,4	12.2133	2573.37	8.6158	LTVAAPPSGGPGFLSIERPDSRPPR		P0C0L4	Complement C4-A OS=Homo sapiens OX=9606 GN=C4A PE=1 SV=2	22.9753	2467.83	2284.56	2464.94	2980.72	2378.67	2333.09	1723.54	1584.17	1584.68	1917.42	1770.07	1819.31	2960.85	2546.82	2481.66	2466.44	2541.9	2293.83	3544.7	3770.27	3674.06	4341.64	4038.26	3937.24	2907.38	2799.17	3272.72	3475.69	2944.87	3077.25
13.67_2804.4886n	0	2	3,4	13.6707	2804.49	8.6581	ITPGKPYILTVPGHLDEMQLDIQAR		P0C0L4	Complement C4-A OS=Homo sapiens OX=9606 GN=C4A PE=1 SV=2	34.1373	1040.43	983.759	1055.78	2498.58	2285.69	2094.4	1238.46	1209.43	1100.35	1812.51	1654.4	1556.33	2138.47	2009.66	1845.41	1538.49	1484.01	1434.89	2166.53	2248.89	2197.39	2498.27	2129.63	2090.62	2416.69	2594.98	2526.96	3064.77	2758.77	2929.41
7.56_1034.5410n	0	1	2	7.55655	1034.54	9.3375	LGQYASPTAK		P0C0L4	Complement C4-A OS=Homo sapiens OX=9606 GN=C4A PE=1 SV=2	19.0968	441.474	497.43	471.248	500.115	475.576	428.446	587.151	576.93	559.97	654.378	691.611	661.057	480.871	594.417	535.971	431.634	390.44	383.337	622.818	554.285	662.856	589.241	672.993	657.792	530.719	532.766	523.26	635.269	597.497	632.166
10.13_1611.8782n	0	2	2,3	10.1348	1611.88	9.1519	YIYGKPVQGVAYVR		P0C0L4	Complement C4-A OS=Homo sapiens OX=9606 GN=C4A PE=1 SV=2	22.4657	1181.04	940.651	1240.75	1337.93	1035.84	1137.57	1385.7	1273.65	1234.99	1399.54	1417.04	1260.07	1409.94	1318.36	1263.92	1258.53	1091.31	1142.82	1685.1	1878.01	1880.34	2112.95	1934.72	1737.04	1652.07	1900.07	1797.62	1738.05	1816.88	1827.49
10.13_1611.8786n	0	1	2	10.1348	1611.88	9.1519	YIYGKPVQGVAYVR		P0C0L4	Complement C4-A OS=Homo sapiens OX=9606 GN=C4A PE=1 SV=2	150.448	0	0	0	8.51527	16.5719	17.5248	4.39735	0.798508	5.63702	9.62746	8.60723	10.6518	17.8178	9.93173	19.0735	1.80644	0	0	3.0194	0	2.42792	0	1.85607	0	0.823636	0	0	5.11288	10.0329	13.7191
9.65_1082.5652n	0	2	2,3	9.65454	1082.57	9.4654	SCGLHQLLR	[2] Carbamidomethyl C	P0C0L4	Complement C4-A OS=Homo sapiens OX=9606 GN=C4A PE=1 SV=2	24.938	43.2953	34.157	40.6189	69.294	52.5841	56.107	59.5997	66.169	63.1312	69.1656	84.8334	73.7804	69.2015	60.0888	50.6056	58.9886	44.6403	53.4461	80.3348	91.1697	76.8016	87.6049	82.1611	88.8551	65.0453	66.7104	66.8461	75.6491	81.3656	86.4901
9.65_1082.5662n	0	1	2	9.65065	1082.57	9.4654	SCGLHQLLR	[2] Carbamidomethyl C	P0C0L4	Complement C4-A OS=Homo sapiens OX=9606 GN=C4A PE=1 SV=2	21.0939	452.525	396.011	414.621	651.506	560.969	585.944	596.475	625.855	650.516	665.387	740.221	721.509	602.189	546.824	561.645	527.662	481.182	518.949	730.075	819.873	804.908	845.903	794.479	807.158	724.517	706.912	685.02	726.109	777.529	827.058
11.98_2289.1499n	0	4	2,3,4,5	11.9789	2289.15	9.572	EGAIHREELVYELNPLDHR		P0C0L4	Complement C4-A OS=Homo sapiens OX=9606 GN=C4A PE=1 SV=2	23.8468	1088.45	969.332	1103.3	1570.26	1363.94	1353.3	1601.17	1605.51	1682.93	2044.94	1963.32	2003.04	1647.45	1584.27	1542.42	1166.68	1449.48	1236.82	2167.55	1974.61	2438.61	2095.95	2140.12	2266.82	1443.06	1732.24	1846.28	2231.47	1752.28	2143.32
13.53_1435.7199n	0	1	2	13.5307	1435.72	9.6067	GLEEELQFSLGSK		P0C0L4	Complement C4-A OS=Homo sapiens OX=9606 GN=C4A PE=1 SV=2	24.4658	977.716	941.85	1046.14	811.072	681.519	599.749	740.895	737.675	689.213	765.191	739.743	700.019	774.006	777.274	692.707	830.192	748.743	722.141	1026.8	991.607	1008.57	1398.87	1295.93	1111.25	993.772	1048.86	998.362	963.776	1000.04	897.254
13.61_2121.1213n	0	2	2,3	13.6085	2121.12	6.4765	DSLSRTTNIQGINLLFSSR		P0C0L4	Complement C4-A OS=Homo sapiens OX=9606 GN=C4A PE=1 SV=2	60.9201	1264.35	1203.2	1269.36	881.238	765.684	619.38	355.194	336.512	312.543	329.368	303.437	291.773	1329.79	1178.45	1179.11	1258.78	1191.68	1159.35	1619.5	1575.35	1545.93	2063.59	1954.52	1710.22	1144.57	1216.84	1133.68	1144.56	1041.13	1104.54
9.02_1037.5514n	0	1	2	9.02035	1037.55	9.5219	DHAVDLIQK		P0C0L4	Complement C4-A OS=Homo sapiens OX=9606 GN=C4A PE=1 SV=2	27.7983	617.031	571.715	627.145	641.416	562.596	536.766	608.666	577.805	531.363	655.029	659.854	628.587	446.609	420.122	466.185	402.77	401.615	404.872	668.704	720.106	677.282	766.549	771.667	723.372	573.729	579.488	618.271	586.278	551.002	574.288
13.29_1742.7751n	0	2	2,3	13.2895	1742.78	9.0082	EPFLSCCQFAESLR	[6] Carbamidomethyl C|[7] Carbamidomethyl C	P0C0L4	Complement C4-A OS=Homo sapiens OX=9606 GN=C4A PE=1 SV=2	24.3468	503.185	434.734	481.138	1065	808.166	800.455	786.73	724.558	723.495	839.091	799.403	754.075	1249.66	1132.77	1073.48	864.787	854.309	824.931	1172.29	1183.44	1118.54	1315.34	1157.68	1129.79	1287.3	1352.93	1293.98	1491.34	1476.32	1508.13
12.75_1338.6463n	0	1	2	12.7518	1338.65	9.4268	GSFEFPVGDAVSK		P0C0L4	Complement C4-A OS=Homo sapiens OX=9606 GN=C4A PE=1 SV=2	33.7527	733.418	727.993	693.912	645.111	639.436	553.432	755.325	650.583	701.102	631.124	628.951	575.869	587.745	563.651	506.504	674.952	686.629	650.14	1003.65	1039.52	1024.11	1360.29	1255.25	1141.71	1011.1	1083.5	1101.31	883.022	828.868	775.394
15.89_3499.6690n	0	1	2	15.8901	3499.67	9.4024	ECVGFEAVQEVPVGLVQPASATLYDYYNPER	[2] Carbamidomethyl C	P0C0L4	Complement C4-A OS=Homo sapiens OX=9606 GN=C4A PE=1 SV=2	53.9627	6.91235	17.4951	8.83833	52.0818	62.7392	59.2882	62.6356	58.4348	62.7885	85.9563	99.4857	78.1078	27.6173	36.7507	38.9349	77.2861	58.0089	73.9326	80.239	81.1165	90.8434	93.1303	94.0924	81.1898	107.367	140.571	117.098	101.97	131.068	76.3915
15.91_3499.6623n	0	1	3	15.9057	3499.66	9.4024	ECVGFEAVQEVPVGLVQPASATLYDYYNPER	[2] Carbamidomethyl C	P0C0L4	Complement C4-A OS=Homo sapiens OX=9606 GN=C4A PE=1 SV=2	22.1785	882.726	775.662	902.707	897.719	859.759	820.145	788.303	845.327	816.228	823.721	849.998	773.141	701.359	760.216	827.226	972.149	1015.11	935.754	1196.3	1161.88	1192.35	1341.76	1398.45	1349.56	1454.11	1393.88	1372.34	1213.14	1344.29	1406.82
13.45_1329.7075n	0	1	2	13.4451	1329.71	9.5197	LNMGITDLQGLR		P0C0L4	Complement C4-A OS=Homo sapiens OX=9606 GN=C4A PE=1 SV=2	68.6955	490.215	471.598	506.967	257.833	229.354	207.456	857.167	792.593	812.48	749.45	696.884	620.507	62.3528	61.0123	57.4796	706.065	697.539	748.841	1068.54	1056	1089.81	1360.95	1317.96	1214.36	1174.65	1172.83	1207.11	260.032	275.029	280.23
10.79_1120.5756n	0	2	2,3	10.7884	1120.58	8.9263	FGLLDEDGKK		P0C0L4	Complement C4-A OS=Homo sapiens OX=9606 GN=C4A PE=1 SV=2	22.1331	445.118	328.917	433.641	624.76	483.456	514.549	520.815	503.178	501.352	522.387	482.045	515.841	595.61	514.271	517.066	475.435	440.5	434.352	677.396	683.619	728.733	810.214	810.491	636.777	601.76	694.255	717.705	734.601	642.468	750.036
17.57_2899.3646n	0	1	2	17.5726	2899.36	8.7791	EVYMPSSIFQDDFVIPDISEPGTWK		P0C0L4	Complement C4-A OS=Homo sapiens OX=9606 GN=C4A PE=1 SV=2	59.0725	60.3428	131.059	149.733	143.908	200.142	204.686	457.362	512.69	485.442	478.477	612.992	465.105	239.419	440.808	442.035	393.188	458.664	475.87	610.846	666.377	616.881	544.973	651.679	770.348	658.125	868.282	751.797	693.475	805.156	774.352
12.46_2626.1733n	0	1	3	12.4553	2626.17	9.0843	VQQPDCREPFLSCCQFAESLR	[6] Carbamidomethyl C|[13] Carbamidomethyl C|[14] Carbamidomethyl C	P0C0L4	Complement C4-A OS=Homo sapiens OX=9606 GN=C4A PE=1 SV=2	18.0856	663.62	699.707	735.591	959.609	783.129	708.182	823.956	758.124	764.347	997.928	1000.33	931.704	985.543	982.113	878.412	648.814	620.967	590.539	920.217	979.684	975.149	893.003	818.511	828.325	653.723	655.651	656.079	946.78	923.241	847.206
13.11_1107.5969n	0	1	2	13.1105	1107.6	8.9649	YVLPNFEVK		P0C0L4	Complement C4-A OS=Homo sapiens OX=9606 GN=C4A PE=1 SV=2	16.6589	324.67	303.261	359.115	541.47	443.285	405.861	393.743	385.661	351.753	435.781	416.415	387.247	472.39	476.64	432.911	350.655	335.725	378.228	508.093	545.209	511.139	572.06	525.103	523.563	518.343	433.146	487.006	524.951	643.043	595.576
13.53_2679.2955n	0	2	3,4	13.5268	2679.3	8.8706	YVSHFETEGPHVLLYFDSVPTSR		P0C0L4	Complement C4-A OS=Homo sapiens OX=9606 GN=C4A PE=1 SV=2	47.7893	1087.23	1100.37	1103.91	728.655	657.34	626.69	928.911	920.735	883.312	881.977	841.366	783.502	485.318	458.502	419.627	1116.8	991.747	966.737	1450.2	1435.8	1387.88	2160.93	1925.78	1774.46	1565.36	1578.44	1516.41	1099.44	1000.9	967.438
10.32_1085.6230n	0	2	2,3	10.3215	1085.62	9.0894	ITQVLHFTK		P0C0L4	Complement C4-A OS=Homo sapiens OX=9606 GN=C4A PE=1 SV=2	32.7922	528.445	452.985	536.597	292.171	225.006	203.904	380.778	365.87	378.601	352.537	345.606	355.235	315.103	248.062	309.55	378.963	315.099	365.928	471.403	471.751	493.981	701.109	652.977	573.529	524.234	575.377	609.499	448.04	489.963	508.755
12.12_1212.6642n	0	1	2	12.1199	1212.66	9.0606	GLCVATPVQLR	[3] Carbamidomethyl C	P0C0L4	Complement C4-A OS=Homo sapiens OX=9606 GN=C4A PE=1 SV=2	40.9271	298.748	247.687	277.577	291.983	222.524	234.821	398.051	399.418	393.861	313.819	315.642	322.367	213.883	206.437	172.16	363.513	379.9	351.879	498.588	550.69	544.372	587.293	691.257	641.655	514.208	541.871	575.625	385.564	359.993	339.088
15.39_2974.5068n	0	2	3,4	15.3874	2974.51	7.2232	LPMSVRRFEQLELRPVLYNYLDK	[3] Oxidation M|[4] Phosphoryl STY	P0C0L4	Complement C4-A OS=Homo sapiens OX=9606 GN=C4A PE=1 SV=2	26.5519	1097.43	836.875	995.292	1684.55	1140.24	1130.49	1834.85	1834.79	1718.76	1879.48	1787.21	1664.07	977.614	824.668	773.765	806.667	834.194	761.18	1131.8	1178.42	1305.75	1470.86	1323.88	1301.72	2027.67	2081.98	2157.68	1635.16	1540.99	1567.02
17.15_2127.1513n	0	2	2,3	17.1477	2127.15	9.6918	VGLSGMAIADVTLLSGFHALR		P0C0L4	Complement C4-A OS=Homo sapiens OX=9606 GN=C4A PE=1 SV=2	50.8664	1383.28	1360.03	1585.73	786.296	672.216	606.273	1377.88	1377.26	1340.78	1160.32	1220.48	1004.39	385.37	526.954	543.48	1526.43	1543	1494.07	2147.72	2010.31	2284.59	2654.05	2824.42	2760.97	2229.81	2386.71	2139.28	1196.1	1269.2	1223.13
9.82_1049.5038n	0	1	2	9.82185	1049.5	9.1526	AEFQDALEK		P0C0L4	Complement C4-A OS=Homo sapiens OX=9606 GN=C4A PE=1 SV=2	56.1019	394.584	314.079	393.454	224.065	185.264	211.607	419.259	483.07	461.839	376.011	371.63	385.898	67.2833	75.8378	66.6768	414.329	395.697	366.312	610.232	597.301	645.545	657.982	663.02	630.45	604.138	630.131	592.438	200.62	208.956	218.897
15.31_1656.9445n	0	2	2,3	15.3057	1656.94	8.8394	DFALLSLQVPLKDAK		P0C0L4	Complement C4-A OS=Homo sapiens OX=9606 GN=C4A PE=1 SV=2	25.7348	685.198	583.065	681.683	592.856	498.429	519.606	724.202	724.115	677.213	751.353	750.477	690.212	690.112	629.04	592.957	702.866	753.894	711.953	956.03	1007.8	997.727	1245.7	1199.98	1065.55	1029.88	1034.05	1067.69	920.61	1049.3	1024.56
17.65_4310.9696n	0	1	3	17.6504	4310.97	6.9138	VFEAMNSYDLGCGPGGGDSALQVFQAAGLAFSDGDQWTLSR	[5] Oxidation M|[12] Carbamidomethyl C|[25] Deamidation Q	P0C0L4	Complement C4-A OS=Homo sapiens OX=9606 GN=C4A PE=1 SV=2	50.8263	240.214	141.708	204.669	668.008	172.56	114.457	382.382	427.865	372.559	318.522	235.81	337.522	571.948	331.067	312.573	466.746	425.858	352.555	731.265	715.921	841.2	709.058	720.01	800.964	688.395	738.731	694.105	540.139	293.744	294.959
15.62_3155.5541n	0	1	3	15.6178	3155.55	8.6686	KKEVYMPSSIFQDDFVIPDISEPGTWK		P0C0L4	Complement C4-A OS=Homo sapiens OX=9606 GN=C4A PE=1 SV=2	78.8468	259.097	204.888	250.757	1.55912	2.35842	1.15575	759.181	777.289	731.202	816.638	774.302	648.513	30.4419	45.0213	62.6327	676.613	728.798	690.789	1190.95	1173.4	1127.44	1253.18	1137.65	1148.82	829.312	927.393	809.382	437.723	468.233	398.678
17.31_5562.8880n	0	2	4,5	17.3072	5562.89	7.5318	VSATVSSPGSVPEVQDIQQNTDGSGQVSIPIIIPQTISELQLSVSAGSPHPAIAR	[41] Deamidation Q	P0C0L4	Complement C4-A OS=Homo sapiens OX=9606 GN=C4A PE=1 SV=2	41.5918	543.545	635.591	720.241	414.177	625.771	547.231	621.225	612.793	729.96	625.464	873.426	562.926	114.383	312.572	402.091	414.775	418.651	462.545	710.06	681.668	725.238	653.281	855.974	842.069	629.595	746.799	693.711	618.674	821.661	841.67
10.75_2139.0968n	0	3	2,3,4	10.7469	2139.1	9.163	RGHLFLQTDQPIYNPGQR		P0C0L4	Complement C4-A OS=Homo sapiens OX=9606 GN=C4A PE=1 SV=2	33.452	474.553	366.062	493.6	539.385	491.161	463.569	935.294	908.167	873.578	962.338	830.645	890.558	1151.77	938.182	990.522	908.391	828.472	768.296	1473.26	1343.34	1385.9	1550.09	1615.3	1317	1043.78	1149.37	1130.13	1236.11	1051.85	1247.55
15.33_2691.4464n	0	2	3,4	15.333	2691.45	9.2604	VDFTLSSERDFALLSLQVPLKDAK		P0C0L4	Complement C4-A OS=Homo sapiens OX=9606 GN=C4A PE=1 SV=2	41.191	891.65	692.799	800.756	526.095	420.937	459.295	947.903	932.566	902.217	1141.64	1064.56	981.917	584.627	628.281	517.322	732.451	742.354	706.183	1517.72	1547.51	1495.08	1446.42	1480.98	1413.91	732.416	706.412	724.059	828.842	773.93	823.512
17.74_2612.4065n	0	2	2,3	17.736	2612.41	9.2764	LHLETDSLALVALGALDTALYAAGSK		P0C0L4	Complement C4-A OS=Homo sapiens OX=9606 GN=C4A PE=1 SV=2	25.8731	541.241	567.184	700.768	845.617	918.44	906.975	1053.79	1166.3	1219.29	1061.99	1291.26	985.796	570.039	770.342	782.526	885.983	997.715	1018.76	1214.44	1234.42	1265.06	1042.72	1268.05	1300.97	1190.21	1458.52	1296.75	1010.91	1118.71	1114.48
17.74_2612.4046n	0	1	3	17.736	2612.4	9.2764	LHLETDSLALVALGALDTALYAAGSK		P0C0L4	Complement C4-A OS=Homo sapiens OX=9606 GN=C4A PE=1 SV=2	31.9604	121.676	134.447	140.394	198.547	185.651	205.084	273.531	305.948	310.632	276.213	321.523	270.302	179.336	180.598	184.838	215.902	214.052	209.744	275.284	284.991	291.185	261.146	270.421	309.722	279.01	313.918	278.033	202.638	247.266	247.207
13.81_3131.4636n	0	1	3	13.8108	3131.46	8.9139	LQETSNWLLSQQQADGSFQDPCPVLDR	[22] Carbamidomethyl C	P0C0L4	Complement C4-A OS=Homo sapiens OX=9606 GN=C4A PE=1 SV=2	56.0543	307.25	310.429	357.416	406.31	299.234	293.157	760.057	756.808	768.908	847.057	832.723	748.47	264.685	231.208	259.157	300.026	297.03	288.062	833.872	858.968	859.688	1024.63	886.719	883.092	784.186	790.033	862.15	773.458	732.635	785.493
9.80_2159.0513n	0	3	2,3,4	9.79591	2159.05	8.9169	MRPSTDTITVMVENSHGLR	[11] Oxidation M	P0C0L4	Complement C4-A OS=Homo sapiens OX=9606 GN=C4A PE=1 SV=2	39.2848	1442.41	1180.14	1418.29	1958.26	1637.73	1557.15	1531.86	1601.92	1656.67	1788.78	1728.44	1745.16	792.814	797.937	765.79	845.015	744.869	696.828	1660.05	1599.41	1697.03	1732.48	1831.73	1641.05	138.374	125.557	154.936	126.646	115.768	154.131
16.65_1380.6616n	0	1	2	16.6536	1380.66	8.8629	SFFPENWLWR		P0C0L4	Complement C4-A OS=Homo sapiens OX=9606 GN=C4A PE=1 SV=2	76.3162	316.984	274.461	308.364	106.397	80.518	84.323	637.549	630.318	599.832	459.587	430.641	402.309	1.91755	3.75554	8.84927	426.688	456.161	470.727	843.551	749.2	778.162	988.547	1027.41	1017.84	852.708	898.804	823.591	135.747	169.101	158.421
7.38_1051.4579n	0	1	2	7.37757	1051.46	9.4298	GLQDEDGYR		P0C0L4	Complement C4-A OS=Homo sapiens OX=9606 GN=C4A PE=1 SV=2	25.0421	234.341	253.815	261.745	215.402	232.028	241.172	288.553	279.59	301.165	295.668	327.984	350.308	207.93	228.763	248.338	250.198	226.928	219.8	293.017	306.965	394.684	352.024	397.675	389.58	315.752	301.399	325.47	292.884	270.198	276.751
10.80_1052.5142n	0	1	2	10.7962	1052.51	9.2253	VDFTLSSER		P0C0L4	Complement C4-A OS=Homo sapiens OX=9606 GN=C4A PE=1 SV=2	22.2015	243.939	174.801	231.441	401.901	304.773	331.449	259.06	237.398	242.904	260.49	241.221	229.143	379.654	361.69	367.396	289.111	286.585	253.305	337.195	338.374	374.014	443.116	437.012	358.53	403.549	460.423	463.233	524.839	471.058	534.479
8.75_1282.6884n	0	2	2,3	8.7519	1282.69	9.0994	LVNGQSHISLSK	[3] Deamidation N	P0C0L4	Complement C4-A OS=Homo sapiens OX=9606 GN=C4A PE=1 SV=2	43.4534	549.739	397.012	496.554	471.818	421.146	351.477	584.676	608.928	592.924	666.19	591.595	670.471	267.283	222.7	255.881	523.303	466.798	504.964	861.085	856.59	846.688	885.35	783.676	843.931	739.061	762.79	783.722	428.519	498.047	444.795
7.21_1051.5530n	0	1	2	7.2134	1051.55	9.0619	SHALQLNNR		P0C0L4	Complement C4-A OS=Homo sapiens OX=9606 GN=C4A PE=1 SV=2	24.5669	212.946	208.332	224.058	178.307	146.856	160.622	266.278	291.925	257.387	271.844	324.163	311.028	213.085	182.156	198.068	200.431	205.609	185.585	290.583	278.922	307.834	308.655	337.902	334.223	274.79	269.008	284.66	271.503	263.115	257.979
13.81_2021.9665n	0	2	2,3	13.8069	2021.97	9.0516	AVGSGATFSHYYYMILSR		P0C0L4	Complement C4-A OS=Homo sapiens OX=9606 GN=C4A PE=1 SV=2	47.7321	366.315	337.225	361.105	499.281	346.728	313.155	603.527	586.611	592.323	503.846	490.951	449.484	310.342	287.392	239.781	563.566	541.825	491.023	816.802	824.4	800.624	1184.98	1127.73	1005.92	919.878	924.692	1008.32	518.462	479.861	499.057
10.88_1323.6569n	0	2	2,3	10.8779	1323.66	8.5355	KADGSYAAWLSR		P0C0L4	Complement C4-A OS=Homo sapiens OX=9606 GN=C4A PE=1 SV=2	32.3127	525.288	454.71	522.635	396.136	370.263	365.228	446.241	398.963	410.147	397.437	384.087	363.646	306.941	299.245	305.198	319.537	311.762	319.946	466.479	500.399	533.755	654.086	662.065	524.413	497.433	506.688	509.404	417.865	392.072	426.149
16.93_1366.7133n	0	1	2	16.9259	1366.71	9.4115	DSSTWLTAFVLK		P0C0L4	Complement C4-A OS=Homo sapiens OX=9606 GN=C4A PE=1 SV=2	63.6287	527.894	523.637	601.053	464.31	445.667	423.033	401.901	351.882	397.669	396.059	391.117	341.782	67.2026	62.8085	90.87	135.128	122.335	123.963	378.492	388.909	377.462	426.649	421.087	423.559	422.686	490.469	401.904	360.004	401.89	361.509
14.05_1938.9190n	0	1	2	14.0451	1938.92	8.9854	GCGEQTMIYLAPTLAASR	[2] Carbamidomethyl C|[5] Deamidation Q	P0C0L4	Complement C4-A OS=Homo sapiens OX=9606 GN=C4A PE=1 SV=2	26.6332	615.333	544.41	594.738	606.369	487.395	431.004	312.602	315.283	313.852	424.015	375.707	345.345	539.21	382.716	415.935	399.788	357.579	356.331	550.011	517.426	562.415	608.978	601.916	589.335	444.873	556.846	450.922	545.029	590.643	510.839
11.79_1235.6912n	0	1	2	11.7922	1235.69	8.7493	KYVLPNFEVK		P0C0L4	Complement C4-A OS=Homo sapiens OX=9606 GN=C4A PE=1 SV=2	17.4134	214.475	202.064	205.494	297.898	246.775	246.01	246.384	229.005	205.847	257.296	264.872	244.388	297.23	308.79	288.368	276.009	247.5	252.695	362.835	363.622	378.75	419.82	381.284	373.866	346.946	335.263	329.732	393.394	359.275	353.033
9.44_975.4291n	0	1	2	9.44055	975.429	8.7492	FACYYPR	[3] Carbamidomethyl C	P0C0L4	Complement C4-A OS=Homo sapiens OX=9606 GN=C4A PE=1 SV=2	33.0435	175.719	150.083	183.989	127.291	103.976	112.625	169.563	163.827	164.033	152.01	144.267	148.379	119.639	148.624	136.449	167.494	153.532	181.993	207.106	228.975	240.84	314.262	316.574	283.975	258.078	275.901	251.726	210.923	213.137	224.5
17.57_2900.3654n	0	1	3	17.5726	2900.37	7.4428	EVYMPSSIFQDDFVIPDISEPGTWK	[10] Deamidation Q	P0C0L4	Complement C4-A OS=Homo sapiens OX=9606 GN=C4A PE=1 SV=2	54.3028	29.9606	69.5776	65.7669	50.5148	85.9499	106.188	159.304	198.096	225.787	187.799	229.383	174.404	101.526	153.778	190.745	160.899	150.344	195.024	272.561	206.242	256.302	217.612	300.067	294.067	231.112	280.773	291.127	264.947	337.884	296.217
11.65_1982.9962n	0	2	2,3	11.6482	1983	8.9832	GHLFLQTDQPIYNPGQR		P0C0L4	Complement C4-A OS=Homo sapiens OX=9606 GN=C4A PE=1 SV=2	43.6361	153.014	116.036	142.927	246.268	216.703	216.38	429.263	400.446	422.014	443.532	435.508	428.19	449.099	393.361	447.401	345.09	364.317	392.677	543.911	532.842	620.683	621.635	616.316	574.113	441.456	409.697	481.087	519.322	474.569	482.969
11.36_2143.0513n	0	3	2,3,4	11.3564	2143.05	9.1207	MRPSTDTITVMVENSHGLR		P0C0L4	Complement C4-A OS=Homo sapiens OX=9606 GN=C4A PE=1 SV=2	106.896	0	0	0	0	0	0	117.709	108.834	110.427	162.636	145.477	143.618	987.167	943.902	846.199	813.164	700.748	807.929	649.555	660.576	678.581	822.385	737.223	665.84	1976.38	2138.35	2059.09	2311.48	2437.61	2198.81
8.99_1274.6180n	0	1	2	8.98923	1274.62	8.911	EMSGSPASGIPVK	[2] Oxidation M	P0C0L4	Complement C4-A OS=Homo sapiens OX=9606 GN=C4A PE=1 SV=2	54.7102	636.244	560.201	647.34	836.387	695.193	678.391	216.096	214.064	205.172	235.615	233.522	222.835	88.5238	77.0647	93.399	79.6817	70.9834	79.9448	207.02	214.363	201.047	239.292	223.407	208.863	35.4099	44.5479	46.2189	57.5077	66.991	65.1166
15.44_4864.3348n	0	1	5	15.4388	4864.33	8.2741	LRLEPGKEYLIMGLDGATYDLEGHPQYLLDSNSWIEEMPSER		P0C0L4	Complement C4-A OS=Homo sapiens OX=9606 GN=C4A PE=1 SV=2	60.7772	38.8705	16.767	12.7749	152.461	78.0612	62.2346	197.002	189.577	200.661	169.333	140.819	143.241	239.71	185.238	157.626	190.83	194.504	165.197	289.48	307.084	310.12	387.544	392.881	385.483	276.039	288.862	301.948	203.952	195.932	212.006
15.45_4864.3410n	0	1	4	15.4466	4864.34	8.3556	LRLEPGKEYLIMGLDGATYDLEGHPQYLLDSNSWIEEMPSER		P0C0L4	Complement C4-A OS=Homo sapiens OX=9606 GN=C4A PE=1 SV=2	58.9784	99.4133	28.7868	27.6488	324.659	148.033	142.013	392.701	381.261	380.521	287.565	261.199	266.062	425.153	395.591	365.117	355.862	395.309	301.882	618.154	617.065	622.354	842.323	763.93	809.291	584.347	591.835	623.21	508.957	422.546	452.759
15.46_4864.3482n	0	1	3	15.4621	4864.35	8.3556	LRLEPGKEYLIMGLDGATYDLEGHPQYLLDSNSWIEEMPSER		P0C0L4	Complement C4-A OS=Homo sapiens OX=9606 GN=C4A PE=1 SV=2	85.4745	1.08854	0	0	72.3752	24.0743	30.3198	178.812	156.084	178.157	114.422	106.799	108.409	176.131	81.7297	97.9272	120.751	120.824	122.168	253.417	268.857	263.467	341.449	391.081	328.701	245.769	263.589	221.153	197.651	141.261	149.464
10.41_968.4975n	0	1	2	10.4071	968.498	8.9311	VEYGFQVK		P0C0L4	Complement C4-A OS=Homo sapiens OX=9606 GN=C4A PE=1 SV=2	26.5382	278.791	247.355	272.66	170.57	149.013	137.596	183.146	202.328	172.859	174.48	167.804	172.528	168.99	150.918	166.567	225.911	212.555	211.067	245.92	260.896	295.492	320.505	319.061	336.75	286.816	274.761	298.611	265.145	263.676	277.701
16.55_2939.5323n	0	1	3	16.5524	2939.53	7.2515	DAKSCGLHQLLRGPEVQLVAHSPWLK	[5] Carbamidomethyl C|[17] Deamidation Q	P0C0L4	Complement C4-A OS=Homo sapiens OX=9606 GN=C4A PE=1 SV=2	65.3497	671.958	678.021	674.572	788.36	839.557	793.471	163.509	160.037	181.763	182.791	203.829	163.414	110.744	141.404	178.008	198.706	204.678	221.475	48.6588	36.9975	51.256	45.0437	60.0478	66.8218	231.867	243.262	233.516	304.18	390.506	288.227
15.32_3655.7641n	0	1	3	15.3213	3655.76	8.6961	ECVGFEAVQEVPVGLVQPASATLYDYYNPERR	[2] Carbamidomethyl C	P0C0L4	Complement C4-A OS=Homo sapiens OX=9606 GN=C4A PE=1 SV=2	50.5161	794.821	608.128	703.375	248.649	239.705	242.244	526.062	499.021	557.546	590.978	618.457	540.846	205.547	275.257	228.372	358.369	368.074	335.172	814.745	771.451	836.512	894.312	865.464	777.221	413.246	396.743	413.489	403.234	519.696	414.298
15.33_3655.7598n	0	1	4	15.3291	3655.76	8.6961	ECVGFEAVQEVPVGLVQPASATLYDYYNPERR	[2] Carbamidomethyl C	P0C0L4	Complement C4-A OS=Homo sapiens OX=9606 GN=C4A PE=1 SV=2	71.9801	96.5666	57.9993	93.3276	7.4175	8.66973	15.2598	63.9007	71.3705	69.097	83.4394	89.4517	84.1813	5.41111	17.8146	10.9738	20.6534	45.7324	31.9069	114.016	127.867	104.207	111.597	104.196	104.458	35.0268	27.7181	32.2411	28.6215	36.3891	50.9726
17.65_4293.9405n	0	2	3,4	17.6543	4293.94	8.3097	VFEAMNSYDLGCGPGGGDSALQVFQAAGLAFSDGDQWTLSR	[12] Carbamidomethyl C	P0C0L4	Complement C4-A OS=Homo sapiens OX=9606 GN=C4A PE=1 SV=2	64.2567	73.7395	52.1845	69.7147	417.937	84.3631	66.0306	291.9	322.015	302.644	247.247	163.201	273.55	389.532	256.115	175.978	240.268	306.156	266.474	514.416	464.688	579.775	421.395	600.897	620.455	453.565	455.307	468.612	271.17	132.118	155.287
8.94_982.4630n	0	1	2	8.94253	982.463	8.7431	QGSFQGGFR		P0C0L4	Complement C4-A OS=Homo sapiens OX=9606 GN=C4A PE=1 SV=2	32.5504	140.722	128.864	176.195	121.273	94.7266	82.639	135.494	127.013	135.966	147.53	156.728	148.334	92.6295	92.3071	105.781	124.339	100.17	115.311	176.503	184.964	172.158	221.762	201.633	202.946	163.329	164.642	170.133	128.988	131.143	141.388
17.84_3325.7120n	0	1	4	17.8372	3325.71	8.3505	NPSDPMPQAPALWIETTAYALLHLLLHEGK		P0C0L4	Complement C4-A OS=Homo sapiens OX=9606 GN=C4A PE=1 SV=2	130.811	3.38447	0	0	0	0	0	96.6284	92.0218	105.885	13.3064	40.08	35.9923	0	0	1.18791	80.2312	83.1835	88.8617	183.332	153.752	151.598	180.769	215.173	212.24	330.453	321.526	272.573	12.1119	16.9386	9.83572
17.84_3325.7147n	0	1	3	17.8449	3325.71	8.3505	NPSDPMPQAPALWIETTAYALLHLLLHEGK		P0C0L4	Complement C4-A OS=Homo sapiens OX=9606 GN=C4A PE=1 SV=2	129.633	10.873	15.4123	0	2.49934	0	0	236.972	231.751	266.319	39.279	74.226	82.3905	0	0	2.50187	240.934	233.329	218.762	458.501	432.628	383.574	423.898	525.913	582.165	819.37	859.013	717.836	70.3378	49.2931	48.3933
17.72_4035.0954n	0	1	4	17.7204	4035.1	7.8045	SMQGGLVGNDETVALTAFVTIALHHGLAVFQDEGAEPLK		P0C0L4	Complement C4-A OS=Homo sapiens OX=9606 GN=C4A PE=1 SV=2	69.1754	0	0	0	188.62	92.8217	94.0268	204.453	199.087	238.99	148.266	157.599	160.968	148.363	160.688	166.278	264.743	299.558	274.92	302.414	299.483	343.684	259.693	444.416	388.988	661.954	685.835	682.768	352.804	470.758	429.637
10.17_819.4492n	0	1	2	10.1737	819.449	9.2982	VFALDQK		P0C0L4	Complement C4-A OS=Homo sapiens OX=9606 GN=C4A PE=1 SV=2	16.8977	88.1245	81.1402	99.5361	134.623	110.464	101.52	115.925	112.167	113.182	126.707	128.691	114.413	115.232	115.478	127.919	97.2738	86.1862	100.418	144.837	143.54	137.233	144.722	132.463	146.281	126.69	146.744	147.727	141.421	158.879	140.36
9.64_950.5093n	0	1	2	9.64287	950.509	8.5286	EFHLHLR		P0C0L4	Complement C4-A OS=Homo sapiens OX=9606 GN=C4A PE=1 SV=2	44.2616	95.0154	73.2144	91.9354	95.7173	81.7853	81.4494	119.639	130.9	136.005	94.9919	113.526	108.283	50.6946	53.8213	54.935	101.566	85.7244	90.7882	145.438	156.412	153.416	191.7	179.652	180.513	151.487	158.327	150.057	93.3886	104.252	108.375
14.76_2290.1225n	0	2	2,3	14.761	2290.12	7.1954	EGAIHREELVYELNPLDHR	[14] Deamidation N	P0C0L4	Complement C4-A OS=Homo sapiens OX=9606 GN=C4A PE=1 SV=2	134.935	2724.19	2508.56	2551.54	4864.11	4353.01	4142.69	302.249	351.118	337.473	349.467	420.542	397.497	0	1.05242	0	3.77058	2.10031	5.44601	3.8656	1.71803	0	0	0.73233	1.14806	0.690683	0	1.33667	0	0.36167	0
16.84_1342.7854n	0	1	2	16.8404	1342.79	8.9156	DFALLSLQVPLK		P0C0L4	Complement C4-A OS=Homo sapiens OX=9606 GN=C4A PE=1 SV=2	49.5411	31.1638	35.4474	42.9494	133.827	135.917	130.147	63.7746	57.7985	69.2033	66.958	79.748	61.0692	65.4986	114.462	101.934	114.622	111.442	103.671	101.926	83.8925	95.9369	109.648	118.415	123.091	216.906	244.664	196.67	222.004	254.049	247.153
11.24_982.4804n	0	1	2	11.2397	982.48	6.798	TYNVLDMK		P0C0L4	Complement C4-A OS=Homo sapiens OX=9606 GN=C4A PE=1 SV=2	111.962	0	0	0	0	0	0	8.33152	6.05313	10.7388	12.343	9.74459	5.6728	178.881	164.304	180.817	120.357	111.604	106.047	142.183	126.791	135.945	148.682	147.563	129.165	358.845	401.577	401.094	433.471	465.298	436.674
11.42_982.4800n	0	1	2	11.4187	982.48	8.2941	TYNVLDMK		P0C0L4	Complement C4-A OS=Homo sapiens OX=9606 GN=C4A PE=1 SV=2	107.146	0	0	0	0	0	0	25.307	21.2099	25.2539	21.7347	19.9964	15.0835	54.4211	53.4821	48.9722	76.8059	69.5507	68.5631	50.4187	46.7399	52.5227	83.5003	73.1792	75.1093	132.574	130.319	135.58	105.021	119.03	100.475
10.57_1934.9619n	0	2	2,3	10.5705	1934.96	8.7988	YLDKTEQWSTLPPETK		P0C0L4	Complement C4-A OS=Homo sapiens OX=9606 GN=C4A PE=1 SV=2	29.2322	1370.28	1260.32	1349.35	1241.72	1084.89	992.857	1203.95	1156.36	1112.36	1301.56	1279.49	1203.14	994.649	923.741	920.135	866.338	850.415	811.845	1469.17	1460.79	1592.29	1692.62	1643.72	1548.74	1072.91	1217.75	1204.33	1271.23	1222.17	1202.13
8.36_1281.7074n	0	2	2,3	8.35893	1281.71	8.8612	LVNGQSHISLSK		P0C0L4	Complement C4-A OS=Homo sapiens OX=9606 GN=C4A PE=1 SV=2	34.6775	124.501	111.077	113.548	135.529	132.35	121.48	196.144	222.493	202.431	209.497	238.68	252.276	80.9239	80.4436	89.7193	151.727	172.039	161.819	198.308	220.084	219.007	210.554	229.173	241.973	191.243	188.888	202.08	139.575	139.581	136.1
10.66_2045.0090n	0	1	3	10.6639	2045.01	8.3081	VDVQAGACEGKLELSVDGAK	[8] Carbamidomethyl C	P0C0L4	Complement C4-A OS=Homo sapiens OX=9606 GN=C4A PE=1 SV=2	53.5017	79.0402	58.3141	88.4427	64.3491	48.5243	51.033	113.725	115.383	96.3845	100.313	103.22	99.5447	40.2496	36.8537	41.2858	70.1193	68.4607	79.1288	169.474	129.64	149.685	173.067	190.878	153.426	110.883	110.485	143.424	87.962	69.1884	74.1536
10.67_2045.0105n	0	1	2	10.6717	2045.01	8.3081	VDVQAGACEGKLELSVDGAK	[8] Carbamidomethyl C	P0C0L4	Complement C4-A OS=Homo sapiens OX=9606 GN=C4A PE=1 SV=2	49.5422	119.541	96.8882	110.071	99.6847	90.9897	97.3309	140.075	129.806	133.511	135.294	128.871	128.064	63.1242	53.2582	52.039	120.623	103.4	111.866	208.262	194.684	176.915	244.003	236.413	235.808	162.643	184.796	197.929	113.944	109.197	108.769
15.62_3156.5564n	0	2	2,4	15.6217	3156.56	7.5211	KKEVYMPSSIFQDDFVIPDISEPGTWK	[12] Deamidation Q	P0C0L4	Complement C4-A OS=Homo sapiens OX=9606 GN=C4A PE=1 SV=2	94.7377	15.7616	14.7928	13.9923	0	0	1.28972	105.086	117.451	106.222	125.425	158.499	123.531	0	16.4987	5.3151	69.928	69.1779	71.8267	132.193	165.875	113.584	130.972	144.093	118.252	92.6975	94.5714	76.7505	69.0587	117.27	49.8511
13.30_1625.8046n	0	2	2,3	13.3011	1625.8	9.0345	EELVYELNPLDHR		P0C0L4	Complement C4-A OS=Homo sapiens OX=9606 GN=C4A PE=1 SV=2	20.4931	159.708	154.016	126.906	233.605	200.028	191.67	179.763	180.114	163.22	168.006	185.595	165.505	202.666	182.336	193.659	179.748	185.008	186.345	240.86	248.448	237.309	325.319	278.882	263.668	315.168	324.306	384.113	330.098	291.593	312.887
6.08_914.4303n	0	1	2	6.07575	914.43	7.9052	NNVPCSPK	[5] Carbamidomethyl C	P0C0L4	Complement C4-A OS=Homo sapiens OX=9606 GN=C4A PE=1 SV=2	33.741	69.5446	60.6732	68.7173	36.0295	36.5269	35.9864	97.4739	93.8875	101.286	69.795	73.3691	76.6975	58.1456	53.8415	53.0757	65.5079	74.0896	66.9202	93.6937	101.163	99.9072	106.037	114.788	116.908	86.3465	93.6008	87.4711	74.1774	65.8881	56.5668
11.05_963.4968n	0	1	2	11.0452	963.497	8.7985	GQIVFMNR		P0C0L4	Complement C4-A OS=Homo sapiens OX=9606 GN=C4A PE=1 SV=2	57.5385	74.0891	61.5824	80.8275	63.399	60.2203	44.3665	88.6685	86.2473	89.6186	73.3811	71.268	56.6424	28.6379	31.9297	32.4755	74.4458	72.5656	72.6689	103.681	121.717	143.715	182.493	185.487	167.46	156.215	179.407	141.665	81.8127	91.2522	76.626
9.34_864.4342n	0	1	2	9.33938	864.434	9.0245	ANSFLGEK		P0C0L4	Complement C4-A OS=Homo sapiens OX=9606 GN=C4A PE=1 SV=2	58.9626	42.9423	40.1583	35.0706	32.0826	27.8198	22.3888	104.379	115.324	122.61	103.33	117.373	111.378	19.1474	20.5427	14.9279	24.9179	25.7505	27.2354	66.4182	66.2582	78.4958	81.833	83.1819	82.137	69.3718	91.1177	71.5662	67.5922	58.1207	62.2542
5.69_1010.5336n	0	2	2,3	5.6858	1010.53	8.9913	SHKPLNMGK		P0C0L4	Complement C4-A OS=Homo sapiens OX=9606 GN=C4A PE=1 SV=2	36.3242	86.4763	79.1975	85.354	55.3656	62.7864	50.435	146.853	148.657	139.885	125.233	139.31	131.524	89.5572	84.942	83.4472	102.408	104.689	97.204	149.537	150.227	156.207	185.348	173.67	164.562	148.101	151.895	163.438	127.249	120.918	112.65
13.06_2239.0086n	0	1	2	13.056	2239.01	7.6487	MRPSTDTITVMVENSHGLR	[7] Phosphoryl STY|[11] Oxidation M	P0C0L4	Complement C4-A OS=Homo sapiens OX=9606 GN=C4A PE=1 SV=2	32.2678	98.366	75.7328	112.489	61.2228	66.7011	61.8764	141.017	132.775	125.267	155.946	145.317	138.225	101.943	111.992	110.302	87.9454	100.784	88.4372	91.3962	90.9587	116.717	80.2905	69.6958	49.5696	298.354	313.067	327.595	283.35	270.571	243.691
17.67_4319.2042n	0	1	5	17.6659	4319.2	8.0001	SMQGGLVGNDETVALTAFVTIALHHGLAVFQDEGAEPLKQR		P0C0L4	Complement C4-A OS=Homo sapiens OX=9606 GN=C4A PE=1 SV=2	108.246	0	0	0	0	0	0	42.1084	55.6547	75.6493	55.1913	72.6909	55.5599	103.6	109.001	112.336	53.4424	41.8393	57.922	102.72	97.4242	94.2779	92.6061	94.3255	64.2844	88.2625	104.087	123.206	156.981	174.551	131.238
17.67_4319.2009n	0	1	4	17.6737	4319.2	8.0001	SMQGGLVGNDETVALTAFVTIALHHGLAVFQDEGAEPLKQR		P0C0L4	Complement C4-A OS=Homo sapiens OX=9606 GN=C4A PE=1 SV=2	102.945	0	0	0	0	0	5.46127	83.599	94.5203	103.213	96.6432	92.9101	87.8057	176.402	176.774	203.757	102.348	100.602	129.523	192.561	200.15	177.954	148.27	197.476	163.433	173.124	215.539	208.357	245.211	295.861	337.167
10.24_1626.7922n	0	2	2,3	10.2359	1626.79	6.5204	EELVYELNPLDHR	[8] Deamidation N	P0C0L4	Complement C4-A OS=Homo sapiens OX=9606 GN=C4A PE=1 SV=2	18.5427	199.481	201.276	214.127	213.282	174.274	168.045	185.411	178.483	196.072	250.809	211.93	204.58	180.101	193.15	168.698	228.558	205.028	216.714	277.848	263.365	292.185	291.948	267.906	225.552	260.093	286.344	267.628	238.731	220.664	213.651
10.46_1138.6134n	0	1	2	10.4616	1138.61	8.2826	YRVFALDQK		P0C0L4	Complement C4-A OS=Homo sapiens OX=9606 GN=C4A PE=1 SV=2	42.8469	60.2651	52.649	66.4199	38.3016	43.8558	27.6978	91.4274	94.2451	96.9308	121.588	116.917	116.314	70.0437	72.8555	71.0721	51.8833	49.888	52.2211	123.731	112.959	123.011	95.3718	96.6518	85.1368	47.7103	48.664	44.2723	51.9476	63.7217	68.945
17.67_4335.2008n	0	1	4	17.6659	4335.2	7.6725	SMQGGLVGNDETVALTAFVTIALHHGLAVFQDEGAEPLKQR	[2] Oxidation M	P0C0L4	Complement C4-A OS=Homo sapiens OX=9606 GN=C4A PE=1 SV=2	90.9168	173.191	158.816	241.058	280.539	273.025	238.942	232.527	254.416	295.421	225.104	287.668	224.643	6.85873	67.2234	76.3229	13.1991	29.3631	26.0242	190.369	160.71	182.312	159.379	187.465	176.493	3.56148	0	6.1852	0	2.2308	4.06723
17.68_4335.1929n	0	1	5	17.6815	4335.19	7.6725	SMQGGLVGNDETVALTAFVTIALHHGLAVFQDEGAEPLKQR	[2] Oxidation M	P0C0L4	Complement C4-A OS=Homo sapiens OX=9606 GN=C4A PE=1 SV=2	99.2471	35.5156	30.2933	37.0479	82.2291	68.9736	69.9779	92.8202	101.864	106.405	84.454	97.4566	90.7813	0	6.35048	7.38315	0	0	6.31554	33.7927	27.5746	60.7026	21.0255	42.422	38.0395	0	0	0	0	0	0
9.71_1114.5121n	0	1	2	9.70512	1114.51	9.0125	CSVFYGAPSK	[1] Carbamidomethyl C	P0C0L4	Complement C4-A OS=Homo sapiens OX=9606 GN=C4A PE=1 SV=2	30.0806	51.2607	36.9839	44.4192	60.0948	63.0419	50.8415	77.4327	84.096	77.9808	91.4867	98.6154	93.7144	80.4369	67.0211	61.8552	75.3721	67.2845	74.8625	93.0143	86.8775	97.285	85.452	83.267	86.5609	95.1236	82.0772	85.2132	90.6562	99.9477	98.6979
12.90_2126.1196n	0	2	2,3	12.9004	2126.12	7.3602	LFETKITQVLHFTKDVK	[4] Phosphoryl STY	P0C0L4	Complement C4-A OS=Homo sapiens OX=9606 GN=C4A PE=1 SV=2	59.9756	415.738	462.557	415.31	240.955	249.262	193.461	117.263	98.4145	110.145	165.655	136.681	160.445	150.083	140.569	131.016	88.0926	62.9476	77.5095	399.353	420.211	400.23	310.273	256.683	232.427	28.6506	39.652	31.3353	69.4674	77.6768	50.8949
10.35_930.5031n	0	1	2	10.3526	930.503	8.528	LELSVDGAK		P0C0L4	Complement C4-A OS=Homo sapiens OX=9606 GN=C4A PE=1 SV=2	34.3059	53.3881	45.3223	51.9187	44.1296	44.0588	42.7964	62.0943	65.122	64.7706	54.8331	55.642	53.5145	36.0358	26.3049	36.0333	62.5581	51.1287	62.5672	59.7786	74.7444	66.1332	85.5947	88.7278	88.5399	100.585	106.775	125.296	61.7056	63.7244	70.4053
15.74_2474.2372n	0	2	2,3	15.7423	2474.24	6.3301	RGHLFLQTDQPIYNPGQRVR	[13] Phosphoryl STY	P0C0L4	Complement C4-A OS=Homo sapiens OX=9606 GN=C4A PE=1 SV=2	109.876	0	0	0	458.685	295.76	296.696	0	0	0	434.326	403.338	398.684	255.735	232.996	223.464	127.387	146.521	154.265	99.9128	131.751	165.008	0	0	0	0	0	0	383.031	339.709	343.612
10.14_2686.1911n	0	1	3	10.1425	2686.19	6.4428	LLATLCSAEVCQCAEGKCPRQR	[4] Phosphoryl STY|[6] Carbamidomethyl C|[11] Carbamidomethyl C|[13] Carbamidomethyl C|[18] Carbamidomethyl C	P0C0L4	Complement C4-A OS=Homo sapiens OX=9606 GN=C4A PE=1 SV=2	107.798	0	0	0	0	0	0	44.364	37.9074	39.5293	58.7231	57.7362	57.3826	168.695	139.076	130.513	156.015	130.159	130.006	77.9429	93.6372	107.102	129.295	98.6108	91.3903	188.228	234.311	219.743	232.141	257.821	234.822
11.37_1232.6119n	0	1	2	11.372	1232.61	8.2524	VHYTVCIWR	[6] Carbamidomethyl C	P0C0L4	Complement C4-A OS=Homo sapiens OX=9606 GN=C4A PE=1 SV=2	60.5154	31.5796	22.9091	45.4806	37.9357	30.5792	26.5626	61.0889	51.2652	52.2292	62.8047	41.6378	50.6453	10.798	14.1925	12.3977	60.9348	69.5436	86.1418	52.8037	75.9848	106.037	129.537	109.16	130.119	88.107	123.102	91.1081	81.0854	77.8239	54.5971
15.19_3171.5483n	0	1	3	15.189	3171.55	7.6783	KKEVYMPSSIFQDDFVIPDISEPGTWK	[6] Oxidation M	P0C0L4	Complement C4-A OS=Homo sapiens OX=9606 GN=C4A PE=1 SV=2	87.4732	418.96	376.343	409.57	449.065	370.142	379.069	90.9539	92.0983	84.4677	98.8098	95.8173	89.8122	9.19446	15.5956	15.1588	20.456	27.6347	18.9589	99.5508	85.4996	94.8355	73.5135	56.5029	70.9498	6.37076	0	2.68441	2.01875	5.91699	11.8158
11.68_1448.6722n	0	1	2	11.6833	1448.67	7.333	AEMADQASAWLTR		P0C0L4	Complement C4-A OS=Homo sapiens OX=9606 GN=C4A PE=1 SV=2	110.658	402.598	355.196	380.532	55.0782	28.1737	23.2477	92.5421	82.6735	82.9058	57.4334	46.4977	55.2644	0	0	0	7.76309	7.91111	9.36552	90.0259	79.2691	74.0644	142.394	123.816	120.485	5.12462	6.01859	6.57371	0	0	0
12.11_1448.6736n	0	1	2	12.1121	1448.67	8.6251	AEMADQASAWLTR		P0C0L4	Complement C4-A OS=Homo sapiens OX=9606 GN=C4A PE=1 SV=2	346.41	0	0	0	0	0	0	0	0	0	0	0	0.115338	2.37372	0	1.13388	42.2267	43.8492	46.7277	0	0	0	0	0	0.0382937	4.5488	5.93286	3.529	0	0	0
8.87_728.4431n	0	1	2	8.87252	728.443	9.3265	VLQIEK		P0C0L4	Complement C4-A OS=Homo sapiens OX=9606 GN=C4A PE=1 SV=2	34.3345	30.2286	30.5143	32.355	25.5714	17.7416	17.3662	40.1482	32.7938	35.2268	37.1245	34.6309	38.6286	33.4052	23.4752	25.7098	32.4379	26.2556	31.0209	49.2602	55.7277	54.5587	62.8482	51.2713	56.5876	53.293	40.5614	44.2543	32.8561	38.4117	34.3715
12.83_2566.1653n	0	2	2,3	12.8335	2566.17	8.039	TLEIPGNSDPNMIPDGDFNSYVR	[12] Oxidation M	P0C0L4	Complement C4-A OS=Homo sapiens OX=9606 GN=C4A PE=1 SV=2	112.966	385.399	375.216	402.211	401.619	405.585	329.197	61.3554	51.5717	50.1107	85.2028	84.3527	87.1689	22.8576	0	5.14621	11.9956	11.0655	8.0622	29.7137	21.466	26.1692	20.5302	9.60582	22.3047	0	0	0	1.98553	1.28778	1.56155
7.72_1052.5367n	0	1	2	7.71998	1052.54	8.577	SHALQLNNR	[7] Deamidation N	P0C0L4	Complement C4-A OS=Homo sapiens OX=9606 GN=C4A PE=1 SV=2	32.0855	61.0918	61.1972	49.3399	34.5562	33.8774	31.4629	66.1072	70.3309	68.8449	59.3534	72.7677	70.1986	37.962	42.208	46.3349	40.2896	42.7737	47.8799	78.3177	74.4207	85.4602	82.6979	77.0814	81.9313	66.6254	59.3706	67.0509	55.6234	57.535	56.1855
7.60_1052.5364n	0	1	2	7.59547	1052.54	7.9379	SHALQLNNR	[7] Deamidation N	P0C0L4	Complement C4-A OS=Homo sapiens OX=9606 GN=C4A PE=1 SV=2	33.192	14.8494	12.1342	13.5247	9.77645	8.9628	10.4257	19.4818	19.9331	18.9673	17.6913	23.6091	24.8936	10.2707	16.4854	16.8197	12.5672	11.4401	9.7582	25.493	18.6027	23.9786	21.3834	23.4539	19.9488	20.7162	18.8978	20.8051	20.3367	18.3686	20.1993
10.06_1901.8254n	0	1	2	10.064	1901.83	6.6238	FSDGLESNSSTQFEVKK		P0C0L4	Complement C4-A OS=Homo sapiens OX=9606 GN=C4A PE=1 SV=2	16.8708	33.912	52.7132	67.7494	63.2506	69.8019	69.7092	57.1077	58.2609	64.5808	71.3872	63.7524	65.6912	67.3332	82.6087	80.7367	74.8616	88.622	73.8859	51.7137	48.8126	74.5552	81.8038	79.9855	65.8339	93.5494	111.913	95.1085	97.0685	105.314	112.34
11.98_2900.3339n	0	1	3	11.9789	2900.33	7.7079	STRQRAACAQLNDFLQEYGTQGCQV	[8] Carbamidomethyl C|[23] Carbamidomethyl C	P0C0L4	Complement C4-A OS=Homo sapiens OX=9606 GN=C4A PE=1 SV=2	58.7734	66.2534	61.5347	59.1913	84.698	85.0062	74.9992	67.3944	65.2631	71.5063	91.5024	106.83	104.447	59.1036	69.1703	62.6097	29.4868	23.8538	38.2236	52.7293	46.3317	57.7096	40.0964	23.5753	40.9768	9.73793	20.4693	31.2153	58.5859	44.7881	70.1694
9.99_2160.0313n	0	3	2,3,4	9.98784	2160.03	8.5813	MRPSTDTITVMVENSHGLR	[11] Oxidation M|[14] Deamidation N	P0C0L4	Complement C4-A OS=Homo sapiens OX=9606 GN=C4A PE=1 SV=2	244.949	101.795	91.1891	97.1096	156.125	165.869	142.355	149.241	142.712	159.01	161.478	175.905	194.332	39.3014	46.9009	59.7788	34.7197	39.5485	49.136	159.658	139.838	166.959	140.326	123.243	161.678	0	0	1.7236	0	0	0
6.79_1132.5188n	0	1	2	6.7932	1132.52	9.0075	VDVQAGACEGK	[8] Carbamidomethyl C	P0C0L4	Complement C4-A OS=Homo sapiens OX=9606 GN=C4A PE=1 SV=2	48.3289	27.3317	27.6458	32.7019	22.5682	19.7325	17.8881	51.0766	53.7773	56.2884	32.776	40.9343	35.5861	14.2469	17.0654	14.8097	46.3746	46.4477	47.4226	48.2224	48.496	50.1448	75.1919	64.9967	65.2525	83.7864	83.9432	95.3922	35.9712	35.6895	31.6631
11.89_1195.5624n	0	1	2	11.8856	1195.56	8.839	ADGSYAAWLSR		P0C0L4	Complement C4-A OS=Homo sapiens OX=9606 GN=C4A PE=1 SV=2	44.2811	99.7982	72.0755	52.5847	46.955	30.7014	34.4779	53.1707	40.9754	36.9017	40.5814	45.5192	45.8989	29.992	27.291	13.5262	40.8961	23.715	44.044	49.5721	59.9213	71.6657	65.8333	72.1834	74.8737	49.9997	59.4208	64.0635	40.7245	49.9886	45.1718
17.43_3120.4135n	0	1	3	17.4325	3120.41	7.0682	VFALDQKMRPSTDTITVMVENSHGLR	[11] Phosphoryl STY|[16] Phosphoryl STY|[18] Oxidation M	P0C0L4	Complement C4-A OS=Homo sapiens OX=9606 GN=C4A PE=1 SV=2	139.172	0	0	0	0	0	0	75.338	68.9021	78.3302	20.6928	1.06072	37.9442	22.4096	1.80657	1.07821	115.58	42.0871	43.5448	148.829	141.393	122.008	245.121	265.851	248.987	159.037	169.162	142.021	0	0	0
11.50_2754.2668n	0	2	3,4	11.5004	2754.27	8.307	VQQPDCREPFLSCCQFAESLRK	[6] Carbamidomethyl C|[13] Carbamidomethyl C|[14] Carbamidomethyl C	P0C0L4	Complement C4-A OS=Homo sapiens OX=9606 GN=C4A PE=1 SV=2	36.5475	111.671	76.3438	85.161	104.926	89.1669	81.8531	134.41	135.85	147.161	199.73	210.768	188.672	139.485	120.365	138.502	70.3359	90.3354	65.9908	127.056	139.255	127.388	112.666	103.936	105.867	55.3388	74.3674	53.204	108.183	78.6745	96.7343
7.37_690.3812n	0	1	2	7.3698	690.381	8.5001	IQQFR		P0C0L4	Complement C4-A OS=Homo sapiens OX=9606 GN=C4A PE=1 SV=2	40.0532	25.4253	23.7658	25.4891	19.3198	15.4038	18.6862	27.919	25.406	27.1293	26.7791	29.8247	26.9962	14.367	15.6377	16.9423	21.4652	16.922	13.7439	26.9903	28.4703	29.6501	41.2508	37.7847	38.4163	22.4895	31.8807	23.8679	20.0989	14.9385	17.4541
16.43_2377.2904n	0	1	2	16.4279	2377.29	8.0446	VDFTLSSERDFALLSLQVPLK		P0C0L4	Complement C4-A OS=Homo sapiens OX=9606 GN=C4A PE=1 SV=2	52.1071	14.7391	3.0278	8.10835	36.1537	45.7332	24.7272	42.2313	50.3098	45.4057	52.2264	54.5782	56.609	13.3369	26.6251	41.5305	43.4644	43.6563	54.7719	93.1631	60.3214	74.9028	68.8184	66.051	75.9998	63.8336	64.2282	61.6351	68.4277	80.3851	66.1177
16.43_2377.2866n	0	1	3	16.4279	2377.29	8.0446	VDFTLSSERDFALLSLQVPLK		P0C0L4	Complement C4-A OS=Homo sapiens OX=9606 GN=C4A PE=1 SV=2	68.1895	0	2.00779	1.4613	11.6014	15.6463	11.734	25.965	16.925	28.9445	25.7316	30.8798	21.5342	5.82551	10.7604	17.6629	25.7022	28.685	27.3015	45.927	41.9777	40.9135	34.0964	39.2783	41.171	33.3983	43.9192	36.2961	23.1792	26.896	36.0282
13.50_2551.1574n	0	1	2	13.4995	2551.16	8.0544	TLEIPGNSDPNMIPDGDFNSYVR	[7] Deamidation N	P0C0L4	Complement C4-A OS=Homo sapiens OX=9606 GN=C4A PE=1 SV=2	66.502	19.7217	12.7367	26.2355	11.7413	9.44514	10.6834	61.3731	63.9339	60.588	77.1427	62.557	57.2215	31.8813	32.8211	30.3787	15.683	33.0538	12.4733	64.8112	66.7497	69.1131	60.8412	78.4194	70.4248	63.0025	67.4884	52.7323	66.6486	57.7411	69.0128
13.83_2551.1507n	0	1	2	13.8264	2551.15	7.9402	TLEIPGNSDPNMIPDGDFNSYVR	[7] Deamidation N	P0C0L4	Complement C4-A OS=Homo sapiens OX=9606 GN=C4A PE=1 SV=2	50.4966	89.4299	78.9092	69.9564	53.8857	74.4664	66.1458	49.2311	65.4118	53.644	69.1113	73.3289	75.5441	17.8325	52.534	46.1352	20.8778	32.8421	26.2514	61.6541	77.0034	64.5045	64.5026	103.138	94.4302	87.4047	82.1332	99.8803	94.6943	82.8024	97.9974
11.71_1345.7016n	0	1	2	11.7066	1345.7	8.3616	LNMGITDLQGLR	[3] Oxidation M	P0C0L4	Complement C4-A OS=Homo sapiens OX=9606 GN=C4A PE=1 SV=2	181.38	170.801	152.444	159.417	102.924	105.262	88.4528	56.9703	43.2266	53.2751	40.4751	40.885	37.2222	0	0	0	4.01245	9.34284	13.5068	46.3261	41.8994	45.8259	50.7443	41.6051	43.4738	3.45105	12.6153	0.508348	0	0	0
12.08_1870.8695n	0	2	2,3	12.081	1870.87	8.3236	EPFLSCCQFAESLRK	[6] Carbamidomethyl C|[7] Carbamidomethyl C	P0C0L4	Complement C4-A OS=Homo sapiens OX=9606 GN=C4A PE=1 SV=2	53.9246	12.0976	32.6969	7.71279	99.4597	66.8755	70.4003	105.768	81.3711	112.149	117.57	127.234	130.972	110.877	124.834	110.792	79.0245	91.0999	64.4029	120.037	150.433	118.042	135.041	139.78	121.919	85.5915	92.5442	95.3668	169.665	127.711	129.285
10.98_1441.8064n	0	1	2	10.9751	1441.81	8.3371	TKGLCVATPVQLR	[5] Carbamidomethyl C	P0C0L4	Complement C4-A OS=Homo sapiens OX=9606 GN=C4A PE=1 SV=2	70.0263	23.9882	22.6295	27.7302	8.49995	5.38983	7.24797	44.8142	43.8432	41.6759	44.6079	44.5868	35.8557	10.0873	1.56654	3.07527	19.8883	13.1886	20.3068	43.7855	47.5301	54.6346	57.4141	50.2526	56.9333	26.3586	27.6683	26.8939	19.0386	23.9279	9.06924
15.43_2889.5541n	0	1	2	15.431	2889.55	6.7804	DSSTWLTAFVLKVLSLAQEQVGGSPEK		P0C0L4	Complement C4-A OS=Homo sapiens OX=9606 GN=C4A PE=1 SV=2	180.925	0	0	0	18.5967	19.0687	19.1114	0	0	0	0	0	0	100.969	78.7102	96.2438	141.302	114.141	149.862	48.3459	63.9543	45.7809	46.3613	62.5951	59.5838	43.22	52.3761	29.0391	68.9962	48.2246	34.8395
14.28_2991.5039n	0	1	3	14.2786	2991.5	7.0831	FSDGLESNSSTQFEVKKYVLPNFEVK		P0C0L4	Complement C4-A OS=Homo sapiens OX=9606 GN=C4A PE=1 SV=2	346.41	211.884	134.94	138.315	92.2557	93.8748	60.7333	28.2623	30.33	35.826	30.9772	30.487	34.8403	0	0	0	0	0	0	0	0	5.17195	0	0	0	0	0	0	0	0	0
6.87_1399.6945n	0	2	2,3	6.87102	1399.69	8.3466	EAPKVVEEQESR		P0C0L4	Complement C4-A OS=Homo sapiens OX=9606 GN=C4A PE=1 SV=2	62.5061	50.9008	51.7791	53.1547	9.47874	5.43185	6.59736	55.0594	59.0177	57.0452	39.2481	46.2314	50.4351	6.99195	7.49971	8.0304	20.8783	21.6384	18.3908	51.0774	49.1539	60.4092	52.4192	47.6073	47.3331	21.0406	18.4293	20.9497	11.0701	9.39149	7.64092
5.23_971.5156n	0	1	2	5.23448	971.516	7.5744	DKGQAGLQR		P0C0L4	Complement C4-A OS=Homo sapiens OX=9606 GN=C4A PE=1 SV=2	45.9729	24.9004	24.1801	25.0959	5.68157	5.94912	6.05775	25.939	29.4567	25.927	18.6357	23.5649	21.6137	12.0898	11.4345	11.4724	17.172	16.732	14.5453	33.1877	33.2135	29.3544	33.2639	40.2799	36.5163	27.7768	25.0283	27.9675	14.8883	12.627	16.0213
13.38_2272.9739n	0	1	2	13.375	2272.97	8.1795	AACAQLNDFLQEYGTQGCQV	[3] Carbamidomethyl C|[7] Deamidation N|[18] Carbamidomethyl C	P0C0L4	Complement C4-A OS=Homo sapiens OX=9606 GN=C4A PE=1 SV=2	39.2473	16.5339	21.2292	9.53054	39.0255	36.5158	42.1166	39.0637	32.1349	44.1819	57.105	49.5023	49.3173	65.2015	43.404	69.6686	29.5336	37.6981	23.2218	79.2345	87.1553	91.1744	71.1058	82.9768	61.8301	48.9076	60.4799	66.8275	83.0722	82.9637	81.747
6.85_1310.5830n	0	1	2	6.84767	1310.58	6.467	GLQDEDGYRMK		P0C0L4	Complement C4-A OS=Homo sapiens OX=9606 GN=C4A PE=1 SV=2	36.071	38.8702	35.971	42.0008	16.8972	15.1344	14.4966	26.3372	28.1908	28.3587	19.649	22.2545	20.5964	14.2275	15.1653	13.8023	19.8866	23.0013	20.1239	21.7518	20.2944	26.8392	28.7559	27.1841	24.258	29.5975	33.0148	29.6661	18.164	22.76	23.3915
8.59_1270.6124n	0	1	2	8.59238	1270.61	8.4195	RCSVFYGAPSK	[2] Carbamidomethyl C	P0C0L4	Complement C4-A OS=Homo sapiens OX=9606 GN=C4A PE=1 SV=2	53.1292	11.7	9.38429	3.96087	19.9433	20.0791	19.7605	36.1081	38.8286	38.4206	48.0583	37.3757	32.5293	27.6465	17.8289	27.5726	22.3549	18.5602	13.0803	36.0654	29.5193	31.0231	34.8128	29.9731	30.9845	22.7189	26.7729	20.9028	29.7103	40.274	35.0423
7.22_748.3869n	0	1	2	7.22118	748.387	8.9933	NVNFQK		P0C0L4	Complement C4-A OS=Homo sapiens OX=9606 GN=C4A PE=1 SV=2	29.7054	12.083	17.2612	20.2273	8.84283	6.93063	8.95695	16.3535	17.654	14.1853	16.1144	14.0048	11.8076	14.3739	11.566	12.0016	14.003	15.3817	13.8195	21.1724	16.8121	17.1065	21.6877	22.984	21.6812	19.455	19.2272	19.3306	11.9807	18.8985	15.3494
13.18_2071.9958n	0	2	2,4	13.1844	2072	7.171	LELSVDGAKQYRNGESVK	[16] Phosphoryl STY	P0C0L4	Complement C4-A OS=Homo sapiens OX=9606 GN=C4A PE=1 SV=2	88.9453	85.5833	70.4979	75.2916	8.47325	12.2712	8.85612	21.0565	30.2539	23.9851	17.8824	12.686	14.2864	1.79077	5.89804	10.9942	21.358	21.9861	25.2726	86.5507	82.5505	85.2199	122.967	123.172	109.047	72.2255	73.3562	76.282	15.841	23.835	26.7334
9.88_1317.6856n	0	1	2	9.87632	1317.69	8.2504	GQIVFMNREPK		P0C0L4	Complement C4-A OS=Homo sapiens OX=9606 GN=C4A PE=1 SV=2	74.1114	27.0523	17.96	25.3332	2.41037	2.61961	3.58806	30.2681	23.0642	24.1671	23.3989	17.3173	24.1451	2.00663	2.17013	0	12.1325	10.0207	9.40951	24.3314	25.8955	34.6402	31.9543	26.5838	34.0548	17.2047	19.4424	16.7286	6.55861	11.908	5.69087
6.58_732.4018n	0	1	2	6.58232	732.402	8.2585	VEASISK		P0C0L4	Complement C4-A OS=Homo sapiens OX=9606 GN=C4A PE=1 SV=2	48.051	9.51789	13.5831	12.0226	2.14261	2.44162	2.58731	11.3602	10.6218	10.4787	8.36011	8.78877	8.50986	2.62268	3.88644	4.21014	9.15805	9.59263	9.82641	13.9442	14.5104	16.9729	16.5296	15.9232	16.5064	12.4529	11.4288	10.5708	3.70962	5.13439	5.0188
5.14_901.4078n	0	1	2	5.1411	901.408	8.088	VQQPDCR	[6] Carbamidomethyl C	P0C0L4	Complement C4-A OS=Homo sapiens OX=9606 GN=C4A PE=1 SV=2	41.4262	9.56723	9.47398	11.6975	3.98052	4.37418	4.04934	13.9376	15.9652	15.6721	11.7932	13.2958	13.7554	7.79675	7.959	8.16395	15.3975	13.2353	12.7147	15.5022	15.5877	11.4242	17.184	19.1597	15.4562	22.3813	18.8925	23.0001	11.4389	11.2302	12.492
12.03_2636.1001n	0	1	3	12.0265	2636.1	6.4939	QRAACAQLNDFLQEYGTQGCQV	[5] Carbamidomethyl C|[15] Phosphoryl STY|[20] Carbamidomethyl C	P0C0L4	Complement C4-A OS=Homo sapiens OX=9606 GN=C4A PE=1 SV=2	99.9511	0	0	1.92874	0.249588	3.27183	1.58966	3.84168	5.23281	8.02576	10.7437	11.3438	6.37779	63.9749	43.1961	41.7021	70.4235	64.0623	56.8058	48.0782	68.0303	64.9992	46.6926	52.1845	44.4113	1.99632	2.22139	1.01299	8.2689	0	7.55172
15.97_1718.9645n	0	1	3	15.9679	1718.96	7.0013	TTNIQGINLLFSSRR		P0C0L4	Complement C4-A OS=Homo sapiens OX=9606 GN=C4A PE=1 SV=2	196.898	0	0	0	0	0	0	59.3304	45.3583	56.8596	37.6806	44.2271	34.5869	0	0	0	1.59388	3.81167	2.17004	0	0	0	0	0	0	0	0	0	0	0	0
15.98_1718.9644n	0	1	2	15.9757	1718.96	7.0013	TTNIQGINLLFSSRR		P0C0L4	Complement C4-A OS=Homo sapiens OX=9606 GN=C4A PE=1 SV=2	178.273	0	0	0	0	0	0	80.3728	80.3081	87.3048	63.5738	81.8098	82.9544	0	1.00529	1.89473	3.75397	9.32246	2.57504	0	0	0	0	0	0	0	0	0	0	0	0
9.28_701.3890n	0	1	2	9.28495	701.389	---	LPMSVR		P0C0L4	Complement C4-A OS=Homo sapiens OX=9606 GN=C4A PE=1 SV=2	103.639	0	0	0	1.19178	0	0	8.87338	12.9622	13.4232	10.2493	8.93055	11.3239	7.33366	9.54073	6.79866	13.9471	18.042	16.2443	17.8321	16.3247	22.6924	30.9465	28.1081	21.6526	28.3573	38.7973	30.827	20.7428	18.0591	18.9422
13.73_1853.7808n	0	1	2	13.733	1853.78	6.9294	FSDGLESNSSTQFEVK	[2] Phosphoryl STY	P0C0L4	Complement C4-A OS=Homo sapiens OX=9606 GN=C4A PE=1 SV=2	189.689	1.27674	2.5347	0	187.384	133.966	130.704	0	0	0	0	0.582957	0.913914	11.6285	19.853	28.363	0	0	0	0	1.21135	0	0	0	0	6.55987	13.21	17.3823	87.5584	75.283	79.2366
5.06_974.4674n	0	1	2	5.05552	974.467	7.9744	VVEEQESR		P0C0L4	Complement C4-A OS=Homo sapiens OX=9606 GN=C4A PE=1 SV=2	76.0918	24.0482	17.2954	22.7425	1.24424	2.70228	0.835149	8.10052	9.34472	9.11752	7.51302	8.8891	8.56625	2.43801	3.07576	2.28603	13.7604	12.697	10.6507	15.0487	16.147	12.9345	23.3438	25.8758	20.1273	16.7477	16.9476	17.9383	6.11973	6.65473	6.86396
15.97_2143.1453n	0	1	3	15.9679	2143.15	7.4691	VGLSGMAIADVTLLSGFHALR	[6] Oxidation M	P0C0L4	Complement C4-A OS=Homo sapiens OX=9606 GN=C4A PE=1 SV=2	124.014	182.352	160.079	212.458	18.9792	44.252	50.8501	11.7432	11.8975	17.9897	9.65656	10.3916	8.79694	0	0	0	5.12376	11.1738	7.40504	16.9531	16.0287	29.0663	10.0296	15.0373	15.0635	2.76116	6.04148	4.66069	0	1.44302	3.77802
12.12_992.4813n	0	1	2	12.1199	992.481	7.8609	FGLLDEDGK		P0C0L4	Complement C4-A OS=Homo sapiens OX=9606 GN=C4A PE=1 SV=2	45.6348	2.97957	8.98186	3.8853	3.89159	10.9081	6.58302	11.7838	12.9618	14.1054	11.2268	15.2389	15.0033	9.01824	10.2501	7.575	12.5379	12.426	9.2334	20.5647	11.2396	21.8152	15.4372	24.227	23.1804	10.7632	19.4273	18.9616	16.7242	17.3907	9.54186
11.13_2144.0372n	0	1	3	11.1308	2144.04	8.0463	MRPSTDTITVMVENSHGLR	[14] Deamidation N	P0C0L4	Complement C4-A OS=Homo sapiens OX=9606 GN=C4A PE=1 SV=2	43.8147	0	0	0	0	0	0	0	0	0	0	0	0	33.8228	18.8828	30.863	20.1069	16.6077	19.6199	19.5606	5.24191	20.4768	7.55299	11.7368	22.0654	86.3574	93.3111	79.5165	79.306	102.237	92.2465
9.16_1441.7684n	0	2	2,3	9.16042	1441.77	7.2566	KTFFRGLESQTK	[10] Deamidation Q	P0C0L4	Complement C4-A OS=Homo sapiens OX=9606 GN=C4A PE=1 SV=2	98.416	1.77206	2.06139	4.74195	0	0.273378	0	26.203	23.1832	26.9557	33.0481	38.9305	34.6033	9.56019	11.4971	7.95447	6.64166	5.01253	3.58431	18.0044	25.2233	22.7083	20.1804	4.2871	12.4336	1.75284	1.16553	0	1.24405	2.40318	1.81444
17.70_3216.6805n	0	1	3	17.7049	3216.68	7.1273	VFALDQKMRPSTDTITVMVENSHGLRVR	[6] Deamidation Q|[18] Oxidation M	P0C0L4	Complement C4-A OS=Homo sapiens OX=9606 GN=C4A PE=1 SV=2	103.697	2.78912	0	0	2.84212	16.6965	8.71049	11.7153	18.5984	27.7395	18.577	29.0896	17.9838	0	0	3.63744	2.49417	4.69689	2.58223	6.1311	8.39651	8.88972	0	0	13.6514	1.65807	0	4.08417	2.18384	2.06713	7.59628
15.99_3992.8333n	0	1	3	15.9913	3992.83	7.1695	TLTSVSVFVDHHLAPSFYFVAFYYHGDHPVANSLR		P0C0L4	Complement C4-A OS=Homo sapiens OX=9606 GN=C4A PE=1 SV=2	107.016	11.3204	21.9281	25.5953	11.5872	26.0081	9.0662	1.23932	0	0.338007	0	1.2631	4.67961	1.91152	5.31726	8.83396	16.8929	22.5047	21.3925	22.6109	10.5159	25.7281	2.89151	8.71505	17.8966	13.5888	27.6608	18.9201	40.1896	25.2051	22.8675
14.19_4655.2533n	0	1	4	14.1852	4655.25	6.9053	VLSLAQEQVGGSPEKLQETSNWLLSQQQADGSFQDPCPVLDR	[34] Deamidation Q|[37] Carbamidomethyl C	P0C0L4	Complement C4-A OS=Homo sapiens OX=9606 GN=C4A PE=1 SV=2	244.949	0	0	0	0	0	0	8.57618	14.7648	15.4874	21.8751	21.4662	16.4305	0	0	0	0	0	0	4.94495	9.15545	9.09773	3.29061	5.26275	6.67931	0	0	0	2.42236	0	0
10.15_1303.6874n	0	1	2	10.1503	1303.69	7.3413	NVNFQKAINEK		P0C0L4	Complement C4-A OS=Homo sapiens OX=9606 GN=C4A PE=1 SV=2	244.949	28.5678	31.8546	16.9363	0	0	0	2.50177	3.06213	2.41438	9.8381	6.3222	1.41202	18.5218	12.4676	13.7864	2.25958	1.73389	5.25239	35.3564	35.133	47.7448	21.7258	8.30968	12.9792	0	0	0	0	0	3.88331
7.18_1131.6152n	0	1	2	7.18227	1131.62	6.2646	GSVFLRNPSR		P0C0L4	Complement C4-A OS=Homo sapiens OX=9606 GN=C4A PE=1 SV=2	66.2533	4.08358	4.74458	9.23286	9.91177	4.57285	7.17704	2.40183	1.72568	0.993363	1.17897	2.96474	4.78438	3.97302	7.81061	5.86475	2.96714	2.32937	2.4864	10.948	9.93944	7.67541	8.48972	9.97401	9.69312	1.95342	2.85936	4.40712	5.89653	6.94394	4.88998
10.34_1131.6152n	0	1	2	10.3371	1131.62	7.0466	GSVFLRNPSR		P0C0L4	Complement C4-A OS=Homo sapiens OX=9606 GN=C4A PE=1 SV=2	123.309	0	0	0	0	0	0	1.20923	0.770165	3.12001	3.73861	2.53895	3.0621	8.15869	14.1564	11.4528	8.37875	10.873	5.84486	3.55883	4.72431	8.38425	6.11246	3.16726	1.46272	19.5624	20.9011	18.8832	22.0919	15.4883	17.9931
10.37_1131.5978n	0	1	2	10.3682	1131.6	7.0682	GSVFLRNPSR		P0C0L4	Complement C4-A OS=Homo sapiens OX=9606 GN=C4A PE=1 SV=2	88.4764	19.2369	12.2513	9.71371	23	16.5179	13.0801	23.9441	14.1884	16.6839	23.0336	22.7164	21.3037	0	1.1831	2.30115	3.47187	0	0	2.24207	2.44086	1.76986	2.79329	0.779554	0	11.6094	17.2751	5.60706	15.8494	11.0822	25.223
5.11_994.3972n	0	1	2	5.10998	994.397	7.9511	CCQDGVTR	[1] Carbamidomethyl C|[2] Carbamidomethyl C	P0C0L4	Complement C4-A OS=Homo sapiens OX=9606 GN=C4A PE=1 SV=2	54.3593	5.64516	2.61239	4.54183	0.599378	1.08859	2.06025	6.27698	6.39136	7.64796	7.20621	8.18326	7.05673	3.95587	3.06863	3.62013	5.71289	6.89411	6.20584	9.43275	7.02937	7.15847	11.4645	9.39542	7.42429	5.82518	8.86502	6.34753	3.26659	4.08649	5.2082
9.74_646.3295n	0	1	2	9.73625	646.33	8.747	LPMMR		P0C0L4	Complement C4-A OS=Homo sapiens OX=9606 GN=C4A PE=1 SV=2	122.843	0	0	0	0	0	0	0.865642	1.23134	2.82591	2.68908	2.63562	3.95091	11.6019	8.50227	8.09656	7.28599	5.38235	4.80044	5.46922	4.84549	1.57718	2.02553	5.1217	4.09197	15.6279	16.6668	12.3193	15.0701	18.3213	19.6333
6.96_1589.8384n	0	1	3	6.9644	1589.84	6.9557	AINEKLGQYASPTAK		P0C0L4	Complement C4-A OS=Homo sapiens OX=9606 GN=C4A PE=1 SV=2	67.841	4.86808	3.40549	3.6317	3.20787	4.05927	2.4051	12.4283	12.2423	11.8281	13.8376	17.1136	19.9192	9.75239	13.7437	11.9529	9.39081	5.47311	6.22197	10.0987	10.634	8.72879	8.51438	7.38753	8.27937	6.83693	8.13729	7.11646	8.0231	10.5949	8.75881
15.09_2870.4861n	0	1	4	15.0878	2870.49	6.2561	HLVPGAPFLLQALVREMSGSPASGIPVK		P0C0L4	Complement C4-A OS=Homo sapiens OX=9606 GN=C4A PE=1 SV=2	174.096	0	0	0	0	0	0	0.756122	0	2.2373	0.789148	0	0.998123	1.67236	2.53692	2.78043	64.1974	38.8431	65.6876	0	0	0	1.86365	1.87272	0	31.3599	19.0498	40.6051	1.76697	0	0
14.10_1729.8575n	0	1	2	14.0996	1729.86	7.0646	EFHLHLRLPMSVR	[10] Oxidation M|[11] Phosphoryl STY	P0C0L4	Complement C4-A OS=Homo sapiens OX=9606 GN=C4A PE=1 SV=2	212.463	0	0	0	13.4146	3.89834	5.8078	0	0	0	0	0	0	27.5098	37.9854	31.088	9.18261	8.87634	12.1275	0	5.43755	0	0	5.37258	1.30127	13.991	7.36494	5.26096	26.0549	21.1203	28.3437
14.73_1992.9828n	2	2	2,3	14.7338	1992.98	9.6117	NTFAEVTGLSPGVTYYFK		P02751-10	Isoform 10 of Fibronectin OS=Homo sapiens OX=9606 GN=FN1	63.9548	1088.72	955.821	1039.4	1680.36	1422.18	1408.32	307.519	296.173	309.517	414.7	378.83	384.918	2696.42	2624.32	2587.71	2151.65	2252.86	2126.61	1765.79	1663.18	1684.88	1729.27	1723.69	1607.4	1244.98	1319.12	1298.45	1736.09	1726.6	1721.52
17.20_1925.0399n	2	2	2,3	17.2022	1925.04	9.0293	VTWAPPPSIDLTNFLVR		P02751-10	Isoform 10 of Fibronectin OS=Homo sapiens OX=9606 GN=FN1	61.1938	888.31	944.644	970.571	1339.36	1325.28	1230.19	278.222	278.427	294.993	380.011	367.479	318.602	2268.14	2342.23	2481.13	2027.64	1966.13	2022.83	1552.34	1492.06	1520.68	1407.01	1429.14	1396.21	1211.02	1313.07	1208.23	1510.52	1761.17	1737.83
13.66_1731.9413n	0	1	2	13.663	1731.94	9.0535	NLQPASEYTVSLVAIK		P02751-10	Isoform 10 of Fibronectin OS=Homo sapiens OX=9606 GN=FN1	69.2251	740.675	664.235	739.489	1284.53	1067.1	996.933	213.162	203.835	181.731	279.14	244.852	237.868	2056.76	1851.38	1822.81	1620.53	1653.45	1584.68	1328.28	1401.84	1319.96	1464.48	1256.17	1225.42	1014.47	1049.94	1025.26	1390.08	1217.65	1266.25
12.14_1354.6887n	0	1	2	12.1432	1354.69	9.1982	IYLYTLNDNAR		P02751-10	Isoform 10 of Fibronectin OS=Homo sapiens OX=9606 GN=FN1	61.3361	563.383	559.482	601.932	769.538	624.326	596.37	143.452	149.401	141.607	195.568	185.048	197.476	1440.04	1295.75	1232.05	980.693	1080.34	1037.16	746.35	873.242	892.396	838.132	877.859	819.358	605.037	673.71	652.121	825.831	818.112	747.141
14.29_2691.3660n	0	2	2,3	14.2941	2691.37	8.7207	FTQVTPTSLSAQWTPPNVQLTGYR		P02751-10	Isoform 10 of Fibronectin OS=Homo sapiens OX=9606 GN=FN1	63.4313	888.267	684.964	787.733	985.291	916.613	880.161	174.579	180.489	177.354	257.447	262.936	268.222	1945.05	1778.04	1824.47	1514.26	1587.8	1481.29	1429.5	1407.17	1490.01	1431.52	1301.63	1413.51	1231.39	1133.96	1132.41	1277.85	1321.61	1331.7
11.15_1542.7572n	0	1	2	11.1463	1542.76	9.5126	SYTITGLQPGTDYK		P02751-10	Isoform 10 of Fibronectin OS=Homo sapiens OX=9606 GN=FN1	65.9399	802.119	704.84	755.157	949.434	762.541	782.25	166.603	160.406	162.693	222.238	200.724	200.402	1716.18	1509.4	1521.58	1247.29	1158.11	1168.59	1005.96	1017.3	1010.81	1141.56	1087.86	941.416	897.364	818.383	781.583	978.299	943.674	981.126
16.26_2261.2344n	0	2	2,3	16.2567	2261.23	7.2594	YPLRNLQPASEYTVSLVAIK		P02751-10	Isoform 10 of Fibronectin OS=Homo sapiens OX=9606 GN=FN1	34.8943	1074.37	1136.12	1178.86	1424.92	1455.96	1392.37	638.551	646.462	681.276	1002.73	1015.55	858.858	863.021	991.592	1010.15	1224.11	1168.17	1157.77	2040.4	2003.03	2080.33	2138.89	2261.75	2133.81	1372.74	1594.86	1549.11	1498.37	1596.66	1491.62
11.93_2167.0441n	0	2	2,3	11.9284	2167.04	9.1168	ITYGETGGNSPVQEFTVPGSK		P02751-10	Isoform 10 of Fibronectin OS=Homo sapiens OX=9606 GN=FN1	64.6268	630.396	515.833	582.952	929.791	720.056	684.669	172.437	158.127	146.477	217.398	203.173	187.478	1535.03	1375.04	1309.99	1388.5	1374.28	1301.39	1035.26	980.642	1100.96	1090.62	1061.11	940.697	855.716	940.628	984.574	1037.55	1054.99	979.555
13.93_1806.8945n	0	1	3	13.9275	1806.89	9.0031	VTIMWTPPESAVTGYR		P02751-10	Isoform 10 of Fibronectin OS=Homo sapiens OX=9606 GN=FN1	81.1083	0	0	0	0	0	0	0	0	0	0	0	0	19.2903	39.7471	15.9588	17.0218	10.1082	21.4885	8.15823	1.13265	3.06051	8.70137	6.43851	5.78325	0.824879	0	9.06062	9.18351	7.45468	8.83377
13.94_1806.8977n	0	1	2	13.9353	1806.9	9.0031	VTIMWTPPESAVTGYR		P02751-10	Isoform 10 of Fibronectin OS=Homo sapiens OX=9606 GN=FN1	30.1951	196.301	163.002	175.547	374.535	293.591	300.096	174.238	178.598	172.306	206.481	203.49	199.506	2085.16	1903.88	1672.7	1647.56	1572.62	1562.42	1169.74	1046.3	1086.11	1112	1120.32	1000.25	984.215	1052.17	1071.54	1336.88	1286.98	1272.67
10.25_2461.2007n	0	1	3	10.2515	2461.2	9.1054	TEIDKPSQMQVTDVQDNSISVK		P02751-10	Isoform 10 of Fibronectin OS=Homo sapiens OX=9606 GN=FN1	55.1023	320.641	248.056	314.815	506.014	419.184	348.215	109.879	107.099	112.951	168.971	142.047	144.848	1236.24	1331.53	1280.61	1083.87	988.809	1109.49	746.345	727.423	806.397	781.497	772.219	678.11	622.413	695.468	707.734	917.967	894.234	897.333
10.25_2461.2023n	0	1	2	10.2515	2461.2	9.1054	TEIDKPSQMQVTDVQDNSISVK		P02751-10	Isoform 10 of Fibronectin OS=Homo sapiens OX=9606 GN=FN1	82.9435	31.1602	35.1635	35.8314	115.561	60.9647	85.1341	13.2161	13.5655	15.4603	24.5371	14.2045	23.0498	460.584	378.65	356.735	356.312	358.275	339.888	212.117	239.004	180.46	199.588	222.388	233.853	173.089	204.233	185.641	294.421	205.997	228.795
16.61_5460.7048n	0	1	4	16.6069	5460.7	7.8424	YSPVKNEEDVAELSISPSDNAVVLTNLLPGTEYVVSVSSVYEQHESTPLR		P02751-10	Isoform 10 of Fibronectin OS=Homo sapiens OX=9606 GN=FN1	76.6388	334.233	233.543	337.215	726.393	611.201	500.194	116.864	111.158	111.184	106.242	138.312	107.36	955.45	1173.74	1239.85	1253.08	1200.55	1185	919.915	905.689	920.731	812.749	891.256	878.043	696.296	669.508	727.478	699.089	889.674	801.739
11.46_1348.6782n	0	1	2	11.4576	1348.68	8.3717	WLPSSSPVTGYR		P02751-10	Isoform 10 of Fibronectin OS=Homo sapiens OX=9606 GN=FN1	63.6944	753.481	631.765	730.273	910.382	717.434	716.266	172.004	170.793	169.54	227.244	208.02	182.928	1508.64	1378.71	1370.23	1171.94	1074.32	1053.36	911.704	840.146	930.963	1020.24	926.177	869.982	650.699	727.902	740.66	955.346	970.418	889.952
17.67_2523.3590n	0	1	2	17.6737	2523.36	9.249	DLEVVAATPTSLLISWDAPAVTVR		P02751-10	Isoform 10 of Fibronectin OS=Homo sapiens OX=9606 GN=FN1	87.8439	167.354	126.6	200.775	387.34	424.223	444.001	43.2052	41.0326	54.725	59.5819	100.083	65.0405	414.791	582.476	668.987	775.46	815.214	807.966	552.288	545.638	562.018	442.284	528.617	539.331	378.992	491.665	483.26	469.579	564.733	605.329
12.10_1628.8637n	0	2	2,3	12.1044	1628.86	9.0355	VDVIPVNLPGEHGQR		P02751-10	Isoform 10 of Fibronectin OS=Homo sapiens OX=9606 GN=FN1	66.5358	606.613	548.174	638.56	1134.9	839.507	866.362	191.291	194.18	201.345	216.396	222.457	251.905	1909.33	1704.15	1572.87	1530.07	1455.69	1390.45	1087.13	1210.73	1105.8	1073.3	1178.99	1116.99	881.17	898.246	985.662	1122.95	1130.92	1100.05
14.88_2116.1086n	0	2	2,3	14.8778	2116.11	8.9561	EINLAPDSSSVVVSGLMVATK		P02751-10	Isoform 10 of Fibronectin OS=Homo sapiens OX=9606 GN=FN1	105.548	0	0	3.13855	0	0	0	55.5014	48.1629	50.6487	66.8792	76.887	65.6715	1415.49	1394.83	1371.01	1421.09	1399.41	1295.36	725.433	762.001	670.078	771.06	734.801	698.268	966.995	1062.42	1046.76	1314.62	1256.11	1229.29
10.81_2387.0285n	0	2	2,3	10.8079	2387.03	6.3242	CTCVGNGRGEWTCIAYSQLR	[1] Carbamidomethyl C|[3] Carbamidomethyl C|[13] Carbamidomethyl C	P02751-10	Isoform 10 of Fibronectin OS=Homo sapiens OX=9606 GN=FN1	31.2175	682.102	544.509	711.465	815.287	666.914	609.418	372.016	334.677	344.565	426.766	419.61	405.325	2376.29	2116.79	2110.36	1549.66	1561.53	1434.17	1789.96	1861.25	2036.04	2136.1	2078.96	1966.93	1374.26	1469.93	1499.22	1819.37	1743.86	1901.23
15.48_1926.0356n	2	2	2,3	15.4777	1926.04	9.3679	FLATTPNSLLVSWQPPR		P02751-10	Isoform 10 of Fibronectin OS=Homo sapiens OX=9606 GN=FN1	65.2249	927.603	739.966	862.558	1395.1	1292.12	1232.54	249.74	227.903	265.924	355.315	360.621	309.289	2358.53	2481.37	2351.49	1963.85	1958	1829.52	1554.86	1562.27	1536.96	1491.74	1442.12	1482.36	1103.94	1161.27	1145.7	1508.07	1497.61	1605.52
13.02_1291.6660n	0	1	2	13.0249	1291.67	9.2739	DLQFVEVTDVK		P02751-10	Isoform 10 of Fibronectin OS=Homo sapiens OX=9606 GN=FN1	66.5292	306.796	277.489	279.094	557.539	451.426	435.465	92.2562	92.3621	93.6388	129.698	127.766	115.244	801.373	858.978	769.445	640.322	687.726	661.737	566.117	526.009	588.454	564.273	514.402	520.961	432.003	377.648	465.809	546.142	561.531	519.756
9.18_1862.8753n	0	2	2,3	9.17598	1862.88	8.6893	HTSVQTTSSGSGPFTDVR		P02751-10	Isoform 10 of Fibronectin OS=Homo sapiens OX=9606 GN=FN1	69.9766	706.545	640.017	667.025	730.946	652.452	619.349	112.327	106.751	101.379	170.265	171.02	147.566	1257.35	1305.91	1213.71	1013.27	1054.34	1054.94	842.676	884.307	872.433	844.682	864.92	835.695	644.926	712.971	666.548	799.085	798.898	838.663
10.22_1150.5452n	0	1	2	10.2203	1150.55	9.3844	FTNIGPDTMR		P02751-10	Isoform 10 of Fibronectin OS=Homo sapiens OX=9606 GN=FN1	53.9485	307.512	279.121	330.891	431.782	402.884	357.05	114.369	111.235	104.417	145.288	130.128	116.494	835.407	865.351	802.407	696.611	596.208	695.028	449.88	523.409	570.654	507.602	494.645	466.337	433.282	461.073	457.307	543.748	585.556	567.077
14.83_3041.5836n	0	1	3	14.8311	3041.58	8.4723	VVTPLSPPTNLHLEANPDTGVLTVSWER		P02751-10	Isoform 10 of Fibronectin OS=Homo sapiens OX=9606 GN=FN1	82.5553	514.824	468.254	467.539	1040.24	908.625	896.158	103.552	116.792	108.618	173.047	159.594	146.441	1710.53	1600.47	1629.86	1388.14	1377.25	1277.53	1011.79	980.792	998.836	932.744	896.941	883.273	820.554	847.128	814.44	1148.03	1081.74	1161.47
11.68_2572.3139n	0	2	2,3	11.6755	2572.31	8.497	TKTETITGFQVDAVPANGQTPIQR	[17] Deamidation N	P02751-10	Isoform 10 of Fibronectin OS=Homo sapiens OX=9606 GN=FN1	71.3528	727.143	586.775	639.219	828.188	686.342	596.024	126.344	113.65	116.5	150.335	155.345	149.728	1555.92	1370.16	1361.34	1262.93	1237.36	1211.46	1023.41	1015.88	1094.88	1053.77	1050.27	959.646	706.319	779.786	814.899	979.094	941.637	880.718
11.50_1877.7863n	0	2	2,3	11.4965	1877.79	9.0843	EYLGAICSCTCFGGQR	[7] Carbamidomethyl C|[9] Carbamidomethyl C|[11] Carbamidomethyl C	P02751-10	Isoform 10 of Fibronectin OS=Homo sapiens OX=9606 GN=FN1	74.1323	541.677	465.466	506.676	932.552	692.709	665.135	118.803	116.257	113.143	168.012	153.163	143.533	1456.4	1175.31	1268.32	1181.79	1077.89	981.626	792.126	756.605	853.407	844.855	815.589	800.904	607.452	661.492	580.466	715.005	661.269	691.526
9.51_1430.7427n	0	2	2,3	9.51058	1430.74	9.2235	WSRPQAPITGYR		P02751-10	Isoform 10 of Fibronectin OS=Homo sapiens OX=9606 GN=FN1	63.5046	519.306	517.893	565.83	695.223	677.124	627.16	158.495	142.998	136.043	164.035	160.742	158.2	1187.92	1316.75	1103.42	1042.41	917.478	1016.94	767.748	842.308	901.727	881.424	944.394	821.096	701.284	732.008	669.942	856.683	920.936	911.196
11.93_1462.6667n	0	1	2	11.9323	1462.67	9.1165	GNLLQCICTGNGR	[6] Carbamidomethyl C|[8] Carbamidomethyl C|[11] Deamidation N	P02751-10	Isoform 10 of Fibronectin OS=Homo sapiens OX=9606 GN=FN1	68.1123	318.881	234.505	285.234	449.888	354.869	390.065	74.5088	79.7035	77.9746	93.8579	85.7931	83.7948	855.675	826.126	751.575	619.177	660.486	593.94	494.172	469.143	565.475	518.627	516.398	490.558	401.267	439.189	429.834	552.153	479.336	469.02
16.48_2967.5452n	0	2	2,3	16.4824	2967.55	9.0663	EVTSDSGSIVVSGLTPGVEYVYTIQVLR		P02751-10	Isoform 10 of Fibronectin OS=Homo sapiens OX=9606 GN=FN1	95.7189	289.562	203.335	253.537	976.74	596.965	481.77	96.8254	81.5605	98.5083	123.042	116.247	105.972	1385.66	1288.08	1229.73	1542.04	1391.27	1236.27	1062.88	1044.78	1010.12	1075.81	989.318	858.98	832.08	952.177	934.186	818.581	896.418	878.468
12.27_1482.6932n	0	1	2	12.2677	1482.69	9.2828	GEWTCIAYSQLR	[5] Carbamidomethyl C	P02751-10	Isoform 10 of Fibronectin OS=Homo sapiens OX=9606 GN=FN1	70.903	473.62	406.526	369.509	678.426	560.448	540.663	100.269	97.8217	90.865	121.773	133.274	131.132	995.462	819.609	747.181	714.315	723.53	613.866	577.076	516.133	583.516	584.92	533.909	505.241	470.436	476.358	542.865	693.176	569.621	596.752
10.59_1725.8147n	0	2	2,3	10.5939	1725.81	9.2317	YSFCTDHTVLVQTR	[4] Carbamidomethyl C	P02751-10	Isoform 10 of Fibronectin OS=Homo sapiens OX=9606 GN=FN1	64.9094	578.942	512.194	560.6	984.354	893.253	750.937	193.486	187.005	159.617	248.442	226.814	205.464	1651.78	1489.07	1457.15	1424.5	1337.85	1244.19	1009.24	1010.88	1197.23	1035.21	1015.2	967.52	767.576	890.159	921.295	1123.84	1058.53	1000.11
11.76_1790.8080n	0	2	2,3	11.7611	1790.81	9.5017	TYLGNALVCTCYGGSR	[9] Carbamidomethyl C|[11] Carbamidomethyl C	P02751-10	Isoform 10 of Fibronectin OS=Homo sapiens OX=9606 GN=FN1	72.2492	462.006	416.744	489.541	746.195	544.189	490.399	90.0297	93.3478	95.7035	147.282	128.884	115.649	1254.78	1021.26	1004.74	1037.04	961.915	902.95	694.943	666.85	709.079	779.374	723.163	648.269	492.345	521.548	515.724	662.655	670.171	658.537
12.74_1592.8049n	0	1	2	12.7362	1592.8	9.502	VTDATETTITISWR		P02751-10	Isoform 10 of Fibronectin OS=Homo sapiens OX=9606 GN=FN1	71.3702	390.764	278.642	324.516	572.446	392.779	353.776	83.8495	80.0405	76.8587	96.5119	108.771	88.3985	707.928	697.601	622.378	789.769	670.588	630.472	500.608	581.344	501.138	749.628	671.566	527.745	453.832	507.001	540.249	511.432	487.394	455.731
13.57_3792.8202n	0	2	3,4	13.5657	3792.82	8.4531	AAVYQPQPHPQPPPYGHCVTDSGVVYSVGMQWLK	[18] Carbamidomethyl C	P02751-10	Isoform 10 of Fibronectin OS=Homo sapiens OX=9606 GN=FN1	81.4774	620.636	581.702	579.305	1217.33	884.82	888.199	126.661	121.236	112.046	169.86	150.236	169.74	2380.4	1827.2	1920.45	1888.62	1693.29	1518.96	1457.89	1372.71	1340.62	1515.47	1344.18	1308.94	1025.73	1059.26	1016.57	1354.49	1150.28	1150.75
16.05_2917.4247n	0	1	3	16.0466	2917.42	8.5171	TGLDSPTGIDFSDITANSFTVHWIAPR		P02751-10	Isoform 10 of Fibronectin OS=Homo sapiens OX=9606 GN=FN1	100.445	153.319	148.322	181.327	611.824	490.002	421.439	52.8133	41.2781	64.0807	49.7054	84.4269	59.9182	890.031	752.89	701.717	662.54	527.874	574.761	438.004	464.295	478.377	416.737	473.239	419.671	408.708	365.985	380.854	512.762	461.489	439.281
9.14_1590.8005n	0	2	2,3	9.14097	1590.8	8.8283	GDSPASSKPISINYR		P02751-10	Isoform 10 of Fibronectin OS=Homo sapiens OX=9606 GN=FN1	64.8316	366.873	303.709	342.851	585.159	455.613	452.029	102.826	90.3579	93.7277	140.375	149.557	116.645	893.695	942.461	873.912	767.033	730.943	775.79	579.035	628.31	540.575	553.886	537.348	506.032	505.315	566.519	505.441	611.222	621.096	616.579
12.37_1954.0011n	0	1	2	12.3697	1954	8.5805	EESPLLIGQQSTVSDVPR		P02751-10	Isoform 10 of Fibronectin OS=Homo sapiens OX=9606 GN=FN1	103.54	118.284	131.949	130.727	378.662	296.021	261.202	18.0178	20.8407	25.5559	21.2062	25.3538	29.9745	472.163	430.501	414.452	581.012	552.546	484.026	314.774	294.362	264.095	337.947	298.764	330.587	346.951	403.167	400.652	455.818	356.76	385.483
16.30_1953.9666n	0	1	2	16.3034	1953.97	6.429	EESPLLIGQQSTVSDVPR		P02751-10	Isoform 10 of Fibronectin OS=Homo sapiens OX=9606 GN=FN1	114.579	0	0	0	0	0	0	77.6815	66.8198	75.6676	37.3066	47.1908	32.9433	0	0	0	8.83018	19.7852	23.5711	6.3305	2.14124	7.01789	0	12.8035	10.2192	71.9604	77.4389	79.9561	15.0353	16.491	20.1494
16.32_1953.9644n	0	1	3	16.319	1953.96	6.429	EESPLLIGQQSTVSDVPR		P02751-10	Isoform 10 of Fibronectin OS=Homo sapiens OX=9606 GN=FN1	131.667	0	0	0	0	0	0	23.0324	22.037	26.5375	13.3719	12.6191	10.7208	0	0	0	3.50792	5.81991	4.46417	0	0	2.9514	0	0	2.88956	25.3154	40.478	22.6584	6.18674	3.62387	1.25649
9.15_1109.5358n	0	1	2	9.15263	1109.54	8.8682	STTPDITGYR		P02751-10	Isoform 10 of Fibronectin OS=Homo sapiens OX=9606 GN=FN1	67.5068	153.578	136.152	144.278	244.108	196.645	203.347	38.3814	42.5296	33.8848	54.0601	56.4322	46.3272	382.04	378.316	362.912	320.949	316.119	325.142	236.7	259.067	233.011	212.874	232.483	198.228	215.007	250.399	238.192	253.022	278.727	273.924
9.08_3766.5388n	0	1	3	9.0826	3766.54	6.7715	CDNCRRPGGEPSPEGTTGQSYNQYSQRYHQR	[1] Carbamidomethyl C|[3] Deamidation N|[4] Carbamidomethyl C|[12] Phosphoryl STY|[26] Deamidation Q	P02751-10	Isoform 10 of Fibronectin OS=Homo sapiens OX=9606 GN=FN1	24.2976	313.795	304.773	300.791	374.464	290.973	297.359	331.083	286.442	290.226	401.401	421.982	362.778	383.103	361.266	366.692	297.426	300.802	268.947	510.256	510.436	550.754	500.265	538.029	453.687	265.485	296.501	281.375	426.801	410.008	403.271
11.62_1070.5653n	0	1	2	11.621	1070.57	8.9491	YEVSVYALK		P02751-10	Isoform 10 of Fibronectin OS=Homo sapiens OX=9606 GN=FN1	71.7587	151.961	115.525	127.127	269.485	211.456	220.539	46.7791	40.6691	46.9751	49.681	47.7496	45.6777	421.438	409.693	414.348	381.708	366.064	397.54	279.296	263.241	286.332	273.063	274.228	253.451	206.392	242.943	231.664	282.869	262.822	290.54
7.44_933.4729n	0	1	2	7.43983	933.473	8.9206	ISCTIANR	[3] Carbamidomethyl C	P02751-10	Isoform 10 of Fibronectin OS=Homo sapiens OX=9606 GN=FN1	44.9091	153.389	183.919	167.506	190.744	180.497	169.615	68.5654	63.906	74.5324	62.2179	82.8305	72.7877	236.32	256.938	257.52	275.088	240.963	232.319	211.164	216.754	257.915	235.292	264.408	264.779	211.098	196.591	199.295	202.393	202.544	195.984
13.53_2469.3101n	0	2	2,3	13.5268	2469.31	9.0537	STATISGLKPGVDYTITVYAVTGR		P02751-10	Isoform 10 of Fibronectin OS=Homo sapiens OX=9606 GN=FN1	78.1818	305.989	197.339	270.285	586.817	432.217	438.151	64.274	75.7719	64.188	104.615	104.393	91.4478	904.011	756.043	774.058	832.98	707.338	664.623	582.949	503.661	534.865	698.266	621.053	514.606	423.349	480.897	481.431	528.038	498.293	527.683
13.53_2469.3104n	0	1	3	13.5307	2469.31	9.0537	STATISGLKPGVDYTITVYAVTGR		P02751-10	Isoform 10 of Fibronectin OS=Homo sapiens OX=9606 GN=FN1	72.6808	149.87	147.322	165.233	363.583	257.559	250.112	42.5884	50.5185	50.7115	68.3961	74.0665	74.7886	533.35	509.507	437.013	468.272	456.55	461.738	365.279	365.122	337.372	424.809	403.806	332.878	304.423	300.853	353.713	343.102	309.811	323.81
14.42_4772.3283n	0	1	4	14.4186	4772.33	6.6994	DLQFVEVTDVKVTIMWTPPESAVTGYRVDVIPVNLPGEHGQR	[8] Phosphoryl STY|[34] Deamidation N	P02751-10	Isoform 10 of Fibronectin OS=Homo sapiens OX=9606 GN=FN1	57.4477	833.531	732.042	843.201	1020.98	865.553	831.491	195.539	194.346	185.288	336.646	340.599	314.269	458.897	456.365	486.48	511.234	525.258	477.481	636.741	592.078	611.386	628.748	594.286	553.611	463.747	474.601	488.054	597.103	656.174	711.328
8.19_1220.5135n	0	1	2	8.18773	1220.51	9.0876	TFYSCTTEGR	[5] Carbamidomethyl C	P02751-10	Isoform 10 of Fibronectin OS=Homo sapiens OX=9606 GN=FN1	50.7996	177.635	139.558	165.606	241.581	200.559	201.029	60.0986	60.8567	64.0107	71.1905	76.8998	95.1356	338.674	343.92	333.433	317.095	301.952	296.482	278.579	270.093	281.935	265.071	258.78	255.735	206.39	219.537	206.795	224.714	229.618	248.289
11.81_1650.7761n	0	2	2,3	11.8078	1650.78	9.2503	LLCQCLGFGSGHFR	[3] Carbamidomethyl C|[5] Carbamidomethyl C	P02751-10	Isoform 10 of Fibronectin OS=Homo sapiens OX=9606 GN=FN1	74.7413	382.21	309.727	389.926	658.871	614.18	538.062	94.762	86.0824	73.3203	115.319	141.496	119.39	1165.01	1025.02	1104.39	1059.89	1107.65	988.435	643.016	675.443	699.622	812.732	688.782	718.471	541.555	594.704	546.446	766.868	690.204	706.962
12.55_2619.1011n	0	1	3	12.5487	2619.1	9.2867	FGFCPMAAHEEICTTNEGVMYR	[4] Carbamidomethyl C|[13] Carbamidomethyl C	P02751-10	Isoform 10 of Fibronectin OS=Homo sapiens OX=9606 GN=FN1	109.332	0	0	0	0	0	0	33.4135	40.4435	46.3421	53.077	63.3548	62.0091	1328.88	1157.71	1019.3	841.99	845.629	777.434	546.286	562.429	568.005	687.149	551.723	542.219	603.514	585.57	630.356	867.372	778.63	757.615
12.56_2619.1038n	0	1	2	12.5564	2619.1	9.2867	FGFCPMAAHEEICTTNEGVMYR	[4] Carbamidomethyl C|[13] Carbamidomethyl C	P02751-10	Isoform 10 of Fibronectin OS=Homo sapiens OX=9606 GN=FN1	176.437	0	0	0	0	0	0	0.546983	0	0	3.66945	5.64682	5.40281	381.627	314.874	312.538	278.055	223.776	216.485	109.943	115.709	117.408	111.678	106.379	117.064	114.917	138.979	131.798	201.714	206.28	193.66
12.62_1640.6751n	0	1	2	12.6195	1640.68	9.1813	DSMIWDCTCIGAGR	[7] Carbamidomethyl C|[9] Carbamidomethyl C	P02751-10	Isoform 10 of Fibronectin OS=Homo sapiens OX=9606 GN=FN1	106.251	0	0	3.50174	5.13954	2.26952	5.43951	28.1109	35.1582	30.8831	63.2693	73.949	47.9609	893.23	758.25	698.44	693.531	627.379	608.706	381.157	411.094	377.345	414.214	354.853	378.385	385.032	408.323	403.336	523.709	479.477	530.681
8.67_1400.6592n	0	1	3	8.6702	1400.66	9.0451	HYQINQQWER		P02751-10	Isoform 10 of Fibronectin OS=Homo sapiens OX=9606 GN=FN1	66.6994	44.9004	24.6751	42.8297	39.1217	32.0296	39.4625	6.14728	9.95784	7.82293	11.114	8.51129	12.1691	71.8233	64.2104	70.3292	66.8942	59.5449	64.7484	57.9374	49.2963	44.4593	59.3127	47.6347	60.0442	43.255	36.7282	41.126	42.2694	50.4309	40.387
8.68_1400.6581n	0	1	2	8.67797	1400.66	9.0451	HYQINQQWER		P02751-10	Isoform 10 of Fibronectin OS=Homo sapiens OX=9606 GN=FN1	59.0623	231.409	187.224	216.422	250.317	239.974	203.035	59.7686	63.5094	60.2529	62.4156	70.0379	64.2606	389.166	382.789	375.04	346.974	326.45	323.005	291.441	266.273	277.646	306.096	302.016	303.146	227.639	260.958	255.019	288.772	282.079	296.017
7.67_1585.6478n	0	1	2	7.67328	1585.65	9.3127	WCGTTQNYDADQK	[2] Carbamidomethyl C	P02751-10	Isoform 10 of Fibronectin OS=Homo sapiens OX=9606 GN=FN1	48.251	130.065	133.453	131.241	194.864	193.368	159.218	54.2144	53.6119	60.1405	64.7631	77.3276	73.0081	365.528	380.876	407.188	329.674	344.631	333.732	265.518	251.803	282.611	238.355	244.099	251.589	184.221	192.23	196.349	216.548	194.661	185.434
7.01_1322.7057n	0	2	2,3	7.01107	1322.71	9.0986	LGVRPSQGGEAPR		P02751-10	Isoform 10 of Fibronectin OS=Homo sapiens OX=9606 GN=FN1	51.0514	252.034	204.521	241.878	344.438	311.722	339.691	86.3771	94.8871	93.2046	118.08	120.747	136.853	646.326	657.332	592.922	502.177	525.994	459.982	427.973	414.922	444.523	399.456	384.139	353.451	331.235	347.05	346.117	392.364	383.011	390.066
9.42_2902.2175n	0	2	3,4	9.4172	2902.22	8.4316	GFNCESKPEAEETCFDKYTGNTYR	[4] Carbamidomethyl C|[14] Carbamidomethyl C	P02751-10	Isoform 10 of Fibronectin OS=Homo sapiens OX=9606 GN=FN1	60.653	299.149	246.151	310.237	415.899	373.357	350.283	85.2584	90.2839	90.6142	108.486	96.5321	106.11	721.446	832.076	751.619	640.856	600.698	639.456	587.829	609.788	606.357	558.449	571.5	539.758	331.678	382.196	351.83	450.647	418.399	462.46
11.96_2798.4701n	0	2	3,4	11.9556	2798.47	8.5128	GLKPGVVYEGQLISIQQYGHQEVTR		P02751-10	Isoform 10 of Fibronectin OS=Homo sapiens OX=9606 GN=FN1	82.8904	113.47	82.1162	103.154	218.187	169.082	163.584	15.4541	14.6226	10.6501	38.2704	35.3391	46.4364	265.738	207.286	179.084	434.048	445.49	409.763	293.803	267.368	289.899	254.853	240.63	268.26	239.815	262.157	279.802	270.27	207.902	201.447
8.54_3661.6385n	0	2	3,4	8.5379	3661.64	7.1903	GEWTCIAYSQLRDQCIVDDITYNVNDTFHK	[5] Carbamidomethyl C|[10] Deamidation Q|[15] Carbamidomethyl C	P02751-10	Isoform 10 of Fibronectin OS=Homo sapiens OX=9606 GN=FN1	43.7139	811.18	696.904	780.154	886.25	784.403	787.484	763.621	755.267	782.459	945.214	896.196	910.293	1590.13	1532.3	1606.14	1254.31	1264.7	1267.25	593.648	582.018	614.026	601.859	611.769	615.922	897.579	1002.23	939.408	1164.8	1177.29	1185.41
8.18_1274.6026n	0	1	2	8.17997	1274.6	8.988	TYHVGEQWQK		P02751-10	Isoform 10 of Fibronectin OS=Homo sapiens OX=9606 GN=FN1	23.871	142.451	122.586	142.797	171.988	141.965	146.881	82.5856	90.0557	92.6333	92.2181	105.318	110.818	191.433	200.912	206.175	161.288	153.387	145.698	126.131	128.937	129.56	133.59	136.044	142.314	135.25	145.551	139.805	149.79	168.763	154.111
8.17_1274.6045n	0	1	3	8.17218	1274.6	8.988	TYHVGEQWQK		P02751-10	Isoform 10 of Fibronectin OS=Homo sapiens OX=9606 GN=FN1	74.343	35.5671	36.2071	28.3234	48.5417	43.8879	38.628	7.12946	8.07125	7.53036	6.68126	8.27528	5.83366	61.5676	61.5132	57.4055	48.8183	67.9434	45.5443	35.7266	36.4888	49.6597	44.3922	36.2353	43.368	50.5163	44.8893	55.6606	43.2029	58.6548	51.5738
7.24_871.4669n	0	1	2	7.24452	871.467	9.0937	VFAVSHGR		P02751-10	Isoform 10 of Fibronectin OS=Homo sapiens OX=9606 GN=FN1	39.9874	64.2149	69.6137	73.3128	91.4842	86.3659	83.6583	34.3955	35.2828	30.2805	35.7734	42.3184	42.6767	172.345	157.15	169.48	154.483	145.209	141.869	129.508	124.482	130.177	119.792	126.791	132.748	98.0281	102.12	114.332	115.644	122.454	106.733
7.28_2395.0791n	0	1	2	7.27565	2395.08	8.9542	RPGGEPSPEGTTGQSYNQYSQR		P02751-10	Isoform 10 of Fibronectin OS=Homo sapiens OX=9606 GN=FN1	108.922	15.554	7.02274	9.76498	13.8726	6.91841	11.1571	0	0	0	0.887535	0	0.593995	36.0106	38.0375	34.3122	26.1844	27.9472	28.3937	15.2885	18.0022	16.1352	18.3209	17.2063	20.0365	9.8938	12.4391	8.3366	8.64209	14.9544	11.7597
7.28_2395.0796n	0	1	3	7.28345	2395.08	8.9542	RPGGEPSPEGTTGQSYNQYSQR		P02751-10	Isoform 10 of Fibronectin OS=Homo sapiens OX=9606 GN=FN1	61.0534	173.097	173.093	180.786	216.078	192.85	210.615	46.4268	46.1614	47.3561	45.4796	63.5729	61.0692	386.677	351.581	400.984	314.31	289.687	280.354	230.587	226.142	296.441	227.551	275.723	256.404	181.926	179.479	182.882	203.873	228.016	224.826
8.29_1317.6375n	0	2	2,3	8.2889	1317.64	8.7656	GEWTCKPIAEK	[5] Carbamidomethyl C	P02751-10	Isoform 10 of Fibronectin OS=Homo sapiens OX=9606 GN=FN1	44.1663	242.886	230.011	223.949	277.637	246.772	238.947	85.1406	88.6237	93.5406	98.8449	120.827	119.828	265.214	290.77	287.807	240.36	234.549	241.716	194.326	204.31	191.712	187.009	198.644	176.448	138.063	143.4	153.489	201.014	202.421	217.87
12.50_3178.3287n	0	1	3	12.502	3178.33	8.279	WKCDPVDQCQDSETGTFYQIGDSWEK	[3] Carbamidomethyl C|[9] Carbamidomethyl C	P02751-10	Isoform 10 of Fibronectin OS=Homo sapiens OX=9606 GN=FN1	68.569	340.987	284.3	337.242	234.624	201.984	215.621	60.4488	58.0277	62.6796	57.8615	74.9323	74.8168	456.672	529.27	473.767	454.522	440.147	419.155	455.31	445.334	475.552	423.41	406.776	421.033	221.107	226.434	238.346	298.208	266.338	231.373
14.88_3468.8857n	0	1	4	14.8778	3468.89	8.1985	EVVPRPRPGVTEATITGLEPGTEYTIYVIALK		P02751-10	Isoform 10 of Fibronectin OS=Homo sapiens OX=9606 GN=FN1	125.098	5.40772	0	2.27972	44.9919	35.3481	29.2699	0.592659	3.75246	1.68319	5.75072	10.4206	7.41716	118.351	110.353	110.989	53.9864	60.7491	55.6038	80.9474	84.9537	74.7484	49.5836	51.6821	52.1879	9.71699	14.3961	4.70642	21.9807	24.9795	41.5748
14.89_3468.8860n	0	1	3	14.8855	3468.89	8.1985	EVVPRPRPGVTEATITGLEPGTEYTIYVIALK		P02751-10	Isoform 10 of Fibronectin OS=Homo sapiens OX=9606 GN=FN1	94.8582	40.7133	30.6875	27.6795	238.901	169.916	168.413	28.126	32.2751	37.0653	47.7123	46.0395	48.6458	531.571	501.061	478.403	321.78	283.962	244.506	392.467	402.048	358.331	295.922	231.857	264.324	107.768	105.296	95.3929	200.506	162.539	195.831
7.99_1077.5459n	0	1	2	7.99232	1077.55	9.1651	QYNVGPSVSK		P02751-10	Isoform 10 of Fibronectin OS=Homo sapiens OX=9606 GN=FN1	56.0601	79.7214	76.0762	78.756	103.429	109.42	86.1472	24.7766	23.7718	23.5156	30.8263	33.9045	36.1311	139.485	187.927	176.313	123.386	142.944	142.745	106.131	84.4184	102.085	95.8632	88.0997	95.5421	76.692	87.1087	94.8931	134.136	102.953	111.425
14.36_3189.3213n	0	1	3	14.3642	3189.32	8.0315	TNTNVNCPIECFMPLDVQADREDSRE	[7] Carbamidomethyl C|[11] Carbamidomethyl C|[24] Phosphoryl STY	P02751-10	Isoform 10 of Fibronectin OS=Homo sapiens OX=9606 GN=FN1	69.6994	5.61801	2.09519	11.6883	0	8.73496	8.56618	19.2299	19.9191	24.0217	27.6519	24.5222	33.1606	648.465	696.543	723.547	480.757	635.824	605.923	524.849	531.412	595.343	484.336	539.419	528.196	452.706	420.596	458.841	464.619	475.842	570.715
13.80_2132.1034n	0	1	2	13.803	2132.1	8.0007	EINLAPDSSSVVVSGLMVATK	[17] Oxidation M	P02751-10	Isoform 10 of Fibronectin OS=Homo sapiens OX=9606 GN=FN1	97.0848	318.494	298.834	321.944	646.109	659.114	565.097	27.9695	37.8995	40.0379	51.5184	63.389	55.4689	256.648	209.388	234.46	294.675	261.739	254.25	231.209	266.183	248.02	246.069	249.685	237.61	3.0511	3.10795	0	4.49967	9.10477	4.41024
13.80_2132.1005n	0	1	3	13.803	2132.1	8.0007	EINLAPDSSSVVVSGLMVATK	[17] Oxidation M	P02751-10	Isoform 10 of Fibronectin OS=Homo sapiens OX=9606 GN=FN1	123.048	21.8378	28.3198	23.0175	78.8653	57.3033	57.8468	0	0	0.566392	0.51532	1.64597	1.54377	10.3121	28.2356	8.49215	23.4037	25.0372	27.6073	25.4181	24.8658	7.43872	24.5534	8.01775	22.4592	0	0	0	0	0	0
16.54_4468.3388n	0	1	3	16.5447	4468.34	8.276	NSITLTNLTPGTEYVVSIVALNGREESPLLIGQQSTVSDVPR	[22] Deamidation N	P02751-10	Isoform 10 of Fibronectin OS=Homo sapiens OX=9606 GN=FN1	106.722	49.5003	52.6129	27.9789	145.988	134.991	129.471	9.37481	7.64109	7.74595	12.2804	20.723	10.8291	132.139	237.955	237.428	350.36	296.443	290.147	216.111	274.993	207.031	194.15	188.758	196.361	122.883	162.062	130.437	154.067	181.005	131.232
16.54_4468.3331n	0	1	4	16.5447	4468.33	8.276	NSITLTNLTPGTEYVVSIVALNGREESPLLIGQQSTVSDVPR	[22] Deamidation N	P02751-10	Isoform 10 of Fibronectin OS=Homo sapiens OX=9606 GN=FN1	112.257	20.0659	50.5668	44.7327	38.0025	96.7267	69.4757	0	3.02258	5.55633	0.789758	6.80465	3.6568	69.0432	97.994	134.741	243.275	173.136	193.622	148.283	109.208	130.331	69.7847	133.593	115.522	83.5497	52.5302	30.5564	81.9271	116.816	70.7322
16.62_4468.3503n	0	1	4	16.6225	4468.35	7.135	NSITLTNLTPGTEYVVSIVALNGREESPLLIGQQSTVSDVPR	[1] Deamidation N	P02751-10	Isoform 10 of Fibronectin OS=Homo sapiens OX=9606 GN=FN1	145.535	3.62615	6.71238	12.4247	1.96545	35.2315	25.7973	0	0	2.01594	0	6.22913	0	8.57032	34.3983	45.9026	69.672	48.6827	62.0472	40.8431	43.5989	34.6404	8.26191	20.0071	31.7048	0.775656	6.22051	1.70695	13.628	32.8156	2.90354
16.63_4468.3595n	0	1	3	16.6303	4468.36	7.135	NSITLTNLTPGTEYVVSIVALNGREESPLLIGQQSTVSDVPR	[1] Deamidation N	P02751-10	Isoform 10 of Fibronectin OS=Homo sapiens OX=9606 GN=FN1	117.589	4.3012	8.35502	14.961	24.8728	42.1799	33.588	0	0.938744	0	3.75101	6.03818	4.93328	25.8751	57.705	96.945	98.4146	103.119	102.435	66.8626	52.6952	55.2189	10.1497	23.4711	42.5507	13.8193	23.4872	10.9477	22.3923	41.5139	39.8531
5.86_1330.7098n	0	2	2,3	5.85698	1330.71	8.4143	ESKPLTAQQTTK		P02751-10	Isoform 10 of Fibronectin OS=Homo sapiens OX=9606 GN=FN1	55.8647	111.518	111.771	115.778	53.5838	52.7836	44.7122	40.8327	39.1391	43.8907	29.7024	35.2481	33.0536	158.5	167.724	147.553	239.453	204.9	201.626	170.812	174.37	181.2	191.965	172.481	180.302	145.321	150.431	155.427	104.577	93.998	98.2952
7.47_1168.4433n	0	1	2	7.47097	1168.44	9.0054	YQCYCYGR	[3] Carbamidomethyl C|[5] Carbamidomethyl C	P02751-10	Isoform 10 of Fibronectin OS=Homo sapiens OX=9606 GN=FN1	65.6748	54.4379	49.1159	57.056	105.916	89.7715	89.1018	17.822	18.456	17.2909	28.1437	26.6372	24.7984	136.77	151.406	136.927	138.601	135.348	137.692	103.297	87.2787	111.612	95.0432	107.348	100.91	74.9122	75.4306	71.1353	83.4407	89.8265	86.908
16.28_3744.9266n	0	1	3	16.2801	3744.93	8.531	ATGVFTTLQPGSSIPPYNTEVTETTIVITWTPAPR		P02751-10	Isoform 10 of Fibronectin OS=Homo sapiens OX=9606 GN=FN1	294.586	0	0	0	128.952	12.7693	4.29211	1.94447	0	0	1.04452	0	1.11251	653.134	249.752	205.804	634.669	495.093	356.204	212.148	160.205	168.759	130.045	216.344	155.978	170.557	156.889	132.383	92.542	25.3592	32.3903
11.56_2571.3292n	0	1	3	11.5587	2571.33	8.5187	TKTETITGFQVDAVPANGQTPIQR		P02751-10	Isoform 10 of Fibronectin OS=Homo sapiens OX=9606 GN=FN1	79.508	174.212	108.179	146.666	183.952	126.12	135.53	18.3433	15.1531	17.6123	25.4141	36.2687	26.0125	343.617	287.469	323.611	282.934	251.021	264.597	162.928	164.685	173.481	176.612	175.927	181.293	116.709	139.144	127.997	168.823	172.929	183.478
5.80_1063.5296n	0	2	2,3	5.8025	1063.53	8.9641	VGDTYERPK		P02751-10	Isoform 10 of Fibronectin OS=Homo sapiens OX=9606 GN=FN1	53.5831	71.7036	72.0708	75.4597	62.9567	57.2525	51.8317	22.3426	19.792	20.5025	21.5063	25.0375	23.6904	127.603	124.03	110.898	119.371	107.782	103.754	88.1066	88.103	92.5374	96.9777	92.8918	95.4342	72.0268	78.2493	84.6963	84.0271	70.0262	74.0814
13.02_1822.8934n	0	1	2	13.0171	1822.89	8.0813	VTIMWTPPESAVTGYR	[4] Oxidation M	P02751-10	Isoform 10 of Fibronectin OS=Homo sapiens OX=9606 GN=FN1	103.147	487.837	420.216	451.608	833.114	682.239	670.086	21.4008	21.9603	19.322	26.9294	28.9526	17.2167	93.7767	84.8422	80.0131	81.2269	73.7511	68.0256	126.537	121.57	127.19	103.621	111.954	112.104	16.2408	12.1313	13.3389	20.4674	20.4017	20.4123
13.47_2497.1606n	0	2	2,3	13.4723	2497.16	6.5419	DTLTSRPAQGVVTTLENVSPPR	[2] Phosphoryl STY|[13] Phosphoryl STY	P02751-10	Isoform 10 of Fibronectin OS=Homo sapiens OX=9606 GN=FN1	61.7555	223.842	170.348	205.102	114.389	77.9631	78.1226	40.9423	49.6382	49.8258	79.8021	66.6026	66.9653	112.645	83.1697	78.5453	178.74	172.636	165.496	314.368	314.783	325.703	439.657	421.28	370.015	294.922	303.569	330.188	206.352	173.453	164.079
12.56_4400.7604n	0	1	3	12.5642	4400.76	6.4841	CFDHAAGTSYVVGETWEKPYQGWMMVDCTCLGEGSGR	[1] Carbamidomethyl C|[15] Phosphoryl STY|[28] Carbamidomethyl C|[29] Phosphoryl STY|[30] Carbamidomethyl C	P02751-10	Isoform 10 of Fibronectin OS=Homo sapiens OX=9606 GN=FN1	84.0923	71.9973	80.3127	76.4966	114.794	140.995	117.504	12.0926	7.84494	16.9163	10.1428	24.5522	19.0944	418.667	358.036	342.532	277.85	365.478	334.527	183.702	187.527	187.302	213.012	211.227	177.429	133.561	153.796	145.901	184.324	181.523	199.361
11.84_2493.3292n	0	1	3	11.8389	2493.33	7.8172	DTLTSRPAQGVVTTLENVSPPRR		P02751-10	Isoform 10 of Fibronectin OS=Homo sapiens OX=9606 GN=FN1	66.7571	174.085	137.409	163.959	157.186	181.632	163.939	35.4682	35.9663	28.4944	42.7505	38.7417	40.0859	381.034	410.842	409.116	355.766	356.942	335.322	271.56	298.453	318.984	267.684	268.048	257.127	175.01	175.686	177.384	232.772	213.371	241.918
11.84_2493.3253n	0	1	4	11.8389	2493.33	7.8172	DTLTSRPAQGVVTTLENVSPPRR		P02751-10	Isoform 10 of Fibronectin OS=Homo sapiens OX=9606 GN=FN1	74.9931	113.472	71.5787	80.9987	101.489	103.295	86.331	14.2565	12.0283	11.2854	19.2499	26.805	18.4563	249.976	250.494	261.869	221.102	256.782	235.291	181.379	174.995	206.918	195.253	154.229	175.071	109.951	117.854	109.955	122.512	121.883	132.822
16.41_2532.3446n	0	2	2,3	16.4124	2532.34	8.2893	NSITLTNLTPGTEYVVSIVALNGR	[22] Deamidation N	P02751-10	Isoform 10 of Fibronectin OS=Homo sapiens OX=9606 GN=FN1	126.452	22.913	22.2631	32.795	106.104	98.2513	97.3531	2.25937	2.97383	3.34152	0.833837	6.19666	2.76458	144.952	223.527	256.768	426.736	382.192	400.518	178.371	134.551	150.7	174.441	202.059	211.958	196.097	229.394	200.163	200.328	242.485	244.4
11.47_1656.6698n	0	1	2	11.4654	1656.67	8.6937	DSMIWDCTCIGAGR	[3] Oxidation M|[7] Carbamidomethyl C|[9] Carbamidomethyl C	P02751-10	Isoform 10 of Fibronectin OS=Homo sapiens OX=9606 GN=FN1	102.168	305.008	237.539	272.842	538.679	468.267	443.237	14.4	16.1324	13.9659	31.7147	26.4319	23.3748	102.697	73.8267	72.5925	83.745	98.9687	79.9446	113.433	115.193	118.387	117.074	120.131	106.017	0	0	2.73504	7.58311	5.51922	7.00444
8.92_2195.9185n	0	2	2,3	8.92308	2195.92	8.4842	QDGHLWCSTTSNYEQDQK	[7] Carbamidomethyl C	P02751-10	Isoform 10 of Fibronectin OS=Homo sapiens OX=9606 GN=FN1	90.4181	63.0735	73.6303	77.5536	196.672	154.549	161.672	25.4412	14.3393	11.6539	19.5407	34.3084	25.5524	358.306	371.382	354.386	312.278	290.779	298.443	250.003	225.198	230.637	206.424	229.737	192.602	165.928	171.808	170.966	187.646	187.419	196.525
10.55_806.4896n	0	1	2	10.5472	806.49	8.9355	ITGYIIK		P02751-10	Isoform 10 of Fibronectin OS=Homo sapiens OX=9606 GN=FN1	69.8561	37.488	35.3564	35.9963	77.4239	56.2476	58.5108	12.9706	13.5409	12.3342	14.105	16.0962	12.4772	136.348	115.62	111.812	108.239	86.8819	93.7856	61.4743	60.2772	86.3118	65.0074	66.6993	63.2649	59.5311	64.0137	69.5422	89.2396	85.7924	78.2526
8.27_805.3970n	0	1	2	8.26555	805.397	8.587	IGDTWSK		P02751-10	Isoform 10 of Fibronectin OS=Homo sapiens OX=9606 GN=FN1	56.7318	62.674	57.0571	54.1744	51.5209	53.2906	49.8547	15.7579	15.1005	13.1061	19.6354	17.9573	17.9532	87.4589	90.6194	79.0524	74.6078	74.0604	66.9459	61.182	63.2731	64.5591	60.4884	70.6912	67.1147	58.1469	48.1302	58.9997	56.1715	58.9857	55.3259
12.60_1911.9887n	0	1	3	12.6031	1911.99	9.2806	SSPVVIDASTAIDAPSNLR		P02751-10	Isoform 10 of Fibronectin OS=Homo sapiens OX=9606 GN=FN1	75.248	69.2881	58.7594	71.2319	111.594	104.399	91.0335	12.3787	9.54673	13.1717	28.8589	15.1224	24.1359	280.001	258.655	245.954	183.929	182.124	170.957	142.37	153.762	142.023	156.872	138.83	156.72	90.9987	96.1817	103.606	127.341	147.971	146.782
8.30_860.4032n	0	1	2	8.29668	860.403	7.8081	IGDQWDK		P02751-10	Isoform 10 of Fibronectin OS=Homo sapiens OX=9606 GN=FN1	46.0709	39.5775	35.3714	35.2044	50.744	45.2983	38.0895	14.4617	18.2485	16.3835	18.5688	16.2043	16.5021	101.956	105.048	98.2984	85.3994	100.875	88.1862	65.8472	65.2987	70.4008	67.5224	68.0966	61.5443	69.2504	76.8461	75.3889	65.9734	70.9992	75.0282
8.54_2046.8307n	0	2	2,3	8.5379	2046.83	8.7489	GFNCESKPEAEETCFDK	[4] Carbamidomethyl C|[14] Carbamidomethyl C	P02751-10	Isoform 10 of Fibronectin OS=Homo sapiens OX=9606 GN=FN1	80.9927	66.0574	72.121	67.687	159.801	156.962	152.472	23.6688	20.4524	23.4197	30.193	30.7346	24.7882	280.564	306.806	322.107	268.521	268.294	281.513	172.802	172.079	179.753	171.137	187.931	185.434	190.693	199.436	176.804	185.718	197.866	197.083
9.20_2831.3056n	0	1	3	9.19933	2831.31	7.5044	QAQQMVQPQSPVAVSQSKPGCYDNGK	[21] Carbamidomethyl C	P02751-10	Isoform 10 of Fibronectin OS=Homo sapiens OX=9606 GN=FN1	113.49	29.9964	34.1948	39.47	77.3014	71.426	53.8856	0	2.00541	0	0.791687	1.61948	0.65494	18.3124	15.8253	13.0008	18.5601	9.48846	15.1535	13.6094	19.4106	19.0653	21.0806	20.9984	24.9234	0	0	0	0	0	0
9.29_2831.2860n	0	1	3	9.2927	2831.29	6.4299	QAQQMVQPQSPVAVSQSKPGCYDNGK	[21] Carbamidomethyl C	P02751-10	Isoform 10 of Fibronectin OS=Homo sapiens OX=9606 GN=FN1	168.78	243.73	221.997	247.522	308.035	265.407	224.976	10.2936	20.0775	23.7052	21.6464	12.0823	18.7366	103.043	102.558	91.9512	97.2797	91.2158	105.456	165.013	147.506	156.838	166.491	159.076	152.767	0	0.678832	0	1.41967	0	0
10.87_1460.7836n	0	1	2	10.8662	1460.78	7.6627	VPGTSTSATLTGLTR		P02751-10	Isoform 10 of Fibronectin OS=Homo sapiens OX=9606 GN=FN1	115.472	47.4735	41.1317	18.7019	115.562	92.4108	96.0826	1.69456	2.78748	0.715074	7.80722	5.84123	8.21076	194.686	184.09	198.606	120.165	97.8422	93.765	53.3701	52.4991	52.6814	52.5858	51.7413	48.1782	53.6508	71.0197	58.7775	86.5854	79.6797	82.785
13.92_2865.1590n	0	1	2	13.9198	2865.16	6.2715	CDPVDQCQDSETGTFYQIGDSWEK	[1] Carbamidomethyl C|[7] Carbamidomethyl C|[17] Deamidation Q	P02751-10	Isoform 10 of Fibronectin OS=Homo sapiens OX=9606 GN=FN1	133.443	21.468	6.36016	13.2116	24.4736	51.1921	38.0072	0	0	0	0	1.33785	0	133.46	130.741	124.495	90.6312	118.622	118.932	63.5033	72.2006	49.2001	49.1204	75.0597	63.7491	46.0551	68.8041	61.7741	56.1183	55.035	63.1146
16.52_2531.3589n	0	1	3	16.5213	2531.36	8.6712	NSITLTNLTPGTEYVVSIVALNGR		P02751-10	Isoform 10 of Fibronectin OS=Homo sapiens OX=9606 GN=FN1	158.597	1.6236	5.64408	2.20042	79.8025	76.4388	73.4858	0	0.920204	3.22493	1.09801	4.1474	4.93012	90.5462	134.588	152.985	163.38	144.752	175.601	41.2355	49.9094	42.6058	38.5666	57.9733	72.0378	61.8971	59.246	51.3038	95.4168	122.086	103.048
16.52_2531.3603n	0	1	2	16.5213	2531.36	8.6712	NSITLTNLTPGTEYVVSIVALNGR		P02751-10	Isoform 10 of Fibronectin OS=Homo sapiens OX=9606 GN=FN1	162.319	2.85281	3.65523	4.28491	65.8336	79.0251	78.3205	0	0.794329	0	1.01447	5.02946	2.03648	91.0111	127.158	151.797	158.009	153.721	163.054	45.4265	51.6527	38.5262	30.935	40.0004	56.4078	47.8283	58.2115	61.7571	78.1857	76.0024	101.921
5.70_1029.5244n	0	2	2,3	5.70135	1029.52	8.1325	YEKPGSPPR		P02751-10	Isoform 10 of Fibronectin OS=Homo sapiens OX=9606 GN=FN1	49.1272	30.0963	31.2159	35.9213	40.6048	48.2846	41.9359	13.8502	14.1609	14.1955	14.0217	16.5332	16.4367	86.8432	87.3719	85.0743	95.1073	88.5812	75.7137	58.6476	63.3989	71.0116	67.173	60.5785	69.4936	46.4261	54.8488	66.3724	54.341	67.8975	69.4215
17.60_3389.6314n	0	1	3	17.6037	3389.63	5.7576	YEVSVYALKDTLTSRPAQGVVTTLENVSPPR		P02751-10	Isoform 10 of Fibronectin OS=Homo sapiens OX=9606 GN=FN1	79.0463	0	19.8087	28.458	8.08332	23.1224	4.30806	83.592	95.0493	99.4511	75.3089	101.177	71.9608	12.6098	27.4838	37.8775	27.941	24.0107	31.9048	63.0547	59.7294	35.2594	29.9651	54.6111	67.1353	54.2759	91.1255	88.5482	53.1288	76.889	67.0173
9.32_2477.1967n	0	1	3	9.31603	2477.2	7.1949	TEIDKPSQMQVTDVQDNSISVK	[9] Oxidation M	P02751-10	Isoform 10 of Fibronectin OS=Homo sapiens OX=9606 GN=FN1	105.73	154.639	142.071	182.569	262.404	231.932	194.014	2.95167	3.14959	1.62564	2.88608	5.89054	3.01969	41.3973	29.3089	33.0667	25.7607	26.4246	24.871	41.3367	40.5279	46.3108	36.8121	32.6502	31.5801	0	4.018	0	4.13237	5.00791	6.13663
11.73_1461.6821n	0	1	2	11.73	1461.68	8.6076	GNLLQCICTGNGR	[6] Carbamidomethyl C|[8] Carbamidomethyl C	P02751-10	Isoform 10 of Fibronectin OS=Homo sapiens OX=9606 GN=FN1	91.8932	8.45898	14.7636	21.5539	44.439	50.21	44.1201	5.69056	4.18693	5.90892	7.78878	9.99285	8.27796	144.61	111.001	107.735	90.5861	100.139	105.831	37.886	44.6241	45.1851	55.2138	53.6998	51.9875	31.4564	28.1327	31.356	49.1224	52.3553	45.6508
11.03_3609.4999n	0	1	3	11.0296	3609.5	6.4178	LLCQCLGFGSGHFRCDSSRWCHDNGVNYK	[3] Carbamidomethyl C|[5] Carbamidomethyl C|[15] Carbamidomethyl C|[21] Carbamidomethyl C|[28] Phosphoryl STY	P02751-10	Isoform 10 of Fibronectin OS=Homo sapiens OX=9606 GN=FN1	58.3999	88.987	68.7945	90.7671	108.256	73.6391	86.3852	21.2872	27.7423	15.9783	29.3237	37.6201	27.2387	85.9676	92.7314	112.437	65.0761	62.0708	74.3295	101.649	84.6734	106.516	109	108.86	84.7084	74.9735	92.9585	71.9365	154.22	150.094	129.744
11.59_3439.3564n	0	1	3	11.5899	3439.36	6.3256	GGNSNGALCHFPFLYNNHNYTDCTSEGRR	[9] Carbamidomethyl C|[16] Deamidation N|[17] Deamidation N|[20] Phosphoryl STY|[23] Carbamidomethyl C	P02751-10	Isoform 10 of Fibronectin OS=Homo sapiens OX=9606 GN=FN1	98.5638	11.3759	13.2054	26.6502	4.19455	2.17974	1.13218	5.1848	2.82538	4.65174	5.02956	1.64388	10.0132	13.7962	11.0521	14.7399	14.247	33.2483	31.9625	85.4685	69.3796	72.3057	107.49	117.361	96.6319	67.2329	95.187	80.7979	42.0292	34.2876	51.5615
7.35_1292.5250n	0	2	2,3	7.34645	1292.52	7.6437	WCHDNGVNYK	[2] Carbamidomethyl C|[5] Deamidation N	P02751-10	Isoform 10 of Fibronectin OS=Homo sapiens OX=9606 GN=FN1	67.9027	35.1873	43.7179	32.5647	62.7625	63.943	59.7471	13.2091	12.548	11.36	13.5551	14.2624	14.2335	115.426	120.917	136.124	100.203	84.7823	84.0454	70.6813	71.9177	75.805	69.2588	82.3542	80.5156	60.2819	64.5896	62.4797	75.4099	67.0054	69.5165
7.42_1292.5232n	0	2	2,3	7.42427	1292.52	6.9229	WCHDNGVNYK	[2] Carbamidomethyl C|[5] Deamidation N	P02751-10	Isoform 10 of Fibronectin OS=Homo sapiens OX=9606 GN=FN1	95.4569	6.61925	9.8302	8.11008	21.1951	20.1813	17.2233	1.80819	1.8434	1.41565	2.68394	1.82718	2.40327	39.0533	44.8022	43.1824	37.3385	29.7926	30.3678	27.0227	25.3587	25.9631	20.8114	28.2407	24.8709	19.4246	16.369	19.3008	21.652	22.489	17.0567
7.27_1099.5868n	0	1	2	7.26785	1099.59	6.6902	WRPKNSVGR	[5] Deamidation N	P02751-10	Isoform 10 of Fibronectin OS=Homo sapiens OX=9606 GN=FN1	111.489	0.219911	0	0	0	0	0	5.41501	2.90907	7.70632	6.40051	8.42553	6.08567	2.81047	0.811354	4.65072	4.05604	1.05533	2.60707	11.4953	6.64375	6.10513	6.95923	6.39726	5.69808	2.21249	0	2.43152	0.606797	1.56392	3.12387
7.28_1099.5875n	0	1	2	7.27565	1099.59	6.6902	WRPKNSVGR	[5] Deamidation N	P02751-10	Isoform 10 of Fibronectin OS=Homo sapiens OX=9606 GN=FN1	59.4292	12.0168	10.599	12.2429	9.16707	13.2605	10.4124	37.5948	35.0247	39.0169	40.5397	43.4435	44.6855	41.9208	46.1502	40.3739	34.2249	35.6858	33.9746	59.5116	60.6584	64.699	54.6227	51.0252	46.8399	23.9355	26.8483	24.2032	32.1488	34.2826	29.9253
14.34_2417.0724n	0	1	3	14.3408	2417.07	6.4221	MSESGFKLLCQCLGFGSGHFR	[10] Carbamidomethyl C|[12] Carbamidomethyl C	P02751-10	Isoform 10 of Fibronectin OS=Homo sapiens OX=9606 GN=FN1	107.528	13.33	7.09122	12.0495	0	0	0	17.797	15.0669	23.9828	6.75558	10.7335	18.6182	0	0	0	63.9014	76.4556	52.5913	44.8681	36.7239	31.2216	63.7941	57.1392	71.8936	96.1248	96.7852	91.7342	1.50607	0	1.22593
14.57_3095.3566n	0	1	2	14.5665	3095.36	6.3813	YHQRTNTNVNCPIECFMPLDVQADR	[6] Deamidation N|[11] Carbamidomethyl C|[15] Carbamidomethyl C|[17] Oxidation M|[22] Deamidation Q	P02751-10	Isoform 10 of Fibronectin OS=Homo sapiens OX=9606 GN=FN1	174.095	45.3774	68.6991	61.1747	126.132	113.572	101.377	0	0	0	0	0	0	0	0	0	0	0	0	0	0	0	0	0	0	0	0	0	0	6.8748	2.8174
14.57_3095.3529n	0	1	3	14.5743	3095.35	6.3813	YHQRTNTNVNCPIECFMPLDVQADR	[6] Deamidation N|[11] Carbamidomethyl C|[15] Carbamidomethyl C|[17] Oxidation M|[22] Deamidation Q	P02751-10	Isoform 10 of Fibronectin OS=Homo sapiens OX=9606 GN=FN1	114.483	125.625	103.592	131.495	259.727	198.872	183.752	0	0	0	0	0	0	0	0	0	0	0	0	0	0	0	0	0	0	3.2908	0	3.41748	3.44904	14.6247	17.9335
12.38_1355.6721n	0	1	2	12.3775	1355.67	8.5247	IYLYTLNDNAR	[7] Deamidation N	P02751-10	Isoform 10 of Fibronectin OS=Homo sapiens OX=9606 GN=FN1	103.26	19.9697	25.7231	22.8465	24.0855	26.7299	24.2325	0	0	0	0	0	1.44941	115.593	106.375	97.7581	76.2863	88.7406	68.7811	75.5612	74.7063	63.9325	62.4074	57.9279	69.1565	43.7418	44.4094	55.6368	53.2894	50.7132	45.445
13.81_3109.3523n	0	1	3	13.8108	3109.35	7.7298	TNTNVNCPIECFMPLDVQADREDSRE	[7] Carbamidomethyl C|[11] Carbamidomethyl C	P02751-10	Isoform 10 of Fibronectin OS=Homo sapiens OX=9606 GN=FN1	121.827	0	2.45393	0	0	0	1.5138	3.551	0	1.91029	0.806225	0	1.77376	301.344	281.374	287.752	229.628	243.239	240.399	9.13505	6.7412	5.34032	2.29049	4.972	6.68692	58.8199	47.4622	53.4285	93.1494	72.377	102.083
8.69_746.3707n	0	1	2	8.68573	746.371	7.2127	IGDTWR		P02751-10	Isoform 10 of Fibronectin OS=Homo sapiens OX=9606 GN=FN1	71.0875	21.6394	16.7934	18.3959	22.498	21.0246	18.8858	3.56102	3.88424	3.31679	4.26421	3.85255	4.71537	46.4219	34.3255	37.3104	35.4528	26.2602	24.9247	29.9279	26.0555	24.5404	30.653	25.1467	31.5141	21.8361	19.2712	16.8417	23.8019	27.3741	23.2049
14.85_2474.2904n	0	1	3	14.8466	2474.29	6.5075	DDKESVPISDTIIPAVPPPTDLR		P02751-10	Isoform 10 of Fibronectin OS=Homo sapiens OX=9606 GN=FN1	52.5383	76.3747	74.1878	69.3691	84.1277	67.4482	87.9057	27.4834	58.3369	42.3548	53.2084	65.5771	63.0664	69.8779	79.5932	70.216	73.1553	111.287	87.5413	24.1487	36.86	44.4863	25.6693	26.5579	24.6498	11.2155	13.9275	17.4778	32.3443	22.8885	27.6747
10.11_758.4642n	0	1	2	10.1114	758.464	8.5337	LTVGLTR		P02751-10	Isoform 10 of Fibronectin OS=Homo sapiens OX=9606 GN=FN1	71.2945	13.9377	9.25324	13.714	22.9924	16.1218	13.6154	3.77039	3.25168	1.68631	4.72575	5.87958	3.21064	39.4133	52.7784	52.4224	42.4066	42.1092	35.9185	31.5982	33.1531	23.9839	24.7177	25.0698	28.4796	27.9375	23.8791	24.9252	20.5401	26.5287	23.7449
10.97_2177.9667n	0	2	2,3	10.9713	2177.97	8.4729	RPHETGGYMLECVCLGNGK	[12] Carbamidomethyl C|[14] Carbamidomethyl C|[17] Deamidation N	P02751-10	Isoform 10 of Fibronectin OS=Homo sapiens OX=9606 GN=FN1	68.6868	0.902757	0	0	1.55549	1.46583	1.96275	2.25803	3.75778	2.48707	4.76186	3.43819	3.26359	171.696	149.802	177.463	166.477	170.034	145.477	73.7452	64.7983	79.6834	77.9472	79.8219	92.5296	89.9588	96.2086	67.8512	112.735	111.974	115.415
12.67_1319.6393n	0	1	2	12.6662	1319.64	6.8159	IGDTWSKKDNR	[10] Deamidation N	P02751-10	Isoform 10 of Fibronectin OS=Homo sapiens OX=9606 GN=FN1	104.085	26.2423	38.0171	34.009	61.0013	27.5239	24.3734	3.89427	0	2.43508	0	4.16352	3.40766	39.6983	17.8283	28.4344	7.02828	8.55701	20.4148	68.3968	62.1184	70.1329	48.5338	66.7589	54.5102	29.1846	31.9433	22.1983	12.2669	37.3346	28.4245
7.09_1291.5412n	0	2	2,3	7.08888	1291.54	7.0027	WCHDNGVNYK	[2] Carbamidomethyl C	P02751-10	Isoform 10 of Fibronectin OS=Homo sapiens OX=9606 GN=FN1	63.8947	17.3502	17.1632	13.6398	37.2058	38.4648	27.4222	8.42832	7.02867	7.37595	10.3912	13.8333	10.0937	83.6859	76.2861	67.5969	54.8211	61.0501	51.6631	39.889	36.3431	38.4936	36.371	31.3823	39.6567	25.361	25.1724	29.2206	36.1185	36.9096	42.2817
7.35_784.3422n	0	1	2	7.34645	784.342	8.4451	MSESGFK		P02751-10	Isoform 10 of Fibronectin OS=Homo sapiens OX=9606 GN=FN1	115.219	0	0	0	0	0	0	1.84446	1.52671	1.05931	0.867574	1.67828	0.719806	26.5137	23.3487	29.9778	24.0418	26.5761	21.6359	14.288	14.0332	13.4644	19.7413	16.8493	17.4347	18.9559	25.6897	20.4796	21.4477	26.1765	26.5575
15.16_3173.5706n	0	1	4	15.1579	3173.57	7.7999	QKTGLDSPTGIDFSDITANSFTVHWIAPR		P02751-10	Isoform 10 of Fibronectin OS=Homo sapiens OX=9606 GN=FN1	76.4086	27.8827	15.6909	20.3221	49.1423	29.9762	31.878	5.23711	6.20884	1.61769	10.6412	9.91471	11.0907	93.9917	78.3371	92.4028	62.4029	44.3672	47.7196	57.187	38.9822	49.923	39.5124	31.0184	29.1569	17.7743	12.8073	13.0087	28.5555	23.306	34.9486
15.17_3173.5768n	0	1	3	15.1657	3173.58	7.7999	QKTGLDSPTGIDFSDITANSFTVHWIAPR		P02751-10	Isoform 10 of Fibronectin OS=Homo sapiens OX=9606 GN=FN1	135.109	3.32147	1.48649	2.58963	13.8862	6.51791	2.09849	0	1.42191	0	1.08444	1.1358	0.950736	78.9808	70.0851	85.0812	68.3368	51.1668	38.6803	28.0543	48.746	30.9644	24.0891	35.1088	17.5804	6.86955	0	2.34799	16.0194	9.4649	10.6149
10.31_1542.8039n	0	1	3	10.3137	1542.8	7.8018	EATIPGHLNSYTIK		P02751-10	Isoform 10 of Fibronectin OS=Homo sapiens OX=9606 GN=FN1	131.786	4.45417	3.11158	4.89962	20.7437	35.1608	27.3407	0.538316	0.221337	2.08639	2.10415	3.40008	3.53963	68.4757	58.0605	69.5883	65.2289	57.2519	63.5363	30.9639	21.4034	32.6076	19.4175	16.658	15.6457	33.4216	42.4928	50.7964	42.2155	54.6561	38.1473
5.59_873.3978n	0	1	2	5.59242	873.398	7.4922	YTGNTYR		P02751-10	Isoform 10 of Fibronectin OS=Homo sapiens OX=9606 GN=FN1	60.1989	9.08291	10.9111	11.1172	9.1537	12.2888	9.37719	3.211	3.8887	3.23666	1.81062	3.31128	2.17355	19.4549	18.1536	18.5592	26.8725	22.5897	23.8543	15.494	17.2077	14.5093	17.8679	19.3751	18.8221	19.0235	17.3226	19.0395	17.1299	16.4034	16.6502
9.76_1606.8468n	0	1	3	9.75957	1606.85	7.8956	QYNVGPSVSKYPLR		P02751-10	Isoform 10 of Fibronectin OS=Homo sapiens OX=9606 GN=FN1	57.8074	27.8123	26.2344	32.4338	17.1432	11.7982	12.5789	6.35755	5.59741	10.8217	8.70809	10.9745	12.6625	42.0194	45.983	43.1459	27.7449	22.9967	31.6526	44.4231	41.0879	41.3661	33.6545	27.1974	29.9848	8.93216	6.3017	10.2757	9.66818	12.0885	13.2806
9.76_1606.8441n	0	1	2	9.75957	1606.84	7.8956	QYNVGPSVSKYPLR		P02751-10	Isoform 10 of Fibronectin OS=Homo sapiens OX=9606 GN=FN1	167.153	5.39928	2.72905	4.56096	2.17003	1.28009	3.55694	0	0	0	1.76639	2.22262	1.38992	26.0032	22.0049	22.0548	12.9402	8.71449	9.83328	13.7924	21.3854	21.556	0.873467	13.0466	11.7998	0	0	0	0.802677	0	1.59633
14.44_1606.7993n	0	1	2	14.442	1606.8	7.2346	VTTTPKNGPGPTKTK	[7] Deamidation N|[12] Phosphoryl STY	P02751-10	Isoform 10 of Fibronectin OS=Homo sapiens OX=9606 GN=FN1	259.088	135.43	127.732	109.795	142.542	104.99	120.578	0	2.96254	0.885592	0	1.61876	3.21944	1.55062	0	0	0	0	0.60539	0	0	0	0	0	0	8.62405	2.8565	6.04492	18.2485	8.27114	11.4837
7.68_780.4123n	0	1	2	7.68107	780.412	7.9559	ATITGYR		P02751-10	Isoform 10 of Fibronectin OS=Homo sapiens OX=9606 GN=FN1	77.794	6.17446	7.58447	12.8525	14.4825	10.19	7.75698	0.826914	2.94868	1.63194	1.90076	2.30156	2.9509	17.9355	26.3921	26.1701	17.2313	16.3367	21.5085	15.8244	10.7115	18.6821	15.0289	13.0449	18.0706	12.8619	14.3277	13.2054	11.2627	12.8301	9.82216
6.93_857.4244n	0	1	2	6.93328	857.424	8.2126	SDTVPSPR		P02751-10	Isoform 10 of Fibronectin OS=Homo sapiens OX=9606 GN=FN1	56.4798	12.5419	8.88355	12.3846	7.2365	6.02359	10.3318	3.27806	2.54158	3.4931	4.56442	2.43587	4.83733	27.2606	25.0929	20.3309	23.1033	28.3404	22.9573	19.3553	20.2653	24.1096	22.1034	21.9757	16.1783	13.7075	15.5153	18.7633	10.977	12.2862	13.4123
15.88_1230.5108n	0	1	2	15.8823	1230.51	5.8502	FTNIGPDTMR	[8] Phosphoryl STY	P02751-10	Isoform 10 of Fibronectin OS=Homo sapiens OX=9606 GN=FN1	38.0037	8.02792	12.3365	8.42648	10.122	6.54034	7.57122	11.3502	12.1577	9.33485	11.0695	12.7262	12.4515	7.19005	8.56989	7.85768	6.04193	13.7602	8.19708	16.7469	17.5498	18.0599	18.5103	12.9847	16.7856	7.81651	8.82427	9.17026	9.88052	11.6129	9.01457
15.12_4227.0530n	0	1	3	15.119	4227.05	6.5676	VTDATETTITISWRTKTETITGFQVDAVPANGQTPIQR	[2] Phosphoryl STY|[37] Deamidation Q	P02751-10	Isoform 10 of Fibronectin OS=Homo sapiens OX=9606 GN=FN1	146.835	48.6732	38.3439	50.4422	18.2551	10.6799	9.19104	15.8696	19.364	24.1396	15.0249	32.6356	24.7381	0	0	0	0	0	0	1.28578	2.99725	9.44608	4.15421	8.69132	1.44686	1.86052	9.80219	8.73787	2.50635	3.65104	4.79531
5.38_729.3914n	0	1	2	5.38232	729.391	7.3423	YVHGVR		P02751-10	Isoform 10 of Fibronectin OS=Homo sapiens OX=9606 GN=FN1	53.9701	8.1043	8.02629	6.59023	4.08374	4.14328	3.60977	2.37475	2.52981	3.03101	1.95145	2.57652	2.39229	9.89747	11.3309	10.598	12.0682	11.8609	12.1728	11.5723	8.94006	11.4047	12.7087	12.0604	11.38	8.55572	9.50213	8.93743	5.8989	3.84113	5.73664
10.41_1856.9774n	0	1	2	10.4071	1856.98	8.1957	WKEATIPGHLNSYTIK		P02751-10	Isoform 10 of Fibronectin OS=Homo sapiens OX=9606 GN=FN1	88.4082	8.02352	2.62149	3.45444	14.0246	17.3235	14.8014	0.57253	0	1.66698	3.04052	10.0718	5.68975	58.8021	57.8972	63.0362	47.1585	41.9286	39.7189	32.7523	33.8707	35.4865	22.2099	18.2689	16.5364	8.59506	15.8733	10.012	24.5756	19.1639	22.4022
8.77_1983.8486n	0	1	3	8.77135	1983.85	7.9425	IGDQWDKQHDMGHMMR		P02751-10	Isoform 10 of Fibronectin OS=Homo sapiens OX=9606 GN=FN1	346.41	0	0	0	0	0	0	0	0	0	1.90583	0	0	47.7456	36.787	41.7442	33.6933	22.9903	26.9416	23.119	27.8444	31.3184	16.9202	18.603	24.47	9.67997	2.12348	2.77836	2.79756	7.20581	9.93749
8.79_1983.8489n	0	1	4	8.7869	1983.85	7.9425	IGDQWDKQHDMGHMMR		P02751-10	Isoform 10 of Fibronectin OS=Homo sapiens OX=9606 GN=FN1	127.8	0	0	0	0	0	0	2.07791	0.892234	1.84758	3.00367	2.7059	5.08335	47.1949	42.7866	61.7362	35.6849	26.8559	38.3193	47.5355	36.6651	47.2173	36.5213	30.2411	28.3645	23.5108	11.9082	10.4866	17.9818	22.2832	18.3357
9.51_1520.7272n	0	2	2,3	9.51058	1520.73	6.8569	TSYRIGDTWSKK	[8] Phosphoryl STY	P02751-10	Isoform 10 of Fibronectin OS=Homo sapiens OX=9606 GN=FN1	62.4853	10.9603	9.11009	9.70031	9.25775	6.61366	11.5704	35.2361	34.2765	34.5399	41.6753	37.0976	39.4406	7.06645	14.1161	6.36421	13.8736	5.45323	16.6117	31.335	26.4101	32.1868	28.5929	23.8336	26.0867	43.1484	49.1156	38.5215	21.8954	37.1956	39.4504
6.44_1141.4572n	0	1	2	6.44148	1141.46	7.5433	QHDMGHMMR		P02751-10	Isoform 10 of Fibronectin OS=Homo sapiens OX=9606 GN=FN1	147.321	0	0	0	0	0	0	0.207304	0.621081	0.883359	0	1.36807	0.724571	17.2499	18.8928	16.4594	12.4412	14.904	13.7591	7.99946	5.86587	5.241	4.67137	6.83108	8.03178	8.35267	11.7115	10.3361	10.4259	16.9124	13.0646
11.59_1791.7940n	0	1	2	11.5899	1791.79	7.5662	TYLGNALVCTCYGGSR	[5] Deamidation N|[9] Carbamidomethyl C|[11] Carbamidomethyl C	P02751-10	Isoform 10 of Fibronectin OS=Homo sapiens OX=9606 GN=FN1	111.818	2.78238	5.69289	10.2381	10.6912	4.92771	7.77226	0	0	0.129263	1.81401	0	0.0173128	36.0716	29.6306	43.5115	35.3541	33.804	34.5353	27.4013	26.7159	24.0453	26.2845	21.6254	28.7244	17.5658	17.5598	15.1464	14.5764	12.9266	18.6673
13.77_4241.7780n	0	1	4	13.7719	4241.78	6.5633	CFDHAAGTSYVVGETWEKPYQGWMMVDCTCLGEGSGR	[1] Carbamidomethyl C|[21] Deamidation Q|[28] Carbamidomethyl C|[30] Carbamidomethyl C	P02751-10	Isoform 10 of Fibronectin OS=Homo sapiens OX=9606 GN=FN1	86.4684	0	0	0	0	0	0	0	0	0	0	0	0	57.2011	42.6501	35.9296	51.5939	39.1099	12.1329	11.3059	11.9503	0.600477	4.77546	3.61526	10.8302	6.30443	7.1621	3.77409	5.5953	0	6.90679
9.09_1872.7142n	0	1	2	9.09038	1872.71	7.4724	QGENGQMMSCTCLGNGK	[4] Deamidation N|[10] Carbamidomethyl C|[12] Carbamidomethyl C|[15] Deamidation N	P02751-10	Isoform 10 of Fibronectin OS=Homo sapiens OX=9606 GN=FN1	74.7638	0	0	0	0	0	0	0	0	0	0	0	0	26.6755	28.0748	26.5472	19.5228	26.866	22.8746	2.09771	2.47396	3.3714	12.8328	3.57231	4.32439	7.40434	10.3497	9.98053	12.0695	10.9891	11.3622
12.14_1962.9017n	0	1	3	12.1432	1962.9	7.4772	GNLLQCICTGNGRGEWK	[6] Carbamidomethyl C|[8] Carbamidomethyl C|[11] Deamidation N	P02751-10	Isoform 10 of Fibronectin OS=Homo sapiens OX=9606 GN=FN1	108.097	8.81959	6.49361	6.90256	19.8946	6.74528	7.0403	0	0.20035	1.26836	1.10399	0	4.28568	55.8507	31.5228	35.2976	10.1209	20.1401	20.5593	27.121	29.8062	28.2425	13.2176	15.2785	16.9868	5.43012	1.77022	7.24215	3.8121	12.3234	10.4021
12.16_1962.9054n	0	1	2	12.1588	1962.91	7.4772	GNLLQCICTGNGRGEWK	[6] Carbamidomethyl C|[8] Carbamidomethyl C|[11] Deamidation N	P02751-10	Isoform 10 of Fibronectin OS=Homo sapiens OX=9606 GN=FN1	201.325	0	5.23299	0	1.44671	1.86161	14.5488	0	0	0	0.898705	0	1.05931	35.8668	33.1899	41.4774	22.6369	22.762	23.1105	26.8266	27.9632	23.9088	10.5607	3.17854	13.0862	1.60568	3.77716	2.48555	6.2725	3.93046	5.63096
6.03_1566.5718n	0	1	3	6.02907	1566.57	6.9645	CDPHEATCYDDGK	[1] Carbamidomethyl C|[8] Carbamidomethyl C	P02751-10	Isoform 10 of Fibronectin OS=Homo sapiens OX=9606 GN=FN1	70.376	2.77851	3.12238	3.46523	8.08248	6.26597	7.72326	1.43972	1.31165	2.17558	1.65516	1.65731	2.2133	14.7042	11.0424	12.2467	15.7676	13.8393	12.9601	7.13707	8.93547	9.24702	6.24526	8.80738	8.29501	6.26251	7.18489	6.77963	10.7929	10.0219	7.45228
9.17_770.4298n	0	1	2	9.1682	770.43	8.508	SEPLIGR		P02751-10	Isoform 10 of Fibronectin OS=Homo sapiens OX=9606 GN=FN1	98.3447	0.602161	0.37545	2.59911	2.10135	2.85526	0.862815	0	1.4835	0.107705	0	0.638957	0.619568	10.9901	10.2989	4.54859	8.35054	9.54019	10.4207	4.80306	7.38735	4.13684	4.87309	5.33004	5.70897	4.77267	3.42332	3.08736	7.30899	4.66883	5.61345
10.03_4214.9322n	0	1	4	10.0251	4214.93	6.2476	QAQQMVQPQSPVAVSQSKPGCYDNGKHYQINQQWER	[21] Carbamidomethyl C|[33] Deamidation Q	P02751-10	Isoform 10 of Fibronectin OS=Homo sapiens OX=9606 GN=FN1	114.48	13.9063	14.2057	14.333	36.9089	27.8897	21.7521	1.07829	0	0	0	0.791464	1.5843	3.67609	1.74694	3.73895	6.38128	1.2595	3.89375	9.93172	12.457	12.2743	6.68811	10.9936	1.72103	0	0	0	0	0	0
14.73_1992.9828n	2	2	2,3	14.7338	1992.98	9.6117	NTFAEVTGLSPGVTYYFK		P02751-12	Isoform 12 of Fibronectin OS=Homo sapiens OX=9606 GN=FN1	63.9548	1088.72	955.821	1039.4	1680.36	1422.18	1408.32	307.519	296.173	309.517	414.7	378.83	384.918	2696.42	2624.32	2587.71	2151.65	2252.86	2126.61	1765.79	1663.18	1684.88	1729.27	1723.69	1607.4	1244.98	1319.12	1298.45	1736.09	1726.6	1721.52
13.66_1731.9413n	0	1	2	13.663	1731.94	9.0535	NLQPASEYTVSLVAIK		P02751-12	Isoform 12 of Fibronectin OS=Homo sapiens OX=9606 GN=FN1	69.2251	740.675	664.235	739.489	1284.53	1067.1	996.933	213.162	203.835	181.731	279.14	244.852	237.868	2056.76	1851.38	1822.81	1620.53	1653.45	1584.68	1328.28	1401.84	1319.96	1464.48	1256.17	1225.42	1014.47	1049.94	1025.26	1390.08	1217.65	1266.25
12.14_1354.6887n	0	1	2	12.1432	1354.69	9.1982	IYLYTLNDNAR		P02751-12	Isoform 12 of Fibronectin OS=Homo sapiens OX=9606 GN=FN1	61.3361	563.383	559.482	601.932	769.538	624.326	596.37	143.452	149.401	141.607	195.568	185.048	197.476	1440.04	1295.75	1232.05	980.693	1080.34	1037.16	746.35	873.242	892.396	838.132	877.859	819.358	605.037	673.71	652.121	825.831	818.112	747.141
14.29_2691.3660n	2	2	2,3	14.2941	2691.37	8.7207	FTQVTPTSLSAQWTPPNVQLTGYR		P02751-12	Isoform 12 of Fibronectin OS=Homo sapiens OX=9606 GN=FN1	63.4313	888.267	684.964	787.733	985.291	916.613	880.161	174.579	180.489	177.354	257.447	262.936	268.222	1945.05	1778.04	1824.47	1514.26	1587.8	1481.29	1429.5	1407.17	1490.01	1431.52	1301.63	1413.51	1231.39	1133.96	1132.41	1277.85	1321.61	1331.7
11.15_1542.7572n	0	1	2	11.1463	1542.76	9.5126	SYTITGLQPGTDYK		P02751-12	Isoform 12 of Fibronectin OS=Homo sapiens OX=9606 GN=FN1	65.9399	802.119	704.84	755.157	949.434	762.541	782.25	166.603	160.406	162.693	222.238	200.724	200.402	1716.18	1509.4	1521.58	1247.29	1158.11	1168.59	1005.96	1017.3	1010.81	1141.56	1087.86	941.416	897.364	818.383	781.583	978.299	943.674	981.126
16.26_2261.2344n	0	2	2,3	16.2567	2261.23	7.2594	YPLRNLQPASEYTVSLVAIK		P02751-12	Isoform 12 of Fibronectin OS=Homo sapiens OX=9606 GN=FN1	34.8943	1074.37	1136.12	1178.86	1424.92	1455.96	1392.37	638.551	646.462	681.276	1002.73	1015.55	858.858	863.021	991.592	1010.15	1224.11	1168.17	1157.77	2040.4	2003.03	2080.33	2138.89	2261.75	2133.81	1372.74	1594.86	1549.11	1498.37	1596.66	1491.62
13.93_1806.8945n	0	1	3	13.9275	1806.89	9.0031	VTIMWTPPESAVTGYR		P02751-12	Isoform 12 of Fibronectin OS=Homo sapiens OX=9606 GN=FN1	81.1083	0	0	0	0	0	0	0	0	0	0	0	0	19.2903	39.7471	15.9588	17.0218	10.1082	21.4885	8.15823	1.13265	3.06051	8.70137	6.43851	5.78325	0.824879	0	9.06062	9.18351	7.45468	8.83377
13.94_1806.8977n	0	1	2	13.9353	1806.9	9.0031	VTIMWTPPESAVTGYR		P02751-12	Isoform 12 of Fibronectin OS=Homo sapiens OX=9606 GN=FN1	30.1951	196.301	163.002	175.547	374.535	293.591	300.096	174.238	178.598	172.306	206.481	203.49	199.506	2085.16	1903.88	1672.7	1647.56	1572.62	1562.42	1169.74	1046.3	1086.11	1112	1120.32	1000.25	984.215	1052.17	1071.54	1336.88	1286.98	1272.67
10.25_2461.2007n	0	1	3	10.2515	2461.2	9.1054	TEIDKPSQMQVTDVQDNSISVK		P02751-12	Isoform 12 of Fibronectin OS=Homo sapiens OX=9606 GN=FN1	55.1023	320.641	248.056	314.815	506.014	419.184	348.215	109.879	107.099	112.951	168.971	142.047	144.848	1236.24	1331.53	1280.61	1083.87	988.809	1109.49	746.345	727.423	806.397	781.497	772.219	678.11	622.413	695.468	707.734	917.967	894.234	897.333
10.25_2461.2023n	0	1	2	10.2515	2461.2	9.1054	TEIDKPSQMQVTDVQDNSISVK		P02751-12	Isoform 12 of Fibronectin OS=Homo sapiens OX=9606 GN=FN1	82.9435	31.1602	35.1635	35.8314	115.561	60.9647	85.1341	13.2161	13.5655	15.4603	24.5371	14.2045	23.0498	460.584	378.65	356.735	356.312	358.275	339.888	212.117	239.004	180.46	199.588	222.388	233.853	173.089	204.233	185.641	294.421	205.997	228.795
11.46_1348.6782n	0	1	2	11.4576	1348.68	8.3717	WLPSSSPVTGYR		P02751-12	Isoform 12 of Fibronectin OS=Homo sapiens OX=9606 GN=FN1	63.6944	753.481	631.765	730.273	910.382	717.434	716.266	172.004	170.793	169.54	227.244	208.02	182.928	1508.64	1378.71	1370.23	1171.94	1074.32	1053.36	911.704	840.146	930.963	1020.24	926.177	869.982	650.699	727.902	740.66	955.346	970.418	889.952
12.10_1628.8637n	0	2	2,3	12.1044	1628.86	9.0355	VDVIPVNLPGEHGQR		P02751-12	Isoform 12 of Fibronectin OS=Homo sapiens OX=9606 GN=FN1	66.5358	606.613	548.174	638.56	1134.9	839.507	866.362	191.291	194.18	201.345	216.396	222.457	251.905	1909.33	1704.15	1572.87	1530.07	1455.69	1390.45	1087.13	1210.73	1105.8	1073.3	1178.99	1116.99	881.17	898.246	985.662	1122.95	1130.92	1100.05
14.88_2116.1086n	0	2	2,3	14.8778	2116.11	8.9561	EINLAPDSSSVVVSGLMVATK		P02751-12	Isoform 12 of Fibronectin OS=Homo sapiens OX=9606 GN=FN1	105.548	0	0	3.13855	0	0	0	55.5014	48.1629	50.6487	66.8792	76.887	65.6715	1415.49	1394.83	1371.01	1421.09	1399.41	1295.36	725.433	762.001	670.078	771.06	734.801	698.268	966.995	1062.42	1046.76	1314.62	1256.11	1229.29
10.81_2387.0285n	0	2	2,3	10.8079	2387.03	6.3242	CTCVGNGRGEWTCIAYSQLR	[1] Carbamidomethyl C|[3] Carbamidomethyl C|[13] Carbamidomethyl C	P02751-12	Isoform 12 of Fibronectin OS=Homo sapiens OX=9606 GN=FN1	31.2175	682.102	544.509	711.465	815.287	666.914	609.418	372.016	334.677	344.565	426.766	419.61	405.325	2376.29	2116.79	2110.36	1549.66	1561.53	1434.17	1789.96	1861.25	2036.04	2136.1	2078.96	1966.93	1374.26	1469.93	1499.22	1819.37	1743.86	1901.23
15.48_1926.0356n	2	2	2,3	15.4777	1926.04	9.3679	FLATTPNSLLVSWQPPR		P02751-12	Isoform 12 of Fibronectin OS=Homo sapiens OX=9606 GN=FN1	65.2249	927.603	739.966	862.558	1395.1	1292.12	1232.54	249.74	227.903	265.924	355.315	360.621	309.289	2358.53	2481.37	2351.49	1963.85	1958	1829.52	1554.86	1562.27	1536.96	1491.74	1442.12	1482.36	1103.94	1161.27	1145.7	1508.07	1497.61	1605.52
13.02_1291.6660n	0	1	2	13.0249	1291.67	9.2739	DLQFVEVTDVK		P02751-12	Isoform 12 of Fibronectin OS=Homo sapiens OX=9606 GN=FN1	66.5292	306.796	277.489	279.094	557.539	451.426	435.465	92.2562	92.3621	93.6388	129.698	127.766	115.244	801.373	858.978	769.445	640.322	687.726	661.737	566.117	526.009	588.454	564.273	514.402	520.961	432.003	377.648	465.809	546.142	561.531	519.756
9.18_1862.8753n	0	2	2,3	9.17598	1862.88	8.6893	HTSVQTTSSGSGPFTDVR		P02751-12	Isoform 12 of Fibronectin OS=Homo sapiens OX=9606 GN=FN1	69.9766	706.545	640.017	667.025	730.946	652.452	619.349	112.327	106.751	101.379	170.265	171.02	147.566	1257.35	1305.91	1213.71	1013.27	1054.34	1054.94	842.676	884.307	872.433	844.682	864.92	835.695	644.926	712.971	666.548	799.085	798.898	838.663
14.83_3041.5836n	0	1	3	14.8311	3041.58	8.4723	VVTPLSPPTNLHLEANPDTGVLTVSWER		P02751-12	Isoform 12 of Fibronectin OS=Homo sapiens OX=9606 GN=FN1	82.5553	514.824	468.254	467.539	1040.24	908.625	896.158	103.552	116.792	108.618	173.047	159.594	146.441	1710.53	1600.47	1629.86	1388.14	1377.25	1277.53	1011.79	980.792	998.836	932.744	896.941	883.273	820.554	847.128	814.44	1148.03	1081.74	1161.47
11.68_2572.3139n	0	2	2,3	11.6755	2572.31	8.497	TKTETITGFQVDAVPANGQTPIQR	[17] Deamidation N	P02751-12	Isoform 12 of Fibronectin OS=Homo sapiens OX=9606 GN=FN1	71.3528	727.143	586.775	639.219	828.188	686.342	596.024	126.344	113.65	116.5	150.335	155.345	149.728	1555.92	1370.16	1361.34	1262.93	1237.36	1211.46	1023.41	1015.88	1094.88	1053.77	1050.27	959.646	706.319	779.786	814.899	979.094	941.637	880.718
11.50_1877.7863n	0	2	2,3	11.4965	1877.79	9.0843	EYLGAICSCTCFGGQR	[7] Carbamidomethyl C|[9] Carbamidomethyl C|[11] Carbamidomethyl C	P02751-12	Isoform 12 of Fibronectin OS=Homo sapiens OX=9606 GN=FN1	74.1323	541.677	465.466	506.676	932.552	692.709	665.135	118.803	116.257	113.143	168.012	153.163	143.533	1456.4	1175.31	1268.32	1181.79	1077.89	981.626	792.126	756.605	853.407	844.855	815.589	800.904	607.452	661.492	580.466	715.005	661.269	691.526
9.51_1430.7427n	0	2	2,3	9.51058	1430.74	9.2235	WSRPQAPITGYR		P02751-12	Isoform 12 of Fibronectin OS=Homo sapiens OX=9606 GN=FN1	63.5046	519.306	517.893	565.83	695.223	677.124	627.16	158.495	142.998	136.043	164.035	160.742	158.2	1187.92	1316.75	1103.42	1042.41	917.478	1016.94	767.748	842.308	901.727	881.424	944.394	821.096	701.284	732.008	669.942	856.683	920.936	911.196
11.93_1462.6667n	0	1	2	11.9323	1462.67	9.1165	GNLLQCICTGNGR	[6] Carbamidomethyl C|[8] Carbamidomethyl C|[11] Deamidation N	P02751-12	Isoform 12 of Fibronectin OS=Homo sapiens OX=9606 GN=FN1	68.1123	318.881	234.505	285.234	449.888	354.869	390.065	74.5088	79.7035	77.9746	93.8579	85.7931	83.7948	855.675	826.126	751.575	619.177	660.486	593.94	494.172	469.143	565.475	518.627	516.398	490.558	401.267	439.189	429.834	552.153	479.336	469.02
16.48_2967.5452n	0	2	2,3	16.4824	2967.55	9.0663	EVTSDSGSIVVSGLTPGVEYVYTIQVLR		P02751-12	Isoform 12 of Fibronectin OS=Homo sapiens OX=9606 GN=FN1	95.7189	289.562	203.335	253.537	976.74	596.965	481.77	96.8254	81.5605	98.5083	123.042	116.247	105.972	1385.66	1288.08	1229.73	1542.04	1391.27	1236.27	1062.88	1044.78	1010.12	1075.81	989.318	858.98	832.08	952.177	934.186	818.581	896.418	878.468
12.27_1482.6932n	0	1	2	12.2677	1482.69	9.2828	GEWTCIAYSQLR	[5] Carbamidomethyl C	P02751-12	Isoform 12 of Fibronectin OS=Homo sapiens OX=9606 GN=FN1	70.903	473.62	406.526	369.509	678.426	560.448	540.663	100.269	97.8217	90.865	121.773	133.274	131.132	995.462	819.609	747.181	714.315	723.53	613.866	577.076	516.133	583.516	584.92	533.909	505.241	470.436	476.358	542.865	693.176	569.621	596.752
10.59_1725.8147n	0	2	2,3	10.5939	1725.81	9.2317	YSFCTDHTVLVQTR	[4] Carbamidomethyl C	P02751-12	Isoform 12 of Fibronectin OS=Homo sapiens OX=9606 GN=FN1	64.9094	578.942	512.194	560.6	984.354	893.253	750.937	193.486	187.005	159.617	248.442	226.814	205.464	1651.78	1489.07	1457.15	1424.5	1337.85	1244.19	1009.24	1010.88	1197.23	1035.21	1015.2	967.52	767.576	890.159	921.295	1123.84	1058.53	1000.11
11.76_1790.8080n	0	2	2,3	11.7611	1790.81	9.5017	TYLGNALVCTCYGGSR	[9] Carbamidomethyl C|[11] Carbamidomethyl C	P02751-12	Isoform 12 of Fibronectin OS=Homo sapiens OX=9606 GN=FN1	72.2492	462.006	416.744	489.541	746.195	544.189	490.399	90.0297	93.3478	95.7035	147.282	128.884	115.649	1254.78	1021.26	1004.74	1037.04	961.915	902.95	694.943	666.85	709.079	779.374	723.163	648.269	492.345	521.548	515.724	662.655	670.171	658.537
12.74_1592.8049n	0	1	2	12.7362	1592.8	9.502	VTDATETTITISWR		P02751-12	Isoform 12 of Fibronectin OS=Homo sapiens OX=9606 GN=FN1	71.3702	390.764	278.642	324.516	572.446	392.779	353.776	83.8495	80.0405	76.8587	96.5119	108.771	88.3985	707.928	697.601	622.378	789.769	670.588	630.472	500.608	581.344	501.138	749.628	671.566	527.745	453.832	507.001	540.249	511.432	487.394	455.731
13.57_3792.8202n	0	2	3,4	13.5657	3792.82	8.4531	AAVYQPQPHPQPPPYGHCVTDSGVVYSVGMQWLK	[18] Carbamidomethyl C	P02751-12	Isoform 12 of Fibronectin OS=Homo sapiens OX=9606 GN=FN1	81.4774	620.636	581.702	579.305	1217.33	884.82	888.199	126.661	121.236	112.046	169.86	150.236	169.74	2380.4	1827.2	1920.45	1888.62	1693.29	1518.96	1457.89	1372.71	1340.62	1515.47	1344.18	1308.94	1025.73	1059.26	1016.57	1354.49	1150.28	1150.75
9.14_1590.8005n	0	2	2,3	9.14097	1590.8	8.8283	GDSPASSKPISINYR		P02751-12	Isoform 12 of Fibronectin OS=Homo sapiens OX=9606 GN=FN1	64.8316	366.873	303.709	342.851	585.159	455.613	452.029	102.826	90.3579	93.7277	140.375	149.557	116.645	893.695	942.461	873.912	767.033	730.943	775.79	579.035	628.31	540.575	553.886	537.348	506.032	505.315	566.519	505.441	611.222	621.096	616.579
9.15_1109.5358n	0	1	2	9.15263	1109.54	8.8682	STTPDITGYR		P02751-12	Isoform 12 of Fibronectin OS=Homo sapiens OX=9606 GN=FN1	67.5068	153.578	136.152	144.278	244.108	196.645	203.347	38.3814	42.5296	33.8848	54.0601	56.4322	46.3272	382.04	378.316	362.912	320.949	316.119	325.142	236.7	259.067	233.011	212.874	232.483	198.228	215.007	250.399	238.192	253.022	278.727	273.924
9.08_3766.5388n	0	1	3	9.0826	3766.54	6.7715	CDNCRRPGGEPSPEGTTGQSYNQYSQRYHQR	[1] Carbamidomethyl C|[3] Deamidation N|[4] Carbamidomethyl C|[12] Phosphoryl STY|[26] Deamidation Q	P02751-12	Isoform 12 of Fibronectin OS=Homo sapiens OX=9606 GN=FN1	24.2976	313.795	304.773	300.791	374.464	290.973	297.359	331.083	286.442	290.226	401.401	421.982	362.778	383.103	361.266	366.692	297.426	300.802	268.947	510.256	510.436	550.754	500.265	538.029	453.687	265.485	296.501	281.375	426.801	410.008	403.271
11.62_1070.5653n	0	1	2	11.621	1070.57	8.9491	YEVSVYALK		P02751-12	Isoform 12 of Fibronectin OS=Homo sapiens OX=9606 GN=FN1	71.7587	151.961	115.525	127.127	269.485	211.456	220.539	46.7791	40.6691	46.9751	49.681	47.7496	45.6777	421.438	409.693	414.348	381.708	366.064	397.54	279.296	263.241	286.332	273.063	274.228	253.451	206.392	242.943	231.664	282.869	262.822	290.54
7.44_933.4729n	0	1	2	7.43983	933.473	8.9206	ISCTIANR	[3] Carbamidomethyl C	P02751-12	Isoform 12 of Fibronectin OS=Homo sapiens OX=9606 GN=FN1	44.9091	153.389	183.919	167.506	190.744	180.497	169.615	68.5654	63.906	74.5324	62.2179	82.8305	72.7877	236.32	256.938	257.52	275.088	240.963	232.319	211.164	216.754	257.915	235.292	264.408	264.779	211.098	196.591	199.295	202.393	202.544	195.984
13.53_2469.3101n	0	2	2,3	13.5268	2469.31	9.0537	STATISGLKPGVDYTITVYAVTGR		P02751-12	Isoform 12 of Fibronectin OS=Homo sapiens OX=9606 GN=FN1	78.1818	305.989	197.339	270.285	586.817	432.217	438.151	64.274	75.7719	64.188	104.615	104.393	91.4478	904.011	756.043	774.058	832.98	707.338	664.623	582.949	503.661	534.865	698.266	621.053	514.606	423.349	480.897	481.431	528.038	498.293	527.683
13.53_2469.3104n	0	1	3	13.5307	2469.31	9.0537	STATISGLKPGVDYTITVYAVTGR		P02751-12	Isoform 12 of Fibronectin OS=Homo sapiens OX=9606 GN=FN1	72.6808	149.87	147.322	165.233	363.583	257.559	250.112	42.5884	50.5185	50.7115	68.3961	74.0665	74.7886	533.35	509.507	437.013	468.272	456.55	461.738	365.279	365.122	337.372	424.809	403.806	332.878	304.423	300.853	353.713	343.102	309.811	323.81
14.42_4772.3283n	0	1	4	14.4186	4772.33	6.6994	DLQFVEVTDVKVTIMWTPPESAVTGYRVDVIPVNLPGEHGQR	[8] Phosphoryl STY|[34] Deamidation N	P02751-12	Isoform 12 of Fibronectin OS=Homo sapiens OX=9606 GN=FN1	57.4477	833.531	732.042	843.201	1020.98	865.553	831.491	195.539	194.346	185.288	336.646	340.599	314.269	458.897	456.365	486.48	511.234	525.258	477.481	636.741	592.078	611.386	628.748	594.286	553.611	463.747	474.601	488.054	597.103	656.174	711.328
8.19_1220.5135n	0	1	2	8.18773	1220.51	9.0876	TFYSCTTEGR	[5] Carbamidomethyl C	P02751-12	Isoform 12 of Fibronectin OS=Homo sapiens OX=9606 GN=FN1	50.7996	177.635	139.558	165.606	241.581	200.559	201.029	60.0986	60.8567	64.0107	71.1905	76.8998	95.1356	338.674	343.92	333.433	317.095	301.952	296.482	278.579	270.093	281.935	265.071	258.78	255.735	206.39	219.537	206.795	224.714	229.618	248.289
11.81_1650.7761n	0	2	2,3	11.8078	1650.78	9.2503	LLCQCLGFGSGHFR	[3] Carbamidomethyl C|[5] Carbamidomethyl C	P02751-12	Isoform 12 of Fibronectin OS=Homo sapiens OX=9606 GN=FN1	74.7413	382.21	309.727	389.926	658.871	614.18	538.062	94.762	86.0824	73.3203	115.319	141.496	119.39	1165.01	1025.02	1104.39	1059.89	1107.65	988.435	643.016	675.443	699.622	812.732	688.782	718.471	541.555	594.704	546.446	766.868	690.204	706.962
12.55_2619.1011n	0	1	3	12.5487	2619.1	9.2867	FGFCPMAAHEEICTTNEGVMYR	[4] Carbamidomethyl C|[13] Carbamidomethyl C	P02751-12	Isoform 12 of Fibronectin OS=Homo sapiens OX=9606 GN=FN1	109.332	0	0	0	0	0	0	33.4135	40.4435	46.3421	53.077	63.3548	62.0091	1328.88	1157.71	1019.3	841.99	845.629	777.434	546.286	562.429	568.005	687.149	551.723	542.219	603.514	585.57	630.356	867.372	778.63	757.615
12.56_2619.1038n	0	1	2	12.5564	2619.1	9.2867	FGFCPMAAHEEICTTNEGVMYR	[4] Carbamidomethyl C|[13] Carbamidomethyl C	P02751-12	Isoform 12 of Fibronectin OS=Homo sapiens OX=9606 GN=FN1	176.437	0	0	0	0	0	0	0.546983	0	0	3.66945	5.64682	5.40281	381.627	314.874	312.538	278.055	223.776	216.485	109.943	115.709	117.408	111.678	106.379	117.064	114.917	138.979	131.798	201.714	206.28	193.66
12.62_1640.6751n	0	1	2	12.6195	1640.68	9.1813	DSMIWDCTCIGAGR	[7] Carbamidomethyl C|[9] Carbamidomethyl C	P02751-12	Isoform 12 of Fibronectin OS=Homo sapiens OX=9606 GN=FN1	106.251	0	0	3.50174	5.13954	2.26952	5.43951	28.1109	35.1582	30.8831	63.2693	73.949	47.9609	893.23	758.25	698.44	693.531	627.379	608.706	381.157	411.094	377.345	414.214	354.853	378.385	385.032	408.323	403.336	523.709	479.477	530.681
8.67_1400.6592n	0	1	3	8.6702	1400.66	9.0451	HYQINQQWER		P02751-12	Isoform 12 of Fibronectin OS=Homo sapiens OX=9606 GN=FN1	66.6994	44.9004	24.6751	42.8297	39.1217	32.0296	39.4625	6.14728	9.95784	7.82293	11.114	8.51129	12.1691	71.8233	64.2104	70.3292	66.8942	59.5449	64.7484	57.9374	49.2963	44.4593	59.3127	47.6347	60.0442	43.255	36.7282	41.126	42.2694	50.4309	40.387
8.68_1400.6581n	0	1	2	8.67797	1400.66	9.0451	HYQINQQWER		P02751-12	Isoform 12 of Fibronectin OS=Homo sapiens OX=9606 GN=FN1	59.0623	231.409	187.224	216.422	250.317	239.974	203.035	59.7686	63.5094	60.2529	62.4156	70.0379	64.2606	389.166	382.789	375.04	346.974	326.45	323.005	291.441	266.273	277.646	306.096	302.016	303.146	227.639	260.958	255.019	288.772	282.079	296.017
7.67_1585.6478n	0	1	2	7.67328	1585.65	9.3127	WCGTTQNYDADQK	[2] Carbamidomethyl C	P02751-12	Isoform 12 of Fibronectin OS=Homo sapiens OX=9606 GN=FN1	48.251	130.065	133.453	131.241	194.864	193.368	159.218	54.2144	53.6119	60.1405	64.7631	77.3276	73.0081	365.528	380.876	407.188	329.674	344.631	333.732	265.518	251.803	282.611	238.355	244.099	251.589	184.221	192.23	196.349	216.548	194.661	185.434
7.01_1322.7057n	0	2	2,3	7.01107	1322.71	9.0986	LGVRPSQGGEAPR		P02751-12	Isoform 12 of Fibronectin OS=Homo sapiens OX=9606 GN=FN1	51.0514	252.034	204.521	241.878	344.438	311.722	339.691	86.3771	94.8871	93.2046	118.08	120.747	136.853	646.326	657.332	592.922	502.177	525.994	459.982	427.973	414.922	444.523	399.456	384.139	353.451	331.235	347.05	346.117	392.364	383.011	390.066
9.42_2902.2175n	0	2	3,4	9.4172	2902.22	8.4316	GFNCESKPEAEETCFDKYTGNTYR	[4] Carbamidomethyl C|[14] Carbamidomethyl C	P02751-12	Isoform 12 of Fibronectin OS=Homo sapiens OX=9606 GN=FN1	60.653	299.149	246.151	310.237	415.899	373.357	350.283	85.2584	90.2839	90.6142	108.486	96.5321	106.11	721.446	832.076	751.619	640.856	600.698	639.456	587.829	609.788	606.357	558.449	571.5	539.758	331.678	382.196	351.83	450.647	418.399	462.46
11.96_2798.4701n	0	2	3,4	11.9556	2798.47	8.5128	GLKPGVVYEGQLISIQQYGHQEVTR		P02751-12	Isoform 12 of Fibronectin OS=Homo sapiens OX=9606 GN=FN1	82.8904	113.47	82.1162	103.154	218.187	169.082	163.584	15.4541	14.6226	10.6501	38.2704	35.3391	46.4364	265.738	207.286	179.084	434.048	445.49	409.763	293.803	267.368	289.899	254.853	240.63	268.26	239.815	262.157	279.802	270.27	207.902	201.447
8.54_3661.6385n	0	2	3,4	8.5379	3661.64	7.1903	GEWTCIAYSQLRDQCIVDDITYNVNDTFHK	[5] Carbamidomethyl C|[10] Deamidation Q|[15] Carbamidomethyl C	P02751-12	Isoform 12 of Fibronectin OS=Homo sapiens OX=9606 GN=FN1	43.7139	811.18	696.904	780.154	886.25	784.403	787.484	763.621	755.267	782.459	945.214	896.196	910.293	1590.13	1532.3	1606.14	1254.31	1264.7	1267.25	593.648	582.018	614.026	601.859	611.769	615.922	897.579	1002.23	939.408	1164.8	1177.29	1185.41
8.18_1274.6026n	0	1	2	8.17997	1274.6	8.988	TYHVGEQWQK		P02751-12	Isoform 12 of Fibronectin OS=Homo sapiens OX=9606 GN=FN1	23.871	142.451	122.586	142.797	171.988	141.965	146.881	82.5856	90.0557	92.6333	92.2181	105.318	110.818	191.433	200.912	206.175	161.288	153.387	145.698	126.131	128.937	129.56	133.59	136.044	142.314	135.25	145.551	139.805	149.79	168.763	154.111
8.17_1274.6045n	0	1	3	8.17218	1274.6	8.988	TYHVGEQWQK		P02751-12	Isoform 12 of Fibronectin OS=Homo sapiens OX=9606 GN=FN1	74.343	35.5671	36.2071	28.3234	48.5417	43.8879	38.628	7.12946	8.07125	7.53036	6.68126	8.27528	5.83366	61.5676	61.5132	57.4055	48.8183	67.9434	45.5443	35.7266	36.4888	49.6597	44.3922	36.2353	43.368	50.5163	44.8893	55.6606	43.2029	58.6548	51.5738
7.24_871.4669n	0	1	2	7.24452	871.467	9.0937	VFAVSHGR		P02751-12	Isoform 12 of Fibronectin OS=Homo sapiens OX=9606 GN=FN1	39.9874	64.2149	69.6137	73.3128	91.4842	86.3659	83.6583	34.3955	35.2828	30.2805	35.7734	42.3184	42.6767	172.345	157.15	169.48	154.483	145.209	141.869	129.508	124.482	130.177	119.792	126.791	132.748	98.0281	102.12	114.332	115.644	122.454	106.733
7.28_2395.0791n	0	1	2	7.27565	2395.08	8.9542	RPGGEPSPEGTTGQSYNQYSQR		P02751-12	Isoform 12 of Fibronectin OS=Homo sapiens OX=9606 GN=FN1	108.922	15.554	7.02274	9.76498	13.8726	6.91841	11.1571	0	0	0	0.887535	0	0.593995	36.0106	38.0375	34.3122	26.1844	27.9472	28.3937	15.2885	18.0022	16.1352	18.3209	17.2063	20.0365	9.8938	12.4391	8.3366	8.64209	14.9544	11.7597
7.28_2395.0796n	0	1	3	7.28345	2395.08	8.9542	RPGGEPSPEGTTGQSYNQYSQR		P02751-12	Isoform 12 of Fibronectin OS=Homo sapiens OX=9606 GN=FN1	61.0534	173.097	173.093	180.786	216.078	192.85	210.615	46.4268	46.1614	47.3561	45.4796	63.5729	61.0692	386.677	351.581	400.984	314.31	289.687	280.354	230.587	226.142	296.441	227.551	275.723	256.404	181.926	179.479	182.882	203.873	228.016	224.826
8.29_1317.6375n	0	2	2,3	8.2889	1317.64	8.7656	GEWTCKPIAEK	[5] Carbamidomethyl C	P02751-12	Isoform 12 of Fibronectin OS=Homo sapiens OX=9606 GN=FN1	44.1663	242.886	230.011	223.949	277.637	246.772	238.947	85.1406	88.6237	93.5406	98.8449	120.827	119.828	265.214	290.77	287.807	240.36	234.549	241.716	194.326	204.31	191.712	187.009	198.644	176.448	138.063	143.4	153.489	201.014	202.421	217.87
12.50_3178.3287n	0	1	3	12.502	3178.33	8.279	WKCDPVDQCQDSETGTFYQIGDSWEK	[3] Carbamidomethyl C|[9] Carbamidomethyl C	P02751-12	Isoform 12 of Fibronectin OS=Homo sapiens OX=9606 GN=FN1	68.569	340.987	284.3	337.242	234.624	201.984	215.621	60.4488	58.0277	62.6796	57.8615	74.9323	74.8168	456.672	529.27	473.767	454.522	440.147	419.155	455.31	445.334	475.552	423.41	406.776	421.033	221.107	226.434	238.346	298.208	266.338	231.373
14.88_3468.8857n	0	1	4	14.8778	3468.89	8.1985	EVVPRPRPGVTEATITGLEPGTEYTIYVIALK		P02751-12	Isoform 12 of Fibronectin OS=Homo sapiens OX=9606 GN=FN1	125.098	5.40772	0	2.27972	44.9919	35.3481	29.2699	0.592659	3.75246	1.68319	5.75072	10.4206	7.41716	118.351	110.353	110.989	53.9864	60.7491	55.6038	80.9474	84.9537	74.7484	49.5836	51.6821	52.1879	9.71699	14.3961	4.70642	21.9807	24.9795	41.5748
14.89_3468.8860n	0	1	3	14.8855	3468.89	8.1985	EVVPRPRPGVTEATITGLEPGTEYTIYVIALK		P02751-12	Isoform 12 of Fibronectin OS=Homo sapiens OX=9606 GN=FN1	94.8582	40.7133	30.6875	27.6795	238.901	169.916	168.413	28.126	32.2751	37.0653	47.7123	46.0395	48.6458	531.571	501.061	478.403	321.78	283.962	244.506	392.467	402.048	358.331	295.922	231.857	264.324	107.768	105.296	95.3929	200.506	162.539	195.831
7.99_1077.5459n	0	1	2	7.99232	1077.55	9.1651	QYNVGPSVSK		P02751-12	Isoform 12 of Fibronectin OS=Homo sapiens OX=9606 GN=FN1	56.0601	79.7214	76.0762	78.756	103.429	109.42	86.1472	24.7766	23.7718	23.5156	30.8263	33.9045	36.1311	139.485	187.927	176.313	123.386	142.944	142.745	106.131	84.4184	102.085	95.8632	88.0997	95.5421	76.692	87.1087	94.8931	134.136	102.953	111.425
14.36_3189.3213n	0	1	3	14.3642	3189.32	8.0315	TNTNVNCPIECFMPLDVQADREDSRE	[7] Carbamidomethyl C|[11] Carbamidomethyl C|[24] Phosphoryl STY	P02751-12	Isoform 12 of Fibronectin OS=Homo sapiens OX=9606 GN=FN1	69.6994	5.61801	2.09519	11.6883	0	8.73496	8.56618	19.2299	19.9191	24.0217	27.6519	24.5222	33.1606	648.465	696.543	723.547	480.757	635.824	605.923	524.849	531.412	595.343	484.336	539.419	528.196	452.706	420.596	458.841	464.619	475.842	570.715
13.80_2132.1034n	0	1	2	13.803	2132.1	8.0007	EINLAPDSSSVVVSGLMVATK	[17] Oxidation M	P02751-12	Isoform 12 of Fibronectin OS=Homo sapiens OX=9606 GN=FN1	97.0848	318.494	298.834	321.944	646.109	659.114	565.097	27.9695	37.8995	40.0379	51.5184	63.389	55.4689	256.648	209.388	234.46	294.675	261.739	254.25	231.209	266.183	248.02	246.069	249.685	237.61	3.0511	3.10795	0	4.49967	9.10477	4.41024
13.80_2132.1005n	0	1	3	13.803	2132.1	8.0007	EINLAPDSSSVVVSGLMVATK	[17] Oxidation M	P02751-12	Isoform 12 of Fibronectin OS=Homo sapiens OX=9606 GN=FN1	123.048	21.8378	28.3198	23.0175	78.8653	57.3033	57.8468	0	0	0.566392	0.51532	1.64597	1.54377	10.3121	28.2356	8.49215	23.4037	25.0372	27.6073	25.4181	24.8658	7.43872	24.5534	8.01775	22.4592	0	0	0	0	0	0
5.86_1330.7098n	0	2	2,3	5.85698	1330.71	8.4143	ESKPLTAQQTTK		P02751-12	Isoform 12 of Fibronectin OS=Homo sapiens OX=9606 GN=FN1	55.8647	111.518	111.771	115.778	53.5838	52.7836	44.7122	40.8327	39.1391	43.8907	29.7024	35.2481	33.0536	158.5	167.724	147.553	239.453	204.9	201.626	170.812	174.37	181.2	191.965	172.481	180.302	145.321	150.431	155.427	104.577	93.998	98.2952
7.47_1168.4433n	0	1	2	7.47097	1168.44	9.0054	YQCYCYGR	[3] Carbamidomethyl C|[5] Carbamidomethyl C	P02751-12	Isoform 12 of Fibronectin OS=Homo sapiens OX=9606 GN=FN1	65.6748	54.4379	49.1159	57.056	105.916	89.7715	89.1018	17.822	18.456	17.2909	28.1437	26.6372	24.7984	136.77	151.406	136.927	138.601	135.348	137.692	103.297	87.2787	111.612	95.0432	107.348	100.91	74.9122	75.4306	71.1353	83.4407	89.8265	86.908
16.28_3744.9266n	0	1	3	16.2801	3744.93	8.531	ATGVFTTLQPGSSIPPYNTEVTETTIVITWTPAPR		P02751-12	Isoform 12 of Fibronectin OS=Homo sapiens OX=9606 GN=FN1	294.586	0	0	0	128.952	12.7693	4.29211	1.94447	0	0	1.04452	0	1.11251	653.134	249.752	205.804	634.669	495.093	356.204	212.148	160.205	168.759	130.045	216.344	155.978	170.557	156.889	132.383	92.542	25.3592	32.3903
11.56_2571.3292n	0	1	3	11.5587	2571.33	8.5187	TKTETITGFQVDAVPANGQTPIQR		P02751-12	Isoform 12 of Fibronectin OS=Homo sapiens OX=9606 GN=FN1	79.508	174.212	108.179	146.666	183.952	126.12	135.53	18.3433	15.1531	17.6123	25.4141	36.2687	26.0125	343.617	287.469	323.611	282.934	251.021	264.597	162.928	164.685	173.481	176.612	175.927	181.293	116.709	139.144	127.997	168.823	172.929	183.478
5.80_1063.5296n	0	2	2,3	5.8025	1063.53	8.9641	VGDTYERPK		P02751-12	Isoform 12 of Fibronectin OS=Homo sapiens OX=9606 GN=FN1	53.5831	71.7036	72.0708	75.4597	62.9567	57.2525	51.8317	22.3426	19.792	20.5025	21.5063	25.0375	23.6904	127.603	124.03	110.898	119.371	107.782	103.754	88.1066	88.103	92.5374	96.9777	92.8918	95.4342	72.0268	78.2493	84.6963	84.0271	70.0262	74.0814
13.02_1822.8934n	0	1	2	13.0171	1822.89	8.0813	VTIMWTPPESAVTGYR	[4] Oxidation M	P02751-12	Isoform 12 of Fibronectin OS=Homo sapiens OX=9606 GN=FN1	103.147	487.837	420.216	451.608	833.114	682.239	670.086	21.4008	21.9603	19.322	26.9294	28.9526	17.2167	93.7767	84.8422	80.0131	81.2269	73.7511	68.0256	126.537	121.57	127.19	103.621	111.954	112.104	16.2408	12.1313	13.3389	20.4674	20.4017	20.4123
13.47_2497.1606n	0	2	2,3	13.4723	2497.16	6.5419	DTLTSRPAQGVVTTLENVSPPR	[2] Phosphoryl STY|[13] Phosphoryl STY	P02751-12	Isoform 12 of Fibronectin OS=Homo sapiens OX=9606 GN=FN1	61.7555	223.842	170.348	205.102	114.389	77.9631	78.1226	40.9423	49.6382	49.8258	79.8021	66.6026	66.9653	112.645	83.1697	78.5453	178.74	172.636	165.496	314.368	314.783	325.703	439.657	421.28	370.015	294.922	303.569	330.188	206.352	173.453	164.079
12.56_4400.7604n	0	1	3	12.5642	4400.76	6.4841	CFDHAAGTSYVVGETWEKPYQGWMMVDCTCLGEGSGR	[1] Carbamidomethyl C|[15] Phosphoryl STY|[28] Carbamidomethyl C|[29] Phosphoryl STY|[30] Carbamidomethyl C	P02751-12	Isoform 12 of Fibronectin OS=Homo sapiens OX=9606 GN=FN1	84.0923	71.9973	80.3127	76.4966	114.794	140.995	117.504	12.0926	7.84494	16.9163	10.1428	24.5522	19.0944	418.667	358.036	342.532	277.85	365.478	334.527	183.702	187.527	187.302	213.012	211.227	177.429	133.561	153.796	145.901	184.324	181.523	199.361
11.84_2493.3292n	0	1	3	11.8389	2493.33	7.8172	DTLTSRPAQGVVTTLENVSPPRR		P02751-12	Isoform 12 of Fibronectin OS=Homo sapiens OX=9606 GN=FN1	66.7571	174.085	137.409	163.959	157.186	181.632	163.939	35.4682	35.9663	28.4944	42.7505	38.7417	40.0859	381.034	410.842	409.116	355.766	356.942	335.322	271.56	298.453	318.984	267.684	268.048	257.127	175.01	175.686	177.384	232.772	213.371	241.918
11.84_2493.3253n	0	1	4	11.8389	2493.33	7.8172	DTLTSRPAQGVVTTLENVSPPRR		P02751-12	Isoform 12 of Fibronectin OS=Homo sapiens OX=9606 GN=FN1	74.9931	113.472	71.5787	80.9987	101.489	103.295	86.331	14.2565	12.0283	11.2854	19.2499	26.805	18.4563	249.976	250.494	261.869	221.102	256.782	235.291	181.379	174.995	206.918	195.253	154.229	175.071	109.951	117.854	109.955	122.512	121.883	132.822
11.47_1656.6698n	0	1	2	11.4654	1656.67	8.6937	DSMIWDCTCIGAGR	[3] Oxidation M|[7] Carbamidomethyl C|[9] Carbamidomethyl C	P02751-12	Isoform 12 of Fibronectin OS=Homo sapiens OX=9606 GN=FN1	102.168	305.008	237.539	272.842	538.679	468.267	443.237	14.4	16.1324	13.9659	31.7147	26.4319	23.3748	102.697	73.8267	72.5925	83.745	98.9687	79.9446	113.433	115.193	118.387	117.074	120.131	106.017	0	0	2.73504	7.58311	5.51922	7.00444
8.92_2195.9185n	0	2	2,3	8.92308	2195.92	8.4842	QDGHLWCSTTSNYEQDQK	[7] Carbamidomethyl C	P02751-12	Isoform 12 of Fibronectin OS=Homo sapiens OX=9606 GN=FN1	90.4181	63.0735	73.6303	77.5536	196.672	154.549	161.672	25.4412	14.3393	11.6539	19.5407	34.3084	25.5524	358.306	371.382	354.386	312.278	290.779	298.443	250.003	225.198	230.637	206.424	229.737	192.602	165.928	171.808	170.966	187.646	187.419	196.525
10.55_806.4896n	0	1	2	10.5472	806.49	8.9355	ITGYIIK		P02751-12	Isoform 12 of Fibronectin OS=Homo sapiens OX=9606 GN=FN1	69.8561	37.488	35.3564	35.9963	77.4239	56.2476	58.5108	12.9706	13.5409	12.3342	14.105	16.0962	12.4772	136.348	115.62	111.812	108.239	86.8819	93.7856	61.4743	60.2772	86.3118	65.0074	66.6993	63.2649	59.5311	64.0137	69.5422	89.2396	85.7924	78.2526
8.27_805.3970n	0	1	2	8.26555	805.397	8.587	IGDTWSK		P02751-12	Isoform 12 of Fibronectin OS=Homo sapiens OX=9606 GN=FN1	56.7318	62.674	57.0571	54.1744	51.5209	53.2906	49.8547	15.7579	15.1005	13.1061	19.6354	17.9573	17.9532	87.4589	90.6194	79.0524	74.6078	74.0604	66.9459	61.182	63.2731	64.5591	60.4884	70.6912	67.1147	58.1469	48.1302	58.9997	56.1715	58.9857	55.3259
[truncated: 4,033 more rows]
